# Supplementary material for: Multifactorial influences on musical creativity: an integrated perspective on cognitive and social capital factors
Source: Front Psychol. 2025 Aug 12;16:1585658. doi: 10.3389/fpsyg.2025.1585658 (PMC12378769; doi:10.3389/fpsyg.2025.1585658)
Supplement: Supplementary file 1 [file Supplementary_file_1.zip]

Archive with 5 entries (4 files):
- Original Data/
- Original Data/Data.xlsx
- __MACOSX/Original Data/._Data.xlsx
- Original Data/music.xlsx
- __MACOSX/Original Data/._music.xlsx
