# Supplementary material for: Multifactorial influences on musical creativity: an integrated perspective on cognitive and social capital factors
Source: Front Psychol. 2025 Aug 12;16:1585658. doi: 10.3389/fpsyg.2025.1585658 (PMC12378769; doi:10.3389/fpsyg.2025.1585658)
Supplement: Supplementary file 1 [file Supplementary_file_1.zip › Original Data/Data.xlsx]

## Sheet: 111
序号	提交答卷时间	所用时间	来源	来源详情	来自IP	总分	性别	年龄	当前学年	专业背景	愿意参加音乐教育	打算通过大学课程获得音乐创造力技能与知识吗	MUM1	MUM2	MUM3	MUM4	MUM5	MUM6	MUM7	MUM8	MUM9	MUM10	MUM11	MUM12	MUM13	MUM14	MUM15	MUM16	MUM17	MUM18	MUM19	MUM20	MUM21	MUM22	MUM23	MUM24	MUM25	MUM26	MUM27	MUM28	MUM29	MUM30	CT1	CT2	CT3	CT4	CT5	CT6	CT7
1	2025/6/10 15:51:37	256秒	微信	N/A	180.140.47.133(广西-桂林)	413	1	2	3	3	2	2	6	6	6	5	5	6	6	6	6	5	6	6	5	6	6	5	5	6	6	6	5	6	6	6	5	6	6	6	6	6	6	5	6	6	5	6	6
2	2025/6/10 15:52:07	266秒	微信	N/A	117.183.252.247(广西-北海)	270	2	4	4	1	3	2	4	3	4	4	4	3	3	4	4	3	4	4	4	4	4	4	4	4	4	4	3	4	4	3	3	3	3	4	4	4	4	4	4	3	3	4	4
3	2025/6/10 15:52:10	286秒	微信	N/A	171.104.71.69(广西-防城港)	402	2	4	4	4	1	1	4	4	4	4	4	4	4	4	4	4	4	4	4	4	4	9	9	9	9	9	9	9	9	9	9	9	9	9	9	9	4	4	4	4	4	4	4
4	2025/6/10 15:52:16	217秒	微信	N/A	180.140.47.20(广西-桂林)	366	1	2	3	5	2	1	6	9	6	4	6	6	9	9	6	3	1	6	6	5	3	3	3	10	5	3	10	5	9	9	4	10	4	3	3	9	6	6	6	6	4	9	6
5	2025/6/10 15:52:43	184秒	微信	N/A	117.181.150.194(广西-河池)	309	2	4	3	3	2	1	3	3	4	1	4	3	6	3	5	5	4	1	10	5	4	3	3	5	1	1	3	3	9	5	9	10	5	9	4	9	6	1	5	1	1	3	1
6	2025/6/10 15:52:48	194秒	微信	N/A	111.58.223.54(广西-来宾)	219	2	4	4	3	1	2	3	3	3	3	3	3	3	3	3	3	3	3	3	3	3	3	3	3	3	3	3	3	3	3	3	3	3	3	3	3	3	3	3	3	3	3	3
7	2025/6/10 15:52:54	262秒	微信	N/A	117.182.244.3(广西-桂林)	617	2	2	3	2	1	1	10	10	10	10	10	10	10	10	10	10	10	10	9	9	10	10	9	9	10	10	9	10	10	10	10	10	10	10	10	10	10	10	10	10	10	10	9
8	2025/6/10 15:53:23	260秒	微信	N/A	106.127.202.167(广西-南宁)	412	2	2	3	4	1	1	9	1	1	1	4	1	1	6	4	6	4	5	10	9	4	6	9	3	3	9	10	6	5	3	4	9	4	6	6	6	6	9	5	1	1	9	10
9	2025/6/10 15:53:26	263秒	微信	N/A	219.159.100.81(广西-桂林)	289	2	2	1	2	1	1	3	6	3	3	6	3	3	3	6	3	6	6	3	3	3	3	6	3	6	3	6	3	3	3	3	6	3	6	6	6	3	3	6	5	3	3	3
10	2025/6/10 15:53:29	278秒	微信	N/A	171.108.48.135(广西-桂林)	281	2	1	1	2	3	2	6	3	3	3	3	3	3	6	3	3	6	6	6	3	3	6	3	6	3	3	6	3	6	3	6	3	3	3	3	6	6	6	3	6	3	6	3
11	2025/6/10 15:53:59	258秒	微信	N/A	117.140.168.176(广西-桂林)	505	1	3	3	3	1	1	1	9	9	9	9	9	9	9	9	9	9	1	9	9	9	9	1	9	9	1	9	1	9	9	9	1	9	9	1	9	9	1	9	9	1	9	9
12	2025/6/10 15:54:01	274秒	微信	N/A	117.140.154.124(广西-桂林)	399	1	4	4	1	1	2	9	6	4	6	10	6	3	1	10	9	3	6	1	6	10	6	9	9	5	4	4	4	9	4	9	4	1	3	4	6	3	1	3	1	6	6	6
13	2025/6/10 15:54:03	259秒	微信	N/A	111.58.107.111(广西-柳州)	382	2	2	1	3	1	1	6	5	5	5	6	5	6	5	6	5	5	5	6	5	5	5	5	5	6	5	5	6	6	6	5	6	5	6	5	5	5	5	5	5	5	5	5
14	2025/6/10 15:54:34	272秒	微信	N/A	219.159.100.165(广西-桂林)	347	2	1	1	2	3	1	9	9	3	9	6	9	3	10	4	5	5	5	9	3	6	9	4	6	1	1	3	4	10	9	10	3	9	4	6	6	4	3	4	4	3	4	4
15	2025/6/10 15:54:38	298秒	微信	N/A	116.1.89.102(广西-桂林)	486	2	4	4	3	2	1	5	1	1	9	5	5	5	5	9	5	10	10	3	1	6	5	9	3	9	4	6	9	5	3	4	9	5	10	10	6	9	9	5	9	9	5	9
16	2025/6/10 15:54:38	295秒	微信	N/A	117.181.150.76(广西-河池)	338	2	2	2	1	1	1	10	10	10	10	10	10	10	10	10	10	10	9	10	10	10	4	4	4	4	4	4	4	4	4	4	4	4	4	4	4	3	3	3	3	3	3	3
17	2025/6/10 15:55:13	294秒	微信	N/A	117.182.16.11(广西-来宾)	704	2	4	3	1	2	1	9	9	10	10	10	10	10	10	10	10	9	10	9	9	9	9	10	10	9	10	10	10	10	9	9	10	10	10	10	10	10	10	9	10	10	9	10
18	2025/6/10 15:55:15	195秒	微信	N/A	111.58.174.36(广西-南宁)	523	1	2	1	4	3	1	4	1	9	10	4	10	5	10	9	4	6	9	10	6	10	4	4	10	4	6	9	10	5	9	4	10	5	9	5	3	5	10	9	5	10	9	5
19	2025/6/10 15:55:15	169秒	微信	N/A	117.182.146.232(广西-来宾)	704	2	3	2	4	1	1	9	10	9	10	10	10	10	9	9	9	10	10	9	9	10	10	10	10	10	10	9	10	9	10	10	9	10	10	9	10	10	9	10	10	9	10	10
20	2025/6/10 15:55:39	165秒	微信	N/A	219.159.100.184(广西-桂林)	443	2	2	2	2	1	1	6	6	6	10	3	1	9	10	9	9	1	3	9	9	3	9	3	10	5	9	10	4	5	1	3	4	1	3	5	1	5	9	5	5	9	5	5
21	2025/6/10 15:55:45	162秒	微信	N/A	117.140.57.188(广西-柳州)	133	2	4	2	5	2	1	1	1	4	4	1	1	1	4	1	1	1	1	1	1	4	1	1	4	1	1	1	1	1	1	1	4	4	4	1	1	4	1	1	4	1	1	4
22	2025/6/10 15:56:05	226秒	微信	N/A	125.73.187.160(广西-钦州)	414	1	3	2	4	2	2	5	6	5	6	6	5	5	5	6	5	6	6	5	5	6	5	6	5	5	6	6	6	6	6	6	6	6	5	5	5	5	6	6	5	6	6	5
23	2025/6/10 15:56:15	226秒	微信	N/A	110.72.94.156(广西-贵港)	349	2	4	4	2	2	1	10	10	10	10	10	10	10	10	10	10	10	10	10	10	10	6	6	6	6	6	6	6	6	6	6	6	6	6	6	6	3	3	3	3	3	3	3
24	2025/6/10 15:56:22	220秒	微信	N/A	117.182.233.50(广西-桂林)	433	2	2	2	5	1	2	9	9	1	9	9	9	9	9	9	9	9	9	9	1	9	1	9	1	9	1	9	9	9	9	9	9	9	9	9	9	1	1	9	1	1	9	1
25	2025/6/10 15:56:43	184秒	微信	N/A	117.182.45.52(广西-南宁)	370	2	3	2	2	3	2	9	5	9	9	4	5	3	1	10	1	1	10	10	5	3	5	9	10	3	5	10	9	6	9	4	6	5	5	10	9	3	6	3	3	6	3	3
26	2025/6/10 15:56:45	230秒	微信	N/A	180.142.83.81(广西-玉林)	400	2	5	4	3	1	1	6	5	1	1	6	1	9	5	3	6	5	6	4	3	9	10	4	1	10	3	4	10	5	6	1	3	1	1	10	5	9	4	5	9	4	5	9
27	2025/6/10 15:56:59	221秒	微信	N/A	180.142.24.28(广西-来宾)	372	2	1	1	2	1	1	9	4	6	1	6	1	6	6	5	10	1	5	9	4	5	4	5	3	1	9	1	4	1	4	1	1	5	3	1	4	3	3	10	3	3	10	3
28	2025/6/10 15:57:15	208秒	微信	N/A	171.107.219.137(广西-梧州)	700	1	3	2	2	1	2	10	10	10	9	10	10	10	9	10	10	9	10	10	10	9	10	10	10	10	10	10	10	10	9	9	10	10	10	10	10	10	9	9	10	9	9	10
29	2025/6/10 15:57:16	190秒	微信	N/A	116.8.114.185(广西-桂林)	282	1	4	2	1	1	1	4	4	4	4	3	4	4	4	4	4	4	4	4	3	4	4	3	4	4	4	3	3	4	4	3	4	3	4	4	4	4	4	4	4	4	4	4
30	2025/6/10 15:57:31	187秒	微信	N/A	117.183.254.153(广西-北海)	279	2	2	3	3	2	1	3	4	4	4	4	4	4	4	3	4	4	4	3	3	3	4	3	3	4	4	4	4	4	4	3	3	4	4	4	4	4	4	4	4	4	4	4
31	2025/6/10 15:57:48	172秒	微信	N/A	171.104.162.189(广西-百色)	352	1	2	3	4	2	1	6	3	6	1	3	4	10	10	6	3	10	6	1	3	6	1	1	3	10	3	5	9	10	1	3	10	1	4	5	1	4	10	1	4	10	1	4
32	2025/6/10 15:57:49	299秒	微信	N/A	111.58.184.66(广西-来宾)	389	2	3	3	5	1	1	6	5	5	5	5	6	5	5	6	5	6	5	5	5	5	6	5	5	5	6	5	5	6	6	6	5	5	5	5	5	6	5	5	6	5	5	6
33	2025/6/10 15:58:07	195秒	微信	N/A	116.253.192.187(广西-来宾)	593	1	2	1	5	2	2	9	9	9	9	9	9	9	9	9	9	9	9	9	9	9	9	9	9	1	9	9	9	1	1	9	9	9	1	1	9	9	9	9	9	9	9	9
34	2025/6/10 15:58:32	251秒	微信	N/A	116.7.211.115(广东-珠海)	696	1	5	3	4	1	1	10	9	10	10	10	9	10	10	9	9	10	10	10	9	10	9	9	10	9	9	10	10	10	9	10	10	10	10	10	10	9	10	9	9	10	9	9
35	2025/6/10 15:58:37	170秒	微信	N/A	125.73.187.54(广西-钦州)	292	2	4	4	3	2	1	4	4	4	4	4	4	4	4	4	4	4	4	4	4	4	4	4	4	4	4	4	4	4	4	4	4	4	4	4	4	4	4	4	4	4	4	4
36	2025/6/10 15:58:56	243秒	微信	N/A	117.181.222.231(广西-玉林)	268	2	2	3	1	1	1	4	3	4	4	4	4	4	3	3	4	4	3	3	4	4	4	4	4	4	4	3	3	3	4	3	4	4	4	3	4	4	3	4	4	3	4	4
37	2025/6/10 15:59:12	248秒	微信	N/A	222.218.113.202(广西-河池)	477	1	4	2	3	1	2	10	10	10	10	10	10	10	10	9	10	10	10	10	10	10	6	6	6	6	6	6	6	6	6	6	6	6	6	6	6	6	6	6	6	6	6	6
38	2025/6/10 15:59:20	193秒	微信	N/A	117.182.90.204(广西-贵港)	247	2	3	4	3	2	2	3	3	3	3	3	3	3	3	3	3	3	3	3	3	3	4	4	4	4	4	4	4	4	4	4	4	4	4	4	4	4	4	4	4	4	4	4
39	2025/6/10 15:59:37	184秒	微信	N/A	117.181.204.140(广西-南宁)	698	2	3	2	2	1	2	10	10	10	10	9	10	10	9	9	10	9	10	10	10	10	10	10	10	9	10	10	10	10	10	10	10	10	10	9	9	9	9	10	9	9	10	9
40	2025/6/10 15:59:45	234秒	微信	N/A	116.253.205.59(广西-来宾)	615	1	3	3	3	1	1	4	4	4	4	4	4	4	4	4	4	4	4	4	4	4	9	9	9	9	9	9	9	9	9	9	9	9	9	9	9	10	10	10	10	10	10	10
41	2025/6/10 16:00:01	194秒	微信	N/A	117.182.151.160(广西-来宾)	378	1	3	2	3	2	1	1	1	1	1	1	1	1	1	1	1	1	1	1	1	1	9	9	9	9	9	9	9	9	9	9	9	9	9	9	9	6	6	6	6	6	6	6
42	2025/6/10 16:00:14	190秒	微信	N/A	219.232.77.23(广西-南宁)	288	2	3	2	4	2	2	5	5	5	5	5	5	5	5	5	5	5	5	5	5	5	6	6	6	6	6	6	6	6	6	6	6	6	6	6	6	1	1	1	1	1	1	1
43	2025/6/10 16:00:18	254秒	微信	N/A	124.226.63.16(广西-柳州)	255	1	4	3	2	1	1	3	3	3	3	3	3	3	3	3	3	3	3	3	3	3	1	1	1	1	1	1	1	1	1	1	1	1	1	1	1	5	5	5	5	5	5	5
44	2025/6/10 16:00:33	256秒	微信	N/A	117.182.102.29(广西-桂林)	262	1	3	4	4	2	1	4	4	4	3	4	4	3	4	4	4	4	3	3	4	4	4	4	4	4	4	4	4	4	4	4	4	3	3	4	4	3	3	4	3	3	4	3
45	2025/6/10 16:00:40	244秒	微信	N/A	171.36.5.22(广西-南宁)	707	2	3	2	1	1	2	9	10	10	10	10	9	9	10	9	9	10	10	10	10	10	10	10	10	10	10	9	10	10	10	9	9	10	9	9	10	10	9	10	10	9	10	10
46	2025/6/10 16:00:52	299秒	微信	N/A	113.13.147.6(广西-桂林)	698	1	3	2	1	1	2	10	9	10	10	10	9	10	9	10	10	10	10	10	10	10	9	9	10	10	9	10	10	10	10	9	9	10	10	10	9	9	9	10	9	9	10	9
47	2025/6/10 16:01:09	248秒	微信	N/A	116.9.237.39(广西-防城港)	398	1	5	2	4	1	1	9	9	9	9	9	9	9	9	9	9	9	9	9	9	9	1	1	1	1	1	1	1	1	1	1	1	1	1	1	1	6	6	6	6	6	6	6
48	2025/6/10 16:01:11	189秒	微信	N/A	111.58.226.3(广西-崇左)	130	2	3	4	3	3	1	4	1	1	1	4	1	1	1	1	1	4	4	1	1	1	1	1	4	1	4	4	1	1	1	4	1	1	4	4	1	4	1	1	4	4	1	1
49	2025/6/10 16:01:30	266秒	微信	N/A	180.143.229.18(广西-玉林)	426	2	2	1	4	1	2	10	9	1	9	10	6	6	9	10	6	9	9	1	3	10	9	1	5	9	5	3	5	3	10	3	10	5	10	1	9	1	9	4	3	10	6	9
50	2025/6/10 16:01:35	265秒	微信	N/A	116.8.114.247(广西-桂林)	379	2	2	1	3	2	1	5	4	10	10	1	10	4	10	5	6	4	6	1	10	10	5	3	6	4	9	3	6	3	4	5	5	3	3	5	6	10	6	5	3	3	4	6
51	2025/6/10 16:02:02	201秒	微信	N/A	117.141.65.79(广西-崇左)	310	2	4	3	1	1	1	3	3	3	3	3	3	3	3	3	3	3	3	3	3	3	4	4	4	4	4	4	4	4	4	4	4	4	4	4	4	5	5	5	5	5	5	5
52	2025/6/10 16:02:05	287秒	微信	N/A	116.253.11.111(广西-贺州)	448	1	3	2	1	1	1	6	6	6	6	6	6	6	6	6	6	6	6	6	6	6	10	10	10	10	10	10	10	10	10	10	10	10	10	10	10	6	6	6	6	6	6	6
53	2025/6/10 16:02:34	235秒	微信	N/A	116.253.40.157(广西-贺州)	315	1	2	2	4	1	2	10	6	10	1	1	4	5	10	1	3	10	6	10	3	5	6	10	5	4	10	6	6	4	5	1	1	6	1	1	4	4	3	3	4	3	3	4
54	2025/6/10 16:02:44	214秒	微信	N/A	171.109.206.153(广西-河池)	276	1	2	3	2	3	2	3	6	3	6	3	6	3	6	3	3	3	3	3	3	6	3	6	3	3	3	3	3	3	3	3	3	3	6	3	3	6	3	3	6	3	3	6
55	2025/6/10 16:03:31	187秒	微信	N/A	117.183.108.220(广西-柳州)	587	2	5	4	2	3	1	10	10	10	10	10	10	10	10	10	10	10	10	10	10	10	4	4	4	4	4	4	4	4	4	4	4	4	4	4	4	10	10	10	10	10	10	10
56	2025/6/10 16:03:37	237秒	微信	N/A	111.58.255.156(广西-桂林)	657	1	4	2	3	1	1	9	9	9	9	9	9	9	9	9	9	9	9	9	9	9	9	9	9	9	9	9	9	9	9	9	9	9	9	9	9	9	9	9	9	9	9	9
57	2025/6/10 16:04:08	172秒	微信	N/A	117.182.90.116(广西-贵港)	532	1	4	2	3	2	1	9	9	9	9	9	9	9	9	9	9	9	9	9	9	9	6	6	6	6	6	6	6	6	6	6	6	6	6	6	6	9	9	9	9	9	9	9
58	2025/6/10 16:04:13	242秒	微信	N/A	117.181.249.39(广西-贺州)	497	2	3	4	1	3	1	9	9	9	9	9	9	9	9	9	9	9	9	9	1	9	9	9	9	1	1	9	9	1	1	9	9	9	9	1	9	9	1	9	9	1	9	9
59	2025/6/10 16:04:39	161秒	微信	N/A	116.253.43.166(广西-贺州)	508	1	1	1	1	2	1	5	5	5	5	5	5	5	5	5	5	5	5	5	5	5	3	3	3	3	3	3	3	3	3	3	3	3	3	3	3	10	10	10	10	10	10	9
60	2025/6/10 16:05:01	288秒	微信	N/A	111.58.133.38(广西-桂林)	398	2	3	2	2	2	2	4	4	4	4	4	4	4	4	4	4	4	4	4	4	4	6	6	6	6	6	6	6	6	6	6	6	6	6	6	6	6	6	6	6	6	6	6
61	2025/6/10 16:05:46	265秒	微信	N/A	180.140.5.22(广西-贵港)	707	2	2	2	3	1	1	10	10	10	9	10	9	10	10	9	9	10	9	10	10	10	10	9	10	10	10	10	10	9	9	10	9	10	10	10	10	10	9	10	10	9	10	10
62	2025/6/10 16:06:05	237秒	微信	N/A	111.58.29.216(广西-北海)	724	1	3	2	4	1	1	10	10	10	10	10	10	10	10	10	10	9	10	10	9	10	10	10	10	10	9	9	10	10	10	10	10	10	10	10	10	10	10	10	10	10	10	10
63	2025/6/10 16:06:19	258秒	微信	N/A	171.107.70.125(广西-河池)	444	2	3	4	5	2	1	10	10	10	10	10	10	10	10	10	10	10	10	10	10	10	9	9	9	9	9	9	9	9	9	9	9	9	9	9	9	3	3	3	3	3	3	3
64	2025/6/10 16:06:19	179秒	微信	N/A	61.139.230.78(广西-梧州)	724	2	2	1	1	3	1	10	10	10	10	10	10	10	10	10	10	10	9	10	10	10	10	9	10	9	10	10	10	10	10	10	10	10	10	10	10	10	10	10	10	10	10	10
65	2025/6/10 16:06:50	172秒	微信	N/A	180.143.116.129(广西-玉林)	121	1	4	4	2	1	1	1	1	4	4	4	1	4	1	1	1	4	4	4	1	4	4	4	1	4	1	4	1	1	4	1	1	1	1	1	1	1	1	1	1	1	1	2
66	2025/6/10 16:06:52	185秒	微信	N/A	116.10.13.110(广西-河池)	359	1	1	1	1	1	1	1	3	1	10	6	9	1	6	9	9	6	1	6	10	1	4	6	1	9	4	6	6	9	5	5	10	1	6	9	6	4	5	3	4	5	3	4
67	2025/6/10 16:07:09	198秒	微信	N/A	180.140.8.46(广西-贵港)	353	2	3	2	3	2	1	6	6	9	1	4	1	6	3	9	4	5	9	3	5	5	3	5	1	5	3	5	3	1	10	3	10	6	1	1	6	5	5	6	5	5	6	5
68	2025/6/10 16:07:16	292秒	微信	N/A	180.143.244.80(广西-桂林)	356	1	4	4	5	1	2	3	10	3	1	4	5	1	3	5	3	5	9	9	5	5	10	4	9	1	10	5	10	5	3	9	9	5	3	3	10	5	5	3	5	5	3	5
69	2025/6/10 16:07:23	300秒	微信	N/A	180.143.244.81(广西-桂林)	389	2	5	4	5	3	1	4	4	1	6	6	6	6	5	6	10	4	10	4	4	4	10	9	10	9	6	6	1	3	6	1	9	4	3	6	3	10	4	5	4	1	10	10
70	2025/6/10 16:07:37	280秒	微信	N/A	219.232.77.101(广西-南宁)	288	2	2	2	3	2	1	3	3	6	3	6	3	3	6	3	6	6	3	3	3	6	3	3	3	6	3	3	6	6	3	6	3	3	3	3	3	3	6	3	3	3	6	6
71	2025/6/10 16:07:49	252秒	微信	N/A	180.137.238.183(广西-玉林)	424	1	3	2	3	1	2	10	5	9	1	6	9	1	3	5	3	3	1	10	5	6	10	5	10	10	5	4	3	4	3	5	6	3	6	6	4	10	1	5	10	1	5	9
72	2025/6/10 16:08:18	298秒	微信	N/A	219.232.77.70(广西-南宁)	612	2	5	4	3	3	1	10	10	10	10	10	10	10	10	10	10	10	10	10	10	10	6	6	6	6	6	6	6	6	6	6	6	6	6	6	6	10	10	10	10	10	10	10
73	2025/6/10 16:08:20	287秒	微信	N/A	180.139.162.214(广西-南宁)	219	1	2	2	2	2	1	3	3	3	3	3	3	3	3	3	3	3	3	3	3	3	3	3	3	3	3	3	3	3	3	3	3	3	3	3	3	3	3	3	3	3	3	3
74	2025/6/10 16:08:42	189秒	微信	N/A	220.173.180.217(广西-柳州)	471	1	3	2	1	1	2	10	10	10	10	10	10	10	10	10	10	10	10	10	10	10	1	1	1	1	1	1	1	1	1	1	1	1	1	1	1	10	10	10	10	10	10	10
75	2025/6/10 16:08:48	184秒	微信	N/A	117.181.23.96(广西-南宁)	403	1	5	4	4	2	1	1	4	10	4	3	5	5	5	3	5	4	3	5	1	9	3	3	6	6	6	9	9	10	10	6	10	6	1	9	4	4	4	3	1	5	5	10
76	2025/6/10 16:09:04	214秒	微信	N/A	117.183.167.226(广西-柳州)	364	2	1	1	1	1	2	1	1	5	9	5	9	4	4	5	5	3	5	3	4	3	3	9	10	3	9	3	1	1	9	3	1	3	10	9	1	4	3	4	9	4	3	5
77	2025/6/10 16:09:23	204秒	微信	N/A	180.143.244.138(广西-桂林)	357	2	3	2	1	1	1	1	10	1	1	9	6	10	1	3	9	1	5	1	3	1	3	5	5	6	6	5	1	5	10	9	9	9	3	9	1	1	10	1	1	9	5	10
78	2025/6/10 16:09:42	290秒	微信	N/A	113.12.26.167(广西-南宁)	509	1	2	3	4	1	2	9	9	9	9	9	9	9	9	9	9	9	9	9	9	9	9	9	9	9	9	9	9	9	9	9	9	1	1	9	9	9	4	9	9	9	9	9
79	2025/6/10 16:09:54	181秒	微信	N/A	117.181.92.15(广西-贵港)	410	1	3	2	4	1	1	9	9	9	9	9	9	9	9	9	9	9	9	9	9	9	4	4	4	4	4	4	4	4	4	4	4	4	4	4	4	5	5	5	5	5	5	5
80	2025/6/10 16:10:19	164秒	微信	N/A	180.143.244.237(广西-桂林)	267	2	4	3	4	1	2	1	1	1	1	1	1	1	1	1	1	1	1	1	1	1	4	4	4	4	4	4	4	4	4	4	4	4	4	4	4	4	4	4	4	4	4	4
81	2025/6/10 16:11:03	229秒	微信	N/A	180.143.244.116(广西-桂林)	400	1	2	3	4	1	1	10	10	10	10	10	10	10	10	10	10	10	10	10	10	10	3	3	3	3	3	3	3	3	3	3	3	3	3	3	3	5	5	5	5	5	5	5
82	2025/6/10 16:11:25	256秒	微信	N/A	171.110.82.99(广西-桂林)	168	2	2	2	3	2	1	4	4	4	4	4	4	4	4	4	4	4	4	4	4	4	1	1	1	1	1	1	1	1	1	1	1	1	1	1	1	1	1	1	1	1	1	1
83	2025/6/10 16:11:34	293秒	微信	N/A	113.13.109.32(广西-柳州)	285	1	2	1	2	2	2	6	3	6	3	3	6	3	3	3	3	3	3	3	3	3	3	6	3	6	3	3	3	3	3	6	3	6	3	3	3	3	3	6	3	3	6	3
84	2025/6/10 16:11:56	270秒	微信	N/A	171.110.82.97(广西-桂林)	369	2	2	1	4	2	1	1	10	1	6	9	3	6	9	5	3	1	3	10	1	5	4	5	6	6	10	9	10	5	5	1	10	1	6	5	6	5	4	5	5	4	5	5
85	2025/6/10 16:12:19	249秒	微信	N/A	117.182.87.209(广西-河池)	267	1	5	4	5	2	1	4	4	4	4	4	4	4	4	3	4	4	3	3	4	3	3	4	4	4	4	4	4	4	3	4	4	3	4	4	3	4	4	3	4	4	3	4
86	2025/6/10 16:12:25	232秒	微信	N/A	171.107.147.96(广西-南宁)	160	2	2	2	2	1	1	1	1	1	4	1	1	1	1	1	1	4	1	1	1	1	4	1	4	1	1	1	1	4	4	1	1	1	1	4	1	4	4	1	4	4	1	4
87	2025/6/10 16:13:19	174秒	微信	N/A	117.181.178.43(广西-柳州)	384	2	2	1	2	2	1	10	3	9	9	10	9	1	4	1	5	4	5	4	4	9	1	10	1	9	9	3	6	1	3	1	10	5	10	1	3	4	4	9	9	4	5	10
88	2025/6/10 16:13:23	265秒	微信	N/A	171.110.82.60(广西-桂林)	646	2	3	2	2	1	2	10	10	10	10	10	10	10	10	10	10	10	10	10	10	10	10	10	10	10	10	9	10	10	10	10	9	10	10	10	10	10	10	9	10	10	9	10
89	2025/6/10 16:13:51	287秒	微信	N/A	116.11.192.73(广西-南宁)	686	2	3	2	3	2	1	9	9	10	9	9	9	9	10	10	10	10	9	10	10	10	9	9	10	10	9	9	10	10	10	10	9	10	9	10	9	10	10	1	9	10	9	9
90	2025/6/10 16:14:05	192秒	微信	N/A	116.1.165.222(广西-贺州)	357	2	3	3	4	2	2	1	4	1	3	4	5	10	9	9	1	3	5	9	3	9	3	4	4	10	10	4	10	4	5	9	5	5	6	9	10	10	1	1	1	1	5	10
91	2025/6/10 16:14:21	245秒	微信	N/A	171.110.82.240(广西-桂林)	690	2	4	3	4	3	2	10	10	10	10	10	10	10	10	10	10	10	10	9	9	10	9	10	10	10	10	9	9	10	9	9	9	9	10	10	9	9	9	10	9	10	1	9
92	2025/6/10 16:14:46	216秒	微信	N/A	171.110.82.168(广西-桂林)	418	2	3	2	3	1	1	9	4	9	9	9	6	5	4	5	5	6	9	5	9	6	5	3	6	9	10	6	3	4	9	4	5	10	10	3	5	1	1	6	5	9	10	9
93	2025/6/10 16:15:06	200秒	微信	N/A	219.232.77.23(广西-南宁)	341	2	2	1	4	1	1	4	4	4	4	4	4	4	4	4	4	4	4	4	4	4	6	6	6	6	6	6	6	6	6	6	6	6	6	6	6	4	4	4	4	4	4	4
94	2025/6/10 16:15:17	297秒	微信	N/A	111.58.54.93(广西-南宁)	258	1	2	1	1	1	1	3	3	3	3	3	6	3	6	3	3	3	6	6	6	3	3	3	3	3	3	3	3	3	3	6	3	6	6	6	3	3	3	3	3	3	3	3
95	2025/6/10 16:15:34	200秒	微信	N/A	171.110.83.100(广西-桂林)	337	2	3	3	1	1	1	10	10	10	10	10	10	10	10	10	10	10	10	10	10	10	1	1	1	1	1	1	1	1	1	1	1	1	1	1	1	4	4	4	4	4	4	4
96	2025/6/10 16:15:46	197秒	微信	N/A	219.232.77.71(广西-南宁)	409	2	2	1	3	1	2	6	5	6	6	5	5	6	6	5	5	5	6	5	6	6	6	6	5	6	5	6	6	5	6	6	5	5	6	5	5	6	6	5	6	6	5	6
97	2025/6/10 16:16:02	180秒	微信	N/A	117.183.224.106(广西-河池)	497	2	2	3	4	3	2	9	9	9	9	9	9	9	9	1	9	9	9	9	1	9	1	9	1	9	1	9	1	9	9	9	9	9	9	9	9	9	9	1	9	9	1	9
98	2025/6/10 16:16:17	167秒	微信	N/A	219.232.77.19(广西-南宁)	500	2	2	1	2	2	1	10	10	10	10	10	10	10	10	10	10	10	10	10	10	10	9	9	9	9	9	9	9	9	9	9	9	9	9	9	9	5	5	5	5	5	5	5
99	2025/6/10 16:16:31	259秒	微信	N/A	171.110.82.106(广西-桂林)	342	1	2	2	2	3	2	3	3	3	3	6	3	3	3	6	3	3	3	3	3	6	3	3	3	3	3	3	3	3	3	3	3	3	6	3	3	6	6	6	6	6	6	6
100	2025/6/10 16:16:47	242秒	微信	N/A	171.110.83.159(广西-桂林)	327	2	1	1	4	1	1	6	6	6	6	6	6	6	6	6	6	6	6	6	6	6	1	1	1	1	1	1	1	1	1	1	1	1	1	1	1	4	4	4	4	4	4	4
101	2025/6/10 16:17:06	260秒	微信	N/A	180.138.123.202(广西-贺州)	385	2	2	2	4	1	1	1	1	9	1	9	9	9	1	9	1	9	9	9	9	9	1	9	9	1	1	9	9	9	1	9	9	1	9	9	9	1	9	1	1	9	1	1
102	2025/6/10 16:17:15	301秒	微信	N/A	116.10.46.76(广西-河池)	447	2	3	4	2	2	1	5	5	5	5	5	5	5	5	5	5	5	5	5	5	5	6	6	6	6	6	6	6	6	6	6	6	6	6	6	6	5	5	5	5	5	5	5
103	2025/6/10 16:17:17	190秒	微信	N/A	171.110.82.204(广西-桂林)	430	1	4	4	4	1	1	10	9	6	10	4	4	1	9	1	9	6	1	1	9	6	3	6	9	5	1	9	1	6	10	5	6	3	5	6	1	10	4	6	6	9	10	10
104	2025/6/10 16:17:38	267秒	微信	N/A	111.58.133.73(广西-桂林)	408	2	4	2	3	3	2	4	4	4	4	4	4	4	4	4	4	4	4	4	4	4	4	4	4	4	4	4	4	4	4	4	4	4	4	4	4	6	6	6	6	6	6	6
105	2025/6/10 16:17:48	228秒	微信	N/A	117.181.167.174(广西-贺州)	439	2	2	2	3	2	1	10	10	10	10	10	10	10	10	10	10	10	10	10	10	10	6	6	6	6	6	6	6	6	6	6	6	6	6	6	6	3	3	3	3	3	3	3
106	2025/6/10 16:18:05	162秒	微信	N/A	117.182.190.132(广西-柳州)	363	2	4	2	3	1	1	1	1	1	1	1	1	1	1	1	1	1	1	1	1	1	10	10	10	10	10	10	10	10	10	9	10	10	10	10	10	3	3	3	3	3	3	3
107	2025/6/10 16:18:17	279秒	微信	N/A	171.110.83.106(广西-桂林)	172	1	2	2	2	1	1	4	4	1	1	1	1	1	1	4	1	1	1	1	4	1	1	1	1	4	1	1	1	4	1	1	1	1	1	4	1	4	4	1	4	4	1	4
108	2025/6/10 16:18:33	192秒	微信	N/A	171.110.82.76(广西-桂林)	380	2	2	1	5	1	1	6	6	6	6	6	6	6	6	6	6	6	6	6	6	6	3	3	3	3	3	3	3	3	3	3	3	3	3	3	3	6	6	6	6	6	6	6
109	2025/6/10 16:18:43	252秒	微信	N/A	171.110.82.205(广西-桂林)	682	2	3	3	4	1	2	10	10	10	10	10	10	9	10	10	10	10	9	9	10	9	9	10	9	9	9	10	10	10	9	10	9	10	10	10	10	9	10	1	10	9	9	10
110	2025/6/10 16:19:15	214秒	微信	N/A	116.253.0.58(广西-梧州)	400	2	3	2	5	1	1	5	5	5	5	5	5	5	5	5	5	5	5	5	5	5	3	3	3	3	3	3	3	3	3	3	3	3	3	3	3	5	5	5	5	5	5	5
111	2025/6/10 16:19:16	162秒	微信	N/A	171.110.82.106(广西-桂林)	530	2	3	3	1	1	1	9	9	9	9	9	9	9	9	9	9	9	9	9	9	9	6	6	6	6	6	6	6	6	6	6	6	6	6	6	6	9	9	9	9	9	9	9
112	2025/6/10 16:19:42	300秒	微信	N/A	171.110.83.181(广西-桂林)	349	1	2	1	4	1	1	4	3	6	3	5	9	4	4	5	1	4	9	3	3	3	4	4	10	3	9	1	9	6	1	1	3	3	9	4	1	3	1	4	5	4	6	3
113	2025/6/10 16:19:57	243秒	微信	N/A	111.58.145.14(广西-贵港)	424	2	2	1	3	2	1	5	1	5	4	5	5	5	4	6	4	10	1	9	1	4	6	5	4	1	5	4	9	5	9	6	5	10	4	1	6	10	10	9	5	4	10	1
114	2025/6/10 16:20:10	206秒	微信	N/A	111.58.240.48(广西-百色)	273	1	3	4	4	1	1	4	4	4	4	4	4	4	4	4	4	4	4	4	4	4	1	1	1	1	1	1	1	1	1	1	1	1	1	1	1	4	4	4	4	4	4	4
115	2025/6/10 16:20:35	170秒	微信	N/A	220.173.122.36(广西-桂林)	689	2	3	3	5	1	2	10	10	9	9	10	9	10	10	9	10	10	9	10	10	9	10	10	9	10	10	10	10	10	10	9	9	9	10	10	10	9	10	9	10	10	9	9
116	2025/6/10 16:20:40	245秒	微信	N/A	113.76.62.120(广东-珠海)	241	1	3	4	2	1	1	1	1	1	1	1	1	1	1	1	1	1	1	1	1	1	9	9	9	9	9	9	9	9	9	9	9	9	9	9	9	1	1	1	1	1	1	1
117	2025/6/10 16:21:01	291秒	微信	N/A	220.173.122.63(广西-桂林)	426	1	3	2	2	1	1	4	4	4	4	4	4	4	4	4	4	4	4	4	4	4	10	10	10	10	10	10	10	10	10	10	10	10	10	10	10	4	4	4	4	4	4	4
118	2025/6/10 16:21:07	207秒	微信	N/A	220.173.122.61(广西-桂林)	267	2	3	3	2	1	2	3	3	3	3	3	3	4	3	3	3	4	4	4	4	4	3	4	4	4	4	4	4	4	4	3	4	3	3	4	3	3	4	4	4	4	3	3
119	2025/6/10 16:21:26	223秒	微信	N/A	117.181.102.158(广西-来宾)	271	1	2	2	4	1	2	4	4	3	3	4	3	4	3	4	4	4	4	3	4	4	4	3	4	4	3	3	4	4	4	4	4	4	4	4	4	6	4	3	4	4	4	4
120	2025/6/10 16:21:35	281秒	微信	N/A	117.183.139.34(广西-来宾)	657	1	4	2	4	2	2	9	9	9	9	9	9	9	9	9	9	9	9	9	9	9	9	9	9	9	9	9	9	9	9	9	9	9	9	9	9	9	9	9	9	9	9	9
121	2025/6/10 16:22:05	233秒	微信	N/A	219.232.77.12(广西-南宁)	262	2	3	3	3	1	2	4	4	4	4	3	3	4	4	4	4	3	3	3	4	4	3	4	4	4	4	4	4	4	4	4	4	4	4	4	3	3	4	3	4	3	3	4
122	2025/6/10 16:22:30	236秒	微信	N/A	220.173.122.155(广西-桂林)	408	2	3	4	3	1	1	5	5	5	5	5	5	6	6	5	5	6	5	5	5	6	5	5	6	6	5	5	5	5	5	6	5	5	6	5	6	6	6	6	6	6	6	5
123	2025/6/10 16:23:00	202秒	微信	N/A	220.173.122.142(广西-桂林)	380	2	3	4	2	1	2	4	3	10	3	6	4	4	3	10	10	9	3	1	3	10	4	9	5	3	3	1	5	4	9	1	9	3	5	3	3	10	3	6	6	10	4	3
124	2025/6/10 16:23:25	260秒	微信	N/A	116.1.7.73(广西-桂林)	370	2	5	3	5	1	1	3	4	5	10	10	10	1	1	3	1	1	4	1	5	5	3	4	4	4	3	3	9	9	1	4	10	10	1	4	1	6	10	4	6	5	4	1
125	2025/6/10 16:23:53	271秒	微信	N/A	116.1.7.70(广西-桂林)	704	2	2	1	3	2	1	10	10	10	10	10	10	10	10	10	10	10	10	10	10	9	10	10	10	9	10	9	10	9	10	9	10	10	10	10	9	10	10	10	10	10	10	9
126	2025/6/10 16:24:19	205秒	微信	N/A	116.1.7.168(广西-桂林)	280	2	3	4	5	2	1	3	3	3	3	6	3	3	3	3	6	3	3	3	3	3	3	3	3	3	6	3	6	3	6	3	3	3	3	3	3	5	6	3	3	6	3	3
127	2025/6/10 16:24:48	284秒	微信	N/A	116.1.7.227(广西-桂林)	364	1	3	2	4	1	1	5	9	10	5	10	4	1	5	10	10	5	5	6	1	5	6	4	6	6	1	4	4	6	1	3	4	5	3	5	4	6	1	4	9	4	1	6
128	2025/6/10 16:25:13	263秒	微信	N/A	116.1.7.24(广西-桂林)	566	2	2	2	1	3	2	6	6	6	6	6	6	6	6	6	6	6	6	6	6	6	9	9	9	9	9	9	9	9	9	9	9	9	9	9	9	6	6	6	6	6	6	6
129	2025/6/10 16:25:55	264秒	微信	N/A	116.1.7.176(广西-桂林)	362	1	3	3	2	1	2	3	1	9	1	3	4	3	4	5	3	4	5	6	4	3	1	5	3	10	4	9	10	3	9	9	4	9	9	3	5	4	5	5	4	5	5	4
130	2025/6/10 16:25:59	182秒	微信	N/A	117.183.175.143(广西-玉林)	226	1	2	1	2	1	1	4	4	4	4	4	4	4	4	4	4	4	4	4	4	4	1	1	1	1	1	1	1	1	1	1	1	1	1	1	1	4	4	4	4	4	4	4
131	2025/6/10 16:26:20	230秒	微信	N/A	113.14.131.28(广西-桂林)	342	2	3	2	4	3	1	1	1	5	1	5	3	6	6	4	1	5	4	1	3	3	3	3	6	4	10	4	3	6	5	3	3	6	9	4	4	4	1	1	6	4	6	3
132	2025/6/10 16:26:34	240秒	微信	N/A	113.14.131.183(广西-桂林)	275	2	4	4	4	3	1	3	3	6	3	6	3	3	3	3	3	3	3	3	6	3	3	3	3	3	3	3	3	3	3	3	3	3	3	6	6	3	3	3	3	3	6	6
133	2025/6/10 16:26:50	300秒	微信	N/A	222.216.46.94(广西-南宁)	447	2	2	2	2	1	1	9	9	9	9	9	9	9	9	9	9	9	9	9	9	9	5	5	5	5	5	5	5	5	5	5	5	5	5	5	5	9	9	9	9	9	9	9
134	2025/6/10 16:27:07	233秒	微信	N/A	117.181.16.160(广西-南宁)	292	2	2	1	2	1	1	4	4	4	4	4	4	4	4	4	4	4	4	4	4	4	4	4	4	4	4	4	4	4	4	4	4	4	4	4	4	4	4	4	4	4	4	4
135	2025/6/10 16:27:17	182秒	微信	N/A	113.14.131.41(广西-桂林)	436	2	1	1	1	1	1	9	1	1	1	9	9	9	9	9	9	1	9	9	1	9	9	9	1	9	9	9	9	1	1	9	1	1	9	9	1	1	9	9	4	1	1	9
136	2025/6/10 16:27:20	252秒	微信	N/A	113.14.131.4(广西-桂林)	423	2	1	1	3	1	1	5	5	10	1	4	4	4	4	6	5	1	5	10	9	1	3	10	3	10	1	4	4	10	4	5	10	10	1	10	5	1	9	6	4	9	6	5
137	2025/6/10 16:27:34	278秒	微信	N/A	220.173.123.23(广西-桂林)	414	1	3	2	2	1	1	3	5	9	9	1	6	9	5	9	10	6	3	6	3	1	9	1	10	6	3	1	9	9	5	9	10	6	1	1	6	3	6	9	1	1	5	10
138	2025/6/10 16:27:52	216秒	微信	N/A	180.139.96.176(广西-南宁)	388	1	3	3	2	2	1	6	4	9	4	6	4	4	1	5	6	9	10	1	10	6	5	10	6	10	5	6	6	6	1	5	6	10	1	9	3	10	10	4	1	1	9	6
139	2025/6/10 16:27:54	205秒	微信	N/A	117.181.175.6(广西-柳州)	363	2	3	2	4	3	2	4	4	3	10	3	4	4	3	4	5	6	3	10	1	10	1	6	10	1	3	5	6	6	5	1	1	10	10	4	6	5	10	4	6	5	4	6
140	2025/6/10 16:28:18	228秒	微信	N/A	220.173.123.82(广西-桂林)	488	2	4	4	2	2	1	6	6	6	6	6	6	6	6	6	6	6	6	6	6	6	9	9	9	9	9	9	9	9	9	9	9	9	9	9	9	6	6	6	6	6	6	6
141	2025/6/10 16:28:22	274秒	微信	N/A	220.173.123.102(广西-桂林)	392	2	4	4	4	3	1	5	5	6	5	5	5	6	6	6	5	6	6	5	5	5	5	5	6	5	5	5	5	5	6	5	5	5	6	5	5	5	5	6	6	5	6	6
142	2025/6/10 16:28:34	168秒	微信	N/A	220.173.123.145(广西-桂林)	452	2	3	2	1	1	1	4	6	5	6	4	6	10	6	5	1	1	1	9	4	5	1	10	1	1	4	4	6	10	4	6	6	4	9	6	10	6	9	1	9	10	9	9
143	2025/6/10 16:28:46	206秒	微信	N/A	220.173.123.100(广西-桂林)	414	1	2	2	4	3	2	10	3	5	5	1	1	9	5	9	3	9	10	3	3	5	9	4	6	3	3	9	9	6	5	4	3	3	9	5	6	10	10	3	4	5	9	5
144	2025/6/10 16:28:52	223秒	微信	N/A	220.173.123.113(广西-桂林)	339	2	3	3	4	1	2	5	5	5	5	5	5	5	5	5	5	5	5	5	5	5	5	5	5	5	5	5	5	5	5	5	5	5	5	5	5	5	5	5	5	5	5	5
145	2025/6/10 16:29:08	266秒	微信	N/A	117.181.163.211(广西-贺州)	419	2	4	2	4	1	1	4	1	6	6	3	6	3	10	6	4	1	6	10	3	3	1	10	1	10	10	6	6	6	10	9	1	9	10	10	1	5	1	6	3	10	4	1
146	2025/6/10 16:29:31	183秒	微信	N/A	113.17.42.0(广西-南宁)	517	1	3	2	2	1	2	9	9	9	9	9	9	9	9	9	9	9	9	9	9	9	9	9	9	9	9	9	9	9	9	9	9	9	9	9	9	9	9	9	9	9	9	9
147	2025/6/10 16:29:38	232秒	微信	N/A	220.173.123.206(广西-桂林)	442	2	1	1	2	2	1	10	6	4	9	3	6	3	5	5	6	9	9	9	10	6	3	5	9	5	5	3	9	5	4	9	9	6	9	4	3	10	6	4	9	5	6	3
148	2025/6/10 16:30:06	239秒	微信	N/A	116.253.13.66(广西-贺州)	692	2	2	1	3	1	2	9	10	9	10	10	9	10	10	10	9	10	10	10	9	10	9	9	9	9	9	10	10	10	9	10	10	10	10	10	10	9	10	10	10	9	9	9
149	2025/6/10 16:30:17	257秒	微信	N/A	117.183.227.55(广西-河池)	347	2	4	2	2	1	1	5	5	5	5	5	5	5	5	5	5	5	5	5	5	5	3	3	3	3	3	3	3	3	3	3	3	3	3	3	3	5	5	5	5	5	5	5
150	2025/6/10 16:30:28	201秒	微信	N/A	117.183.131.151(广西-来宾)	391	1	2	1	2	1	1	6	6	6	6	6	6	6	6	6	6	6	6	6	6	6	5	5	5	5	5	5	5	5	5	5	5	5	5	5	5	6	6	6	6	6	6	6
151	2025/6/10 16:30:36	267秒	微信	N/A	117.181.152.32(广西-北海)	159	1	5	2	2	1	1	4	4	1	1	4	1	4	1	1	4	1	4	4	1	1	1	1	1	4	4	1	4	1	4	4	1	1	1	1	1	4	1	3	1	1	4	1
152	2025/6/10 16:31:07	197秒	微信	N/A	116.1.162.133(广西-贺州)	411	1	2	2	2	3	1	6	5	6	6	6	6	6	6	5	5	6	5	6	6	6	6	6	5	6	5	5	5	6	5	6	5	6	5	6	6	6	6	6	6	5	5	6
153	2025/6/10 16:31:10	173秒	微信	N/A	222.217.218.189(广西-梧州)	383	2	5	2	3	1	1	5	5	5	5	5	5	5	6	6	5	6	5	5	5	5	5	5	5	5	5	5	6	5	5	6	6	6	5	5	6	5	6	6	6	5	5	5
154	2025/6/10 16:31:11	176秒	微信	N/A	117.181.77.84(广西-河池)	427	1	3	2	4	1	1	9	4	9	9	5	9	5	4	6	5	6	9	4	4	9	3	3	4	6	6	3	10	10	10	1	6	10	10	4	6	6	6	5	6	1	10	10
155	2025/6/10 16:31:38	263秒	微信	N/A	180.140.47.99(广西-桂林)	135	1	4	2	4	1	1	1	4	1	4	1	1	1	1	4	1	1	1	1	1	4	1	4	1	1	1	1	1	1	1	1	4	1	1	1	1	4	4	4	1	3	4	4
156	2025/6/10 16:31:41	190秒	微信	N/A	180.140.47.70(广西-桂林)	156	2	3	4	3	1	1	4	4	1	4	1	4	4	1	4	4	1	4	1	1	1	1	1	1	1	1	4	1	1	1	1	1	1	4	4	4	4	4	1	4	1	1	4
157	2025/6/10 16:31:43	295秒	微信	N/A	180.140.47.64(广西-桂林)	294	1	2	3	4	1	2	3	3	6	3	3	6	6	3	3	3	3	3	3	3	3	3	3	6	3	3	3	6	6	6	6	3	3	3	3	3	3	6	3	6	3	3	6
158	2025/6/10 16:32:04	183秒	微信	N/A	117.183.82.100(广西-钦州)	657	2	3	2	2	2	2	9	9	9	9	9	9	9	9	9	9	9	9	9	9	9	9	9	9	9	9	9	9	9	9	9	9	9	9	9	9	9	9	9	9	9	9	9
159	2025/6/10 16:32:17	245秒	微信	N/A	116.253.192.101(广西-来宾)	396	2	3	3	3	1	1	6	3	1	10	4	6	4	1	6	4	9	6	3	3	4	10	5	1	9	10	1	3	4	9	1	5	3	4	9	9	1	1	4	1	6	10	3
160	2025/6/10 16:32:31	203秒	微信	N/A	180.140.47.166(广西-桂林)	169	2	3	4	3	2	1	4	1	1	1	1	4	1	4	1	1	4	1	4	1	4	1	1	1	4	1	1	4	4	4	4	1	4	4	4	1	4	4	1	3	3	1	4
161	2025/6/10 16:32:32	250秒	微信	N/A	111.58.190.252(广西-来宾)	268	1	3	2	1	3	2	4	4	3	3	4	4	4	3	3	3	4	4	4	4	4	3	4	4	3	4	4	3	4	4	3	3	4	4	4	4	4	6	4	3	3	4	4
162	2025/6/10 16:32:45	231秒	微信	N/A	180.140.47.169(广西-桂林)	411	1	2	1	3	2	2	6	6	6	6	6	6	6	6	6	6	6	6	6	6	6	9	9	9	9	9	9	9	9	9	9	9	9	9	9	9	6	6	6	6	6	6	6
163	2025/6/10 16:32:59	209秒	微信	N/A	180.140.47.161(广西-桂林)	275	1	3	4	3	2	1	4	3	4	4	3	4	4	4	3	4	4	4	4	4	3	4	4	4	3	4	4	4	4	4	4	3	4	3	4	3	4	6	3	3	3	4	4
164	2025/6/10 16:33:10	166秒	微信	N/A	180.140.47.163(广西-桂林)	424	1	2	3	3	1	2	5	6	5	5	10	4	10	10	6	3	6	10	4	10	10	5	9	4	3	3	1	1	9	4	5	1	9	9	5	3	9	5	3	10	9	3	5
165	2025/6/10 16:33:12	162秒	微信	N/A	220.173.14.48(广西-河池)	155	2	3	4	4	3	1	1	4	1	1	1	1	1	1	1	1	1	4	1	1	1	1	4	1	4	1	4	1	4	1	4	1	1	1	4	4	4	4	4	4	4	1	1
166	2025/6/10 16:33:39	218秒	微信	N/A	117.181.26.37(广西-北海)	419	2	2	3	4	1	1	3	3	6	10	5	1	6	10	9	5	9	5	10	3	10	3	1	5	1	5	1	3	9	5	5	9	9	1	1	1	3	9	5	10	9	1	10
167	2025/6/10 16:33:47	271秒	微信	N/A	124.227.20.191(广西-河池)	402	2	4	2	1	2	1	5	4	9	6	10	6	6	1	4	4	5	5	6	9	5	6	5	10	6	10	1	5	9	9	1	9	1	10	5	5	6	5	5	4	1	6	6
168	2025/6/10 16:33:48	234秒	微信	N/A	171.104.162.213(广西-百色)	429	2	5	4	5	1	1	9	9	3	10	4	4	6	6	3	5	10	5	10	6	5	10	4	6	3	1	10	6	1	6	10	1	3	3	6	1	6	4	5	4	3	9	9
169	2025/6/10 16:34:07	295秒	微信	N/A	111.58.208.203(广西-南宁)	726	2	2	2	3	1	1	10	10	10	10	10	10	10	10	10	10	10	10	10	10	9	10	10	10	10	10	9	10	10	9	10	10	10	10	10	10	10	10	10	10	10	10	9
170	2025/6/10 16:34:23	287秒	微信	N/A	117.183.5.215(广西-桂林)	423	2	2	1	4	3	1	6	6	6	6	6	6	6	6	6	6	6	6	6	5	5	6	5	6	5	6	5	6	6	6	6	5	6	5	6	6	6	5	6	6	6	5	6
171	2025/6/10 16:34:27	251秒	微信	N/A	171.38.205.76(广西-钦州)	428	2	3	3	2	2	2	6	4	6	5	3	9	6	3	10	5	3	6	9	6	10	6	5	6	10	10	6	9	9	10	5	10	9	9	1	1	10	9	4	4	5	6	10
172	2025/6/10 16:34:37	290秒	微信	N/A	171.108.200.213(广西-南宁)	386	1	2	1	3	2	1	6	5	5	5	5	6	6	5	5	5	5	5	5	5	5	5	5	5	6	5	6	5	5	5	6	5	5	5	6	5	6	6	6	6	5	6	6
173	2025/6/10 16:35:03	160秒	微信	N/A	116.9.185.254(广西-贵港)	378	2	3	2	4	3	1	6	6	6	6	6	6	6	6	6	6	6	6	6	6	6	6	6	6	6	6	6	6	6	6	6	6	6	6	6	6	6	6	6	6	6	6	6
174	2025/6/10 16:35:10	281秒	微信	N/A	117.182.9.255(广西-百色)	355	1	2	1	1	1	1	4	1	6	4	6	9	4	4	6	3	4	6	3	6	5	6	10	6	10	4	3	10	6	9	4	5	6	3	4	6	3	4	4	5	9	3	9
175	2025/6/10 16:35:26	191秒	微信	N/A	219.159.100.83(广西-桂林)	689	1	2	2	2	1	1	9	9	10	10	9	10	9	9	10	10	10	9	10	10	10	10	10	10	10	10	9	9	9	10	10	10	9	10	9	10	9	10	9	9	10	9	10
176	2025/6/10 16:35:39	258秒	微信	N/A	219.159.100.82(广西-桂林)	455	1	3	4	2	2	2	5	5	5	5	5	5	5	5	5	5	5	5	5	5	5	10	10	10	10	10	10	10	10	10	10	10	10	10	10	10	5	5	5	5	5	5	5
177	2025/6/10 16:35:56	280秒	微信	N/A	219.159.100.55(广西-桂林)	428	2	5	2	2	3	1	1	9	9	1	9	1	1	9	1	9	1	9	9	1	1	9	9	1	9	1	9	9	9	1	9	9	9	9	1	9	9	9	9	9	1	1	1
178	2025/6/10 16:36:22	215秒	微信	N/A	219.159.100.198(广西-桂林)	381	1	3	4	3	2	1	6	3	1	9	9	1	10	3	3	9	5	10	10	9	5	9	1	6	3	1	6	1	3	5	3	1	1	6	1	5	3	9	9	9	10	10	10
179	2025/6/10 16:36:52	291秒	微信	N/A	219.159.100.111(广西-桂林)	153	2	3	2	1	1	2	4	4	1	1	1	1	4	1	1	1	1	4	4	4	1	4	1	4	4	1	1	1	1	1	1	1	1	1	1	4	1	1	4	4	4	4	1
180	2025/6/10 16:37:17	247秒	微信	N/A	116.8.114.6(广西-桂林)	504	1	2	1	2	2	1	9	9	9	9	9	9	9	9	9	9	9	9	9	9	9	6	6	6	6	6	6	6	6	6	6	6	6	6	6	6	9	9	9	9	9	9	9
181	2025/6/10 16:37:47	273秒	微信	N/A	116.8.114.13(广西-桂林)	282	2	2	1	5	1	1	6	3	3	6	3	3	3	6	6	3	3	3	6	3	3	3	3	3	3	6	6	3	3	3	6	3	6	6	3	3	6	3	3	3	3	3	3
182	2025/6/10 16:38:15	245秒	微信	N/A	116.8.114.147(广西-桂林)	290	2	3	2	5	1	2	3	6	3	3	6	6	6	6	3	6	3	3	6	3	6	6	3	3	6	6	3	3	3	3	3	3	3	6	3	6	3	3	3	3	3	6	3
183	2025/6/10 16:38:39	250秒	微信	N/A	116.8.114.156(广西-桂林)	414	2	4	2	3	2	1	6	5	6	6	6	6	5	6	5	6	5	6	6	6	6	6	6	6	6	5	6	6	6	5	6	6	6	5	6	5	6	5	5	5	6	6	5
184	2025/6/10 16:39:09	271秒	微信	N/A	171.107.211.140(广西-梧州)	460	2	1	1	3	2	1	6	6	6	6	6	6	6	6	6	6	6	6	6	6	6	10	10	10	10	10	10	10	10	10	10	10	10	10	10	10	6	6	6	6	6	6	6
185	2025/6/10 16:39:18	204秒	微信	N/A	116.8.115.38(广西-桂林)	696	2	3	3	5	3	2	10	10	10	10	10	10	10	10	10	10	10	10	10	10	10	10	10	10	9	10	10	10	9	10	10	10	9	10	10	9	10	10	9	9	9	10	10
186	2025/6/10 16:39:44	265秒	微信	N/A	116.8.114.5(广西-桂林)	468	2	4	2	2	1	1	3	4	3	3	9	6	6	6	10	5	9	6	10	5	9	9	4	6	9	10	3	9	3	6	3	9	4	4	9	3	10	4	10	6	6	5	3
187	2025/6/10 16:39:52	298秒	微信	N/A	171.110.102.33(广西-钦州)	692	1	2	3	4	2	1	9	10	10	10	10	10	10	10	10	10	10	9	9	10	9	10	10	10	10	10	10	10	10	10	10	10	10	10	10	10	10	10	10	10	9	9	10
188	2025/6/10 16:40:18	289秒	微信	N/A	125.73.180.45(广西-钦州)	423	2	2	2	2	2	1	10	3	9	6	3	3	9	6	3	3	5	3	3	6	6	3	5	10	3	6	9	5	4	5	10	5	3	5	10	6	10	6	6	5	9	3	6
189	2025/6/10 16:40:23	192秒	微信	N/A	116.8.114.117(广西-桂林)	339	1	2	1	1	1	2	6	4	3	5	4	3	4	5	4	6	9	9	4	1	6	3	10	4	1	10	1	6	4	4	3	10	1	6	3	5	4	5	1	3	1	3	6
190	2025/6/10 16:40:36	195秒	微信	N/A	111.58.140.105(广西-贵港)	292	2	3	3	3	2	2	4	4	4	4	4	4	4	4	4	4	4	4	4	4	4	4	4	4	4	4	4	4	4	4	4	4	4	4	4	4	4	4	4	4	4	4	4
191	2025/6/10 16:40:55	281秒	微信	N/A	117.182.67.232(广西-河池)	401	1	3	2	3	1	1	10	6	6	4	6	10	4	9	9	6	1	1	1	6	10	9	9	4	10	5	10	6	9	6	6	4	4	6	6	6	4	5	4	10	10	4	6
192	2025/6/10 16:40:57	259秒	微信	N/A	117.182.18.185(广西-来宾)	692	2	3	4	3	1	1	10	10	10	9	10	10	10	10	10	10	9	10	9	10	10	9	9	9	9	10	10	10	10	10	10	10	10	9	10	9	10	9	10	9	10	10	9
193	2025/6/10 16:41:28	246秒	微信	N/A	219.232.77.69(广西-南宁)	412	1	5	4	3	3	1	1	9	9	4	3	10	10	3	1	4	3	4	10	4	3	9	9	3	6	9	5	9	9	4	4	4	9	3	9	1	4	10	10	10	3	3	10
194	2025/6/10 16:41:55	206秒	微信	N/A	116.8.114.162(广西-桂林)	414	2	2	3	3	2	1	6	6	6	6	5	5	5	6	5	6	6	6	6	6	5	6	5	6	6	6	6	6	6	6	6	6	5	5	6	6	5	6	6	6	5	6	6
195	2025/6/10 16:42:19	199秒	微信	N/A	116.8.114.122(广西-桂林)	219	1	4	4	2	2	1	3	3	3	3	3	3	3	3	3	3	3	3	3	3	3	3	3	3	3	3	3	3	3	3	3	3	3	3	3	3	3	3	3	3	3	3	3
196	2025/6/10 16:42:20	286秒	微信	N/A	116.8.115.73(广西-桂林)	437	1	2	1	5	3	1	6	3	3	4	4	9	10	10	4	9	4	4	9	9	5	9	5	3	3	9	10	4	9	10	5	3	6	4	9	5	9	10	5	9	5	10	6
197	2025/6/10 16:42:45	286秒	微信	N/A	116.8.115.58(广西-桂林)	355	2	2	1	4	3	1	1	5	1	6	3	3	10	1	5	5	4	3	1	10	10	10	4	3	6	6	4	6	6	5	6	4	3	10	6	6	10	4	1	1	6	10	1
198	2025/6/10 16:42:49	188秒	微信	N/A	117.183.134.187(广西-来宾)	390	1	3	2	5	2	2	5	5	5	5	5	5	5	5	5	5	5	5	5	5	5	3	3	3	3	3	3	3	3	3	3	3	3	3	3	3	5	5	5	5	5	5	5
199	2025/6/10 16:43:19	169秒	微信	N/A	180.139.240.17(广西-贵港)	373	2	3	3	2	2	2	1	1	1	1	1	1	1	1	1	1	1	1	1	1	1	9	9	9	9	9	9	9	9	9	9	9	9	9	9	9	1	1	1	1	1	1	1
200	2025/6/10 16:43:28	194秒	微信	N/A	117.181.73.183(广西-梧州)	141	2	3	4	2	1	1	1	1	4	4	1	1	1	4	1	1	1	1	1	4	4	4	1	1	1	1	1	1	1	1	1	4	1	4	4	1	1	4	3	1	1	3	1
201	2025/6/10 16:43:51	257秒	微信	N/A	116.10.236.251(广西-来宾)	426	2	1	1	3	1	1	4	4	4	4	4	4	4	4	4	4	4	4	4	4	4	10	10	10	10	10	10	10	10	10	10	10	10	10	10	10	4	4	4	4	4	4	4
202	2025/6/10 16:43:56	285秒	微信	N/A	115.46.83.193(广西-北海)	392	2	3	4	4	3	2	5	5	5	6	6	5	6	5	5	5	5	5	6	6	5	6	5	5	5	5	5	6	6	5	5	6	6	5	6	5	6	5	5	5	6	6	6
203	2025/6/10 16:44:17	284秒	微信	N/A	116.8.114.164(广西-桂林)	274	2	2	2	4	2	2	4	4	3	3	4	4	4	4	4	3	3	4	3	4	4	4	4	3	4	3	3	4	4	3	4	4	4	3	4	4	4	6	3	4	3	4	4
204	2025/6/10 16:44:24	230秒	微信	N/A	116.8.114.44(广西-桂林)	237	2	3	2	3	2	1	1	1	1	1	1	1	1	1	1	1	1	1	1	1	1	5	5	5	5	5	5	5	5	5	5	5	5	5	5	5	1	1	1	1	1	1	1
205	2025/6/10 16:44:41	197秒	微信	N/A	117.181.183.252(广西-百色)	438	1	2	2	1	2	2	6	6	6	6	6	6	6	6	6	6	6	6	6	6	6	6	6	6	6	6	6	6	6	6	6	6	6	6	6	6	6	6	6	6	6	6	6
206	2025/6/10 16:44:51	255秒	微信	N/A	125.73.99.37(广西-柳州)	727	2	4	2	1	1	2	10	10	10	10	10	10	10	10	10	10	10	10	10	10	10	10	10	9	10	10	10	10	9	10	10	9	10	10	10	10	10	10	10	10	10	10	10
207	2025/6/10 16:45:14	254秒	微信	N/A	116.1.72.180(广西-桂林)	449	2	2	1	1	1	2	10	3	10	9	6	5	5	5	9	5	9	5	4	9	6	1	1	1	6	6	1	9	9	3	4	3	9	4	4	9	4	6	10	5	10	5	3
208	2025/6/10 16:45:21	187秒	微信	N/A	116.253.197.227(广西-来宾)	400	2	1	1	1	1	1	10	3	10	6	3	6	10	4	10	6	5	6	9	10	9	10	4	3	5	10	1	4	10	1	6	1	4	6	10	10	3	5	9	4	6	6	5
209	2025/6/10 16:45:22	296秒	微信	N/A	116.10.253.142(广西-河池)	550	1	3	4	4	1	2	10	10	10	10	10	10	10	10	10	10	10	10	10	10	10	5	5	5	5	5	5	5	5	5	5	5	5	5	5	5	10	10	10	10	10	10	10
210	2025/6/10 16:45:45	296秒	微信	N/A	116.8.115.20(广西-桂林)	396	2	3	3	2	3	1	6	6	6	5	5	5	6	5	5	6	5	5	6	6	6	6	5	5	6	6	5	5	5	5	5	5	5	5	5	5	5	6	6	5	5	5	6
211	2025/6/10 16:46:11	268秒	微信	N/A	117.182.129.99(广西-桂林)	339	2	3	4	2	1	1	10	4	10	5	1	3	3	1	4	10	4	1	6	3	1	4	3	4	5	5	10	4	10	1	9	10	4	9	1	3	4	1	4	3	1	4	1
212	2025/6/10 16:46:15	222秒	微信	N/A	171.104.244.106(广西-桂林)	386	2	3	2	3	1	2	6	5	6	5	6	6	5	5	5	5	5	5	6	5	6	5	5	6	6	5	5	6	5	5	5	6	6	5	5	5	5	6	5	5	5	5	5
213	2025/6/10 16:46:23	233秒	微信	N/A	171.104.244.99(广西-桂林)	391	1	2	3	3	1	1	9	1	6	9	1	9	4	5	4	1	10	9	1	5	1	5	9	6	1	1	3	3	6	4	9	4	3	6	3	1	5	6	4	4	5	5	9
214	2025/6/10 16:46:56	278秒	微信	N/A	222.218.88.124(广西-钦州)	418	1	4	3	4	1	2	6	6	6	6	6	5	6	6	6	6	6	6	6	6	6	5	5	6	6	6	6	5	5	5	5	6	6	6	5	6	5	6	6	6	6	5	6
215	2025/6/10 16:46:57	185秒	微信	N/A	111.58.213.217(广西-南宁)	428	2	1	1	2	2	2	1	9	9	1	1	1	9	9	1	9	9	9	9	1	9	9	9	1	1	9	9	9	9	9	9	9	9	1	9	9	1	1	1	1	9	9	9
216	2025/6/10 16:46:59	204秒	微信	N/A	117.181.216.242(广西-玉林)	410	2	2	1	4	2	1	4	1	1	5	9	4	1	3	4	3	4	9	9	4	6	9	1	9	10	9	3	9	1	10	4	6	3	1	3	1	6	4	9	6	4	9	1
217	2025/6/10 16:47:24	173秒	微信	N/A	171.104.244.64(广西-桂林)	152	2	2	3	4	3	1	4	4	1	4	1	1	1	1	4	1	1	1	4	4	4	4	1	1	1	1	1	1	1	4	1	1	4	1	1	1	1	4	1	4	1	4	4
218	2025/6/10 16:47:56	284秒	微信	N/A	117.183.154.58(广西-防城港)	292	1	4	3	2	1	2	3	3	3	6	3	6	3	6	3	6	3	3	6	3	6	3	3	3	3	3	6	3	3	6	3	6	3	3	3	3	6	6	3	5	3	3	3
219	2025/6/10 16:48:03	192秒	微信	N/A	180.137.218.196(广西-河池)	420	2	5	3	4	1	1	6	6	6	5	6	6	6	6	6	6	5	5	6	6	6	6	5	6	5	6	6	6	5	6	6	6	6	6	6	6	6	5	6	6	6	6	6
220	2025/6/10 16:48:30	289秒	微信	N/A	171.104.244.25(广西-桂林)	145	1	4	4	4	3	1	1	4	1	1	1	4	4	1	1	4	4	1	4	1	1	4	1	4	1	1	1	1	1	1	4	1	4	1	1	1	1	1	4	4	4	4	1
221	2025/6/10 16:48:31	206秒	微信	N/A	171.104.244.91(广西-桂林)	328	1	3	4	2	1	1	4	4	4	4	4	4	4	4	4	4	4	4	4	4	4	5	5	5	5	5	5	5	5	5	5	5	5	5	5	5	4	4	4	4	4	4	4
222	2025/6/10 16:48:55	263秒	微信	N/A	124.227.245.38(广西-南宁)	284	2	3	3	2	2	1	3	6	3	6	6	3	3	3	3	3	3	6	3	3	6	6	3	3	3	3	3	3	3	3	3	6	3	3	6	3	6	3	6	3	3	3	6
223	2025/6/10 16:49:08	223秒	微信	N/A	113.13.242.87(广西-柳州)	351	2	3	4	5	3	2	5	4	6	1	5	1	1	4	6	3	3	6	1	6	3	9	5	9	3	9	6	6	6	9	5	9	9	6	9	5	10	5	1	3	6	6	5
224	2025/6/10 16:49:24	233秒	微信	N/A	113.16.119.242(广西-梧州)	727	2	1	1	1	1	1	10	10	10	10	10	10	10	10	10	10	9	10	10	10	10	9	10	10	10	10	9	10	10	10	10	10	10	10	10	10	10	10	10	10	10	10	10
225	2025/6/10 16:49:57	268秒	微信	N/A	117.182.24.235(广西-玉林)	343	2	1	1	3	3	1	1	1	1	1	1	1	1	1	1	1	1	1	1	1	1	10	10	10	10	10	10	10	10	10	10	10	10	10	10	10	1	1	1	1	1	1	1
226	2025/6/10 16:50:03	279秒	微信	N/A	111.58.240.192(广西-百色)	385	2	3	3	3	2	1	5	6	5	5	5	5	6	6	5	5	6	5	6	5	5	5	5	5	5	5	5	5	6	5	5	5	5	5	6	5	5	5	5	5	6	6	5
227	2025/6/10 16:50:22	269秒	微信	N/A	180.143.244.93(广西-桂林)	460	1	5	4	2	1	1	1	9	9	1	9	9	9	1	9	9	9	1	9	9	9	9	9	9	9	1	1	1	9	9	9	9	1	9	9	9	9	4	9	1	1	9	9
228	2025/6/10 16:50:33	220秒	微信	N/A	180.143.244.24(广西-桂林)	429	2	4	2	4	2	2	9	5	5	10	9	5	10	9	10	1	5	6	10	9	9	5	10	4	6	9	5	3	4	10	4	6	6	9	4	3	6	1	5	4	4	4	1
229	2025/6/10 16:50:50	240秒	微信	N/A	180.143.244.120(广西-桂林)	698	2	3	3	2	3	2	10	10	9	9	10	10	9	10	10	10	10	10	10	10	9	10	10	9	10	10	10	9	10	10	10	10	10	10	10	10	9	1	10	9	9	10	10
230	2025/6/10 16:51:06	298秒	微信	N/A	180.136.53.42(广西-河池)	410	1	2	1	2	2	1	4	6	1	1	9	9	6	3	3	6	9	3	4	4	9	4	5	4	9	1	9	6	1	4	9	10	5	6	9	6	1	4	6	4	1	9	6
231	2025/6/10 16:51:07	214秒	微信	N/A	171.107.126.80(广西-河池)	245	2	3	4	3	2	2	3	3	3	3	3	3	3	3	3	3	3	3	3	3	3	1	1	1	1	1	1	1	1	1	1	1	1	1	1	1	3	3	3	3	3	3	3
232	2025/6/10 16:51:33	170秒	微信	N/A	117.181.146.139(广西-南宁)	246	2	2	1	1	1	1	4	4	4	4	4	4	4	4	4	4	4	4	4	4	4	4	4	4	4	4	4	4	4	4	4	4	4	4	4	4	4	4	4	4	4	4	4
233	2025/6/10 16:51:39	258秒	微信	N/A	116.253.145.209(广西-来宾)	402	1	3	3	4	2	1	3	3	9	9	1	10	3	4	1	3	6	6	4	6	10	1	1	9	6	10	9	3	6	5	6	1	1	5	1	1	3	1	3	3	3	9	4
234	2025/6/10 16:51:41	234秒	微信	N/A	180.143.128.178(广西-钦州)	420	2	2	1	3	1	1	6	6	5	6	6	6	6	5	6	6	5	6	5	5	6	6	6	6	6	5	5	6	6	6	6	6	6	5	6	6	6	5	5	6	6	5	6
235	2025/6/10 16:52:06	203秒	微信	N/A	218.21.95.29(广西-玉林)	271	2	2	1	2	2	1	3	4	4	3	3	4	4	4	4	4	4	4	4	4	4	3	4	4	4	4	4	4	4	4	4	4	4	3	4	4	4	3	4	4	4	6	3
236	2025/6/10 16:52:15	224秒	微信	N/A	117.141.161.6(广西-北海)	430	1	2	3	1	3	2	6	4	6	9	5	9	10	1	4	4	6	10	5	1	1	6	10	9	5	1	9	4	6	9	5	5	5	6	5	1	5	4	10	6	4	9	4
237	2025/6/10 16:52:17	268秒	微信	N/A	117.183.156.202(广西-防城港)	401	1	2	2	3	1	2	4	1	3	3	1	6	4	9	3	9	4	6	4	1	9	1	1	1	4	10	3	9	5	3	1	9	4	9	9	1	10	4	10	6	9	4	6
238	2025/6/10 16:52:33	185秒	微信	N/A	180.143.244.83(广西-桂林)	154	1	3	2	5	3	2	1	1	4	1	1	4	1	4	1	4	1	1	4	1	4	4	1	1	1	4	1	1	4	1	1	1	4	4	1	4	1	1	4	1	4	1	1
239	2025/6/10 16:52:47	200秒	微信	N/A	117.182.230.117(广西-柳州)	381	1	1	1	4	2	1	5	5	1	10	1	9	9	10	9	10	9	4	5	5	10	1	10	3	6	4	1	1	1	6	1	6	5	1	4	5	3	4	1	5	5	5	3
240	2025/6/10 16:52:52	231秒	微信	N/A	117.182.16.74(广西-来宾)	391	1	2	1	2	1	1	5	5	5	6	6	5	5	5	6	6	5	6	5	5	6	5	5	5	5	5	6	5	5	6	5	5	5	6	5	5	5	6	6	6	5	5	6
241	2025/6/10 16:53:02	174秒	微信	N/A	117.183.122.49(广西-贵港)	360	2	2	2	3	3	2	4	1	5	4	9	4	3	3	6	5	9	1	6	3	1	1	3	10	10	6	9	1	6	6	3	6	1	6	1	1	9	3	4	9	6	6	6
242	2025/6/10 16:53:23	179秒	微信	N/A	116.252.111.210(广西-南宁)	318	2	3	2	4	1	1	4	3	3	3	5	4	3	5	6	3	4	1	4	4	10	3	3	5	5	3	6	4	3	3	4	1	3	5	4	4	4	6	4	6	3	4	3
243	2025/6/10 16:53:28	200秒	微信	N/A	180.143.244.63(广西-桂林)	428	1	2	1	1	1	1	6	4	6	6	4	5	6	1	6	10	9	10	6	5	1	3	9	6	6	3	3	3	1	9	1	9	4	3	4	10	10	6	10	5	5	9	10
244	2025/6/10 16:53:33	258秒	微信	N/A	219.232.77.98(广西-南宁)	448	1	1	1	2	3	2	10	10	10	10	10	10	10	10	10	10	10	10	10	10	10	1	1	1	1	1	1	1	1	1	1	1	1	1	1	1	10	10	10	10	10	10	10
245	2025/6/10 16:54:02	252秒	微信	N/A	171.107.217.197(广西-梧州)	307	1	4	4	3	1	2	3	6	3	3	6	3	3	6	3	3	3	6	3	3	3	3	3	6	3	3	6	6	6	3	6	3	6	3	3	3	3	6	3	6	6	3	5
246	2025/6/10 16:54:04	168秒	微信	N/A	117.140.168.176(广西-桂林)	376	2	4	4	3	1	1	3	3	3	3	3	3	3	3	3	3	3	3	3	3	3	6	6	6	6	6	6	6	6	6	6	6	6	6	6	6	3	3	3	3	3	3	3
247	2025/6/10 16:54:12	265秒	微信	N/A	111.58.196.36(广西-柳州)	339	2	3	2	3	2	1	4	3	6	3	4	1	6	10	10	5	6	3	5	5	1	6	4	5	9	4	4	4	5	9	4	4	1	5	9	1	1	5	4	10	6	6	3
248	2025/6/10 16:54:32	289秒	微信	N/A	171.110.82.127(广西-桂林)	148	1	5	4	2	1	2	1	1	1	4	4	1	1	4	1	4	4	4	1	1	1	1	1	1	4	1	4	4	1	1	1	1	4	1	1	4	1	1	1	4	1	1	4
249	2025/6/10 16:54:52	184秒	微信	N/A	117.140.230.82(广西-防城港)	391	2	2	2	2	1	1	4	4	1	4	6	1	9	10	4	4	6	4	4	4	1	4	1	10	1	6	4	4	1	6	9	5	5	5	10	4	10	4	3	9	4	1	6
250	2025/6/10 16:55:00	215秒	微信	N/A	117.181.41.196(广西-南宁)	143	2	3	2	5	1	1	1	1	1	4	1	1	1	4	1	1	1	4	1	1	1	1	4	1	1	1	1	1	1	4	4	1	4	1	4	4	1	4	4	4	3	3	4
251	2025/6/10 16:55:10	226秒	微信	N/A	117.181.245.178(广西-贵港)	310	2	2	1	3	1	2	4	4	4	4	4	4	4	4	4	4	4	4	4	4	4	3	3	3	3	3	3	3	3	3	3	3	3	3	3	3	4	4	4	4	4	4	4
252	2025/6/10 16:55:27	169秒	微信	N/A	171.110.83.0(广西-桂林)	269	2	2	1	2	2	1	3	3	3	3	3	3	3	3	3	3	3	3	3	3	3	1	1	1	1	1	1	1	1	1	1	1	1	1	1	1	3	3	3	3	3	3	3
253	2025/6/10 16:55:28	249秒	微信	N/A	171.109.29.214(广西-玉林)	380	2	4	4	2	2	1	9	4	6	3	1	3	9	5	1	4	3	3	3	4	1	9	4	9	6	10	1	9	1	4	6	6	1	10	10	4	6	5	6	6	4	4	6
254	2025/6/10 16:55:45	210秒	微信	N/A	171.108.182.210(广西-防城港)	421	1	3	4	1	2	1	6	6	6	6	6	6	6	6	6	6	6	6	6	6	6	5	5	5	5	5	5	5	5	5	5	5	5	5	5	5	6	6	6	6	6	6	6
255	2025/6/10 16:55:59	167秒	微信	N/A	124.226.31.170(广西-来宾)	398	1	3	3	1	3	2	6	6	6	6	6	6	6	6	6	6	6	6	6	6	6	3	3	3	3	3	3	3	3	3	3	3	3	3	3	3	6	6	6	6	6	6	6
256	2025/6/10 16:56:03	275秒	微信	N/A	222.216.87.87(广西-钦州)	135	2	2	1	3	3	1	1	1	1	4	1	4	4	1	1	1	1	4	1	1	1	4	1	1	1	1	1	1	4	1	1	1	1	1	1	1	4	4	1	1	1	1	4
257	2025/6/10 16:56:15	276秒	微信	N/A	171.110.82.248(广西-桂林)	281	2	2	1	1	1	1	1	1	1	1	1	1	1	1	1	1	1	1	1	1	1	6	6	6	6	6	6	6	6	6	6	6	6	6	6	6	1	1	1	1	1	1	1
258	2025/6/10 16:56:29	222秒	微信	N/A	117.183.252.247(广西-北海)	432	1	2	1	4	2	1	6	6	6	6	6	6	6	6	6	6	6	6	6	6	6	9	9	9	9	9	9	9	9	9	9	9	9	9	9	9	6	6	6	6	6	6	6
259	2025/6/10 16:56:33	238秒	微信	N/A	111.58.45.44(广西-南宁)	285	2	2	3	4	1	2	6	6	3	3	3	3	3	6	3	6	3	6	6	3	3	3	6	3	3	6	3	3	6	3	3	3	3	3	3	6	3	3	3	3	3	6	3
260	2025/6/10 16:56:48	299秒	微信	N/A	117.182.145.52(广西-来宾)	371	2	1	1	2	1	1	9	6	1	5	1	6	1	1	3	9	10	10	5	3	5	10	10	3	3	1	3	1	9	3	1	1	3	5	5	1	5	1	10	6	5	9	5
261	2025/6/10 16:57:03	296秒	微信	N/A	182.91.202.206(广西-桂林)	297	2	3	2	3	1	2	3	3	3	3	3	6	6	3	3	3	3	3	6	6	6	6	3	3	3	3	6	6	3	3	3	6	3	3	3	3	6	6	3	5	3	5	3
262	2025/6/10 16:57:19	282秒	微信	N/A	171.110.82.33(广西-桂林)	218	1	2	2	3	1	1	1	1	1	1	1	1	1	1	1	1	1	1	1	1	1	5	5	5	5	5	5	5	5	5	5	5	5	5	5	5	1	1	1	1	1	1	1
263	2025/6/10 16:57:29	169秒	微信	N/A	117.140.123.195(广西-河池)	216	1	2	2	1	1	1	1	1	1	1	1	1	1	1	1	1	1	1	1	1	1	3	3	3	3	3	3	3	3	3	3	3	3	3	3	3	1	1	1	1	1	1	1
264	2025/6/10 16:57:47	284秒	微信	N/A	171.110.82.65(广西-桂林)	258	1	2	1	2	3	1	4	4	4	4	4	4	4	4	4	4	4	4	4	4	4	1	1	1	1	1	1	1	1	1	1	1	1	1	1	1	4	4	4	4	4	4	4
265	2025/6/10 16:58:17	218秒	微信	N/A	117.182.15.166(广西-百色)	394	2	2	1	2	1	1	6	6	6	6	6	6	6	6	6	6	6	6	6	6	6	6	6	6	6	6	6	6	6	6	6	6	6	6	6	6	6	6	6	6	6	6	6
266	2025/6/10 16:58:24	160秒	微信	N/A	171.110.83.74(广西-桂林)	294	2	4	3	3	2	2	3	6	6	3	3	3	6	6	3	3	6	3	3	3	3	6	3	3	6	6	6	3	6	3	3	6	3	3	3	3	3	6	3	6	6	3	6
267	2025/6/10 16:58:41	204秒	微信	N/A	171.110.83.99(广西-桂林)	730	2	1	1	2	1	1	10	10	10	10	10	10	10	10	10	10	10	10	10	10	10	10	10	10	10	10	10	10	10	10	10	10	10	10	10	10	10	10	10	10	10	10	10
268	2025/6/10 16:58:59	180秒	微信	N/A	219.232.77.56(广西-南宁)	687	2	3	3	2	2	1	10	10	9	9	10	10	10	10	9	9	9	9	10	9	10	10	9	10	9	10	9	10	10	10	10	10	10	10	10	9	10	9	10	9	10	9	9
269	2025/6/10 16:59:27	299秒	微信	N/A	171.110.83.70(广西-桂林)	141	1	3	3	4	3	1	1	4	4	1	1	1	1	1	1	4	1	1	1	1	1	1	4	1	1	1	1	4	4	1	1	4	1	4	1	1	4	1	1	4	4	4	4
270	2025/6/10 16:59:58	215秒	微信	N/A	117.181.13.34(广西-钦州)	426	1	2	1	4	1	1	6	5	5	9	10	10	9	6	9	10	5	9	9	4	4	5	1	1	10	3	6	1	3	4	6	4	5	6	1	3	9	6	10	6	9	10	10
271	2025/6/10 17:00:29	193秒	微信	N/A	113.12.50.127(广西-梧州)	377	1	3	4	3	2	1	4	4	3	9	9	1	9	4	4	3	6	9	1	9	9	1	3	3	5	9	5	10	5	9	1	3	5	6	6	6	1	9	4	10	4	9	4
272	2025/6/10 17:01:01	246秒	微信	N/A	111.58.167.145(广西-南宁)	528	2	2	1	4	1	2	10	10	10	10	10	10	10	10	10	10	10	10	10	10	10	4	4	4	4	4	4	4	4	4	4	4	4	4	4	4	10	10	10	10	10	10	10
273	2025/6/10 17:01:32	258秒	微信	N/A	171.110.83.193(广西-桂林)	280	2	2	1	3	1	2	3	4	3	4	4	4	4	4	4	4	4	4	4	4	4	4	3	3	4	3	3	4	4	3	4	4	4	3	4	3	4	4	4	6	4	3	4
274	2025/6/10 17:01:35	296秒	微信	N/A	180.142.21.87(广西-来宾)	73	2	2	2	3	2	1	1	1	1	1	1	1	1	1	1	1	1	1	1	1	1	1	1	1	1	1	1	1	1	1	1	1	1	1	1	1	1	1	1	1	1	1	1
275	2025/6/10 17:02:06	268秒	微信	N/A	117.140.164.238(广西-玉林)	272	1	3	2	1	2	1	3	3	4	3	4	4	4	4	4	4	4	4	4	4	3	4	4	3	3	4	3	3	4	3	4	4	4	4	4	4	4	4	4	4	4	3	4
276	2025/6/10 17:02:08	197秒	微信	N/A	180.137.224.229(广西-河池)	399	2	3	4	4	2	1	5	10	6	6	5	5	9	5	5	5	4	4	6	10	6	1	9	6	1	6	5	3	4	4	5	4	4	1	1	1	4	6	6	10	3	9	4
277	2025/6/10 17:02:49	177秒	微信	N/A	182.89.80.14(广西-柳州)	389	2	3	4	5	1	2	4	4	6	5	3	3	10	4	4	5	3	10	3	4	10	5	9	10	9	5	3	1	3	5	4	5	3	10	3	4	3	6	3	9	5	4	5
278	2025/6/10 17:03:15	188秒	微信	N/A	180.142.210.68(广西-玉林)	444	2	2	1	3	1	2	1	1	9	9	9	1	9	1	1	9	9	9	9	9	9	9	9	9	1	1	9	9	9	9	9	9	9	1	9	9	9	9	9	1	9	1	4
279	2025/6/10 17:03:19	204秒	微信	N/A	220.173.122.18(广西-桂林)	271	2	2	1	2	1	2	4	3	4	4	4	4	3	3	3	3	3	4	4	4	3	4	4	4	4	4	4	4	4	4	3	4	4	4	4	4	6	3	4	4	4	4	3
280	2025/6/10 17:03:42	235秒	微信	N/A	220.173.122.26(广西-桂林)	416	1	4	4	3	1	2	6	6	6	6	6	6	6	6	6	6	6	6	6	6	6	1	1	1	1	1	1	1	1	1	1	1	1	1	1	1	6	6	6	6	6	6	6
281	2025/6/10 17:03:53	264秒	微信	N/A	117.141.110.12(广西-防城港)	274	2	1	1	3	1	1	6	3	3	3	3	3	3	3	3	3	3	6	3	3	6	3	6	3	6	3	6	3	6	3	6	6	3	3	3	3	3	3	3	3	3	5	3
282	2025/6/10 17:04:13	297秒	微信	N/A	182.88.218.97(广西-南宁)	475	1	2	3	2	2	2	6	10	6	1	10	6	3	4	10	3	9	6	10	1	3	10	1	5	10	3	10	1	5	4	5	9	4	4	9	5	6	9	1	4	6	4	9
283	2025/6/10 17:04:26	213秒	微信	N/A	220.173.122.149(广西-桂林)	279	1	2	1	3	2	1	4	4	4	4	4	4	4	4	4	4	4	4	4	4	4	1	1	1	1	1	1	1	1	1	1	1	1	1	1	1	4	4	4	4	4	4	4
284	2025/6/10 17:05:16	195秒	微信	N/A	117.182.82.231(广西-南宁)	443	2	2	2	4	2	1	4	4	4	4	4	4	4	4	4	4	4	4	4	4	4	10	10	10	10	10	9	10	10	10	10	9	10	10	10	10	4	4	4	4	4	4	4
285	2025/6/10 17:05:18	209秒	微信	N/A	117.140.206.68(广西-百色)	273	1	3	3	3	1	1	4	4	3	4	3	4	4	4	4	4	3	4	3	4	4	4	4	4	3	4	4	3	4	4	4	4	4	3	4	4	4	4	4	4	6	4	4
286	2025/6/10 17:05:49	229秒	微信	N/A	171.107.149.150(广西-南宁)	571	2	3	2	3	2	1	10	10	10	10	10	10	10	10	10	10	10	10	10	10	10	6	6	6	6	6	6	6	6	6	6	6	6	6	6	6	10	10	10	9	10	10	10
287	2025/6/10 17:05:58	209秒	微信	N/A	171.105.168.68(广西-防城港)	492	1	3	3	3	1	2	9	9	9	9	9	9	9	9	9	9	9	9	9	9	9	6	6	6	6	6	6	6	6	6	6	6	6	6	6	6	9	9	9	9	9	9	9
288	2025/6/10 17:06:17	293秒	微信	N/A	116.1.7.88(广西-桂林)	550	2	3	3	2	2	1	10	10	10	10	10	10	10	10	10	10	10	10	10	10	10	6	6	6	6	6	6	6	6	6	6	6	6	6	6	6	10	10	10	10	10	10	10
289	2025/6/10 17:06:24	282秒	微信	N/A	116.1.7.89(广西-桂林)	278	1	4	2	1	1	2	6	3	3	3	6	3	3	3	6	6	3	3	3	3	3	3	3	3	6	3	3	3	3	6	3	3	3	3	3	6	6	3	5	3	3	6	3
290	2025/6/10 17:06:47	203秒	微信	N/A	222.218.114.179(广西-河池)	431	1	4	4	4	3	1	6	6	6	6	6	6	6	6	6	6	6	6	6	6	6	5	5	5	5	5	5	5	5	5	5	5	5	5	5	5	6	6	6	6	6	6	6
291	2025/6/10 17:06:55	287秒	微信	N/A	124.226.55.12(广西-来宾)	389	1	3	4	1	1	1	5	5	3	4	4	10	3	5	10	6	4	5	1	10	4	10	10	6	5	1	9	6	1	6	9	5	6	1	9	9	6	5	3	1	1	3	4
292	2025/6/10 17:07:15	170秒	微信	N/A	116.1.7.230(广西-桂林)	431	1	3	2	5	3	1	1	1	1	9	9	9	1	9	9	9	1	9	9	9	9	1	9	9	1	9	1	9	9	9	9	1	1	9	9	9	9	9	1	1	1	9	1
293	2025/6/10 17:07:27	167秒	微信	N/A	116.1.7.113(广西-桂林)	437	2	2	1	4	1	2	1	9	6	9	10	5	9	1	1	10	5	5	10	6	9	10	1	10	6	1	4	3	6	4	10	6	10	4	10	5	10	9	6	3	9	9	1
294	2025/6/10 17:07:43	227秒	微信	N/A	116.10.9.40(广西-河池)	348	2	5	3	3	1	1	4	1	4	1	9	9	10	4	4	10	3	1	1	3	1	6	5	1	9	1	5	1	6	4	5	3	4	4	4	1	10	9	10	3	1	6	10
295	2025/6/10 17:07:58	288秒	微信	N/A	111.58.32.13(广西-河池)	373	2	2	3	4	1	1	6	1	6	4	3	1	3	4	6	10	10	6	10	5	5	5	4	6	9	5	3	5	6	3	4	9	9	9	5	3	5	10	4	10	4	10	10
296	2025/6/10 17:08:00	211秒	微信	N/A	116.253.13.66(广西-贺州)	142	1	4	4	1	1	2	1	1	4	4	1	1	1	1	1	4	1	4	1	4	1	4	1	1	1	1	4	1	1	1	1	4	4	4	4	1	1	1	4	1	4	1	1
297	2025/6/10 17:08:13	197秒	微信	N/A	113.14.131.60(广西-桂林)	444	1	3	3	1	1	1	9	9	9	9	1	9	9	1	1	1	9	9	9	9	9	9	9	1	9	9	9	9	1	9	9	9	9	1	1	9	9	1	1	9	1	1	1
298	2025/6/10 17:08:28	241秒	微信	N/A	113.14.131.71(广西-桂林)	145	1	2	3	4	1	1	1	1	1	1	1	4	4	1	4	1	1	4	1	1	4	1	1	4	4	1	1	4	1	4	1	1	1	4	1	1	1	4	1	1	1	1	4
299	2025/6/10 17:08:41	283秒	微信	N/A	117.181.170.92(广西-柳州)	418	2	1	1	4	3	1	6	6	6	6	5	6	6	6	6	6	6	6	6	6	6	6	5	6	6	5	6	5	6	5	6	6	6	6	5	6	6	5	5	6	6	5	6
300	2025/6/10 17:08:46	289秒	微信	N/A	171.107.103.168(广西-河池)	457	2	3	4	2	3	1	3	10	10	10	10	5	9	4	3	3	10	10	1	4	4	1	6	10	1	9	6	10	1	9	10	6	10	1	4	6	9	9	10	5	10	1	3
301	2025/6/10 17:09:06	186秒	微信	N/A	222.218.242.30(广西-贺州)	364	1	2	1	3	1	1	4	4	4	1	4	6	6	1	3	10	3	1	5	5	10	3	4	10	9	10	6	9	1	10	4	10	10	3	10	1	6	5	5	4	3	1	4
302	2025/6/10 17:09:15	283秒	微信	N/A	171.38.199.196(广西-钦州)	449	2	4	3	3	3	2	9	5	5	9	6	10	3	1	5	10	9	9	1	9	10	6	9	9	10	9	6	9	1	6	10	5	6	5	6	5	1	9	3	1	9	1	3
303	2025/6/10 17:09:17	214秒	微信	N/A	113.14.131.168(广西-桂林)	633	1	3	2	5	1	2	10	10	10	10	10	10	10	10	10	10	10	10	10	10	10	9	9	9	9	9	9	9	9	9	9	9	9	9	9	9	10	10	10	10	10	10	9
304	2025/6/10 17:09:47	257秒	微信	N/A	180.142.88.143(广西-玉林)	402	2	4	3	1	1	1	10	3	5	10	5	6	3	10	6	3	6	10	10	5	10	10	5	6	3	10	4	4	4	5	4	6	9	9	3	5	6	10	5	3	1	5	4
305	2025/6/10 17:09:53	291秒	微信	N/A	117.181.29.194(广西-南宁)	565	1	5	2	3	2	1	10	10	10	10	10	10	10	10	10	10	10	10	10	10	10	4	4	4	4	4	4	4	4	4	4	4	4	4	4	4	10	10	10	9	10	10	10
306	2025/6/10 17:10:14	165秒	微信	N/A	113.14.131.53(广西-桂林)	346	2	4	3	2	2	1	4	4	4	4	4	4	4	4	4	4	4	4	4	4	4	5	5	5	5	5	5	5	5	5	5	5	5	5	5	5	4	4	4	4	4	4	4
307	2025/6/10 17:10:33	251秒	微信	N/A	171.108.236.32(广西-贵港)	242	1	2	1	3	1	1	3	3	3	3	3	3	3	3	3	3	3	3	3	3	3	4	4	4	4	4	4	4	4	4	4	4	4	4	4	4	3	3	3	3	3	3	3
308	2025/6/10 17:11:01	176秒	微信	N/A	116.253.144.46(广西-来宾)	367	2	1	2	1	1	2	9	9	3	3	5	3	4	10	4	3	1	9	10	10	5	1	3	1	3	10	1	10	3	3	4	9	9	4	6	4	5	3	3	10	10	3	4
309	2025/6/10 17:11:15	208秒	微信	N/A	220.173.123.81(广西-桂林)	474	2	1	1	1	3	2	9	10	10	4	6	5	10	3	5	10	6	10	10	6	4	6	9	3	9	1	3	9	1	10	10	3	9	1	3	4	4	10	9	3	4	9	6
310	2025/6/10 17:11:32	200秒	微信	N/A	117.140.126.194(广西-柳州)	140	1	2	2	4	1	1	1	1	1	1	1	4	4	1	4	1	4	4	1	1	1	4	1	1	4	1	1	1	1	4	1	1	4	1	1	1	1	1	1	3	4	1	1
311	2025/6/10 17:11:50	286秒	微信	N/A	111.58.20.196(广西-桂林)	398	2	1	1	4	1	1	4	3	9	4	5	10	9	10	3	9	5	1	1	9	3	9	4	4	6	10	6	3	4	9	6	9	5	6	9	6	10	3	10	9	5	5	4
312	2025/6/10 17:12:07	235秒	微信	N/A	171.106.231.232(广西-柳州)	275	2	3	3	3	3	1	6	3	6	3	3	3	6	6	6	3	3	3	3	3	3	3	3	6	3	3	3	3	3	3	3	3	3	6	3	3	3	3	6	3	3	6	6
313	2025/6/10 17:12:28	174秒	微信	N/A	180.139.241.151(广西-贵港)	451	2	4	2	3	1	1	4	4	9	3	10	9	6	9	1	3	1	9	9	9	10	10	3	3	5	4	10	6	3	10	6	4	5	4	1	10	9	1	10	6	3	9	10
314	2025/6/10 17:12:36	297秒	微信	N/A	117.182.43.210(广西-南宁)	657	2	2	1	4	2	1	9	9	9	9	9	9	9	9	9	9	9	9	9	9	9	9	9	9	9	9	9	9	9	9	9	9	9	9	9	9	9	9	9	9	9	9	9
315	2025/6/10 17:12:58	236秒	微信	N/A	171.108.157.130(广西-贺州)	403	2	2	1	1	3	2	3	9	3	5	10	5	10	9	4	5	9	10	3	3	10	1	6	5	6	5	4	1	6	5	3	6	4	3	10	4	10	10	1	3	9	4	5
316	2025/6/10 17:13:26	216秒	微信	N/A	111.58.208.43(广西-南宁)	435	1	2	3	2	1	1	10	1	4	10	10	9	6	6	10	9	6	3	10	9	10	1	1	10	3	10	10	1	4	10	4	9	9	6	6	10	3	10	6	9	1	9	3
317	2025/6/10 17:13:29	170秒	微信	N/A	171.36.6.73(广西-南宁)	334	1	3	3	3	1	2	3	3	3	3	3	3	3	3	3	3	3	3	3	3	3	10	10	10	10	10	10	10	10	10	9	10	10	10	10	10	3	3	3	3	3	3	3
318	2025/6/10 17:13:32	210秒	微信	N/A	117.182.67.252(广西-河池)	492	2	3	3	2	1	2	9	1	9	9	9	9	9	9	9	9	9	9	9	1	9	9	9	1	9	1	9	9	9	9	9	9	9	9	1	9	1	9	1	9	1	4	9
319	2025/6/10 17:14:16	220秒	微信	N/A	180.140.47.8(广西-桂林)	292	2	3	3	4	3	1	4	4	4	4	4	4	4	4	4	4	4	4	4	4	4	4	4	4	4	4	4	4	4	4	4	4	4	4	4	4	4	4	4	4	4	4	4
320	2025/6/10 17:14:21	205秒	微信	N/A	117.181.167.187(广西-贺州)	444	1	2	1	4	2	1	1	1	5	6	5	5	1	9	1	4	10	5	10	1	4	5	9	10	10	9	5	10	5	3	4	9	10	1	9	9	9	10	5	4	1	10	6
321	2025/6/10 17:14:34	171秒	微信	N/A	180.137.232.26(广西-玉林)	423	2	2	1	2	1	1	10	1	1	10	6	6	9	5	5	9	1	9	5	6	4	10	1	5	3	5	3	3	4	9	5	9	9	3	5	3	5	6	5	6	10	9	5
322	2025/6/10 17:14:48	244秒	微信	N/A	171.106.211.102(广西-南宁)	527	2	4	2	1	3	2	9	9	9	9	9	9	9	9	9	9	9	9	9	9	9	5	5	5	5	5	5	5	5	5	5	5	5	5	5	5	9	9	9	9	9	9	9
323	2025/6/10 17:15:03	205秒	微信	N/A	220.173.158.45(广西-百色)	688	1	3	2	1	3	1	10	10	10	10	9	10	9	10	10	10	10	10	10	10	10	10	9	10	10	10	10	10	9	10	9	9	10	10	9	9	9	9	9	9	9	9	10
324	2025/6/10 17:15:08	175秒	微信	N/A	121.31.161.73(广西-北海)	244	2	3	3	2	2	1	3	3	3	3	3	3	3	3	3	3	3	3	3	3	3	4	4	4	4	4	4	4	4	4	4	4	4	4	4	4	3	3	3	3	3	3	3
325	2025/6/10 17:15:37	242秒	微信	N/A	117.181.23.96(广西-南宁)	398	2	5	3	3	2	1	3	9	1	10	3	9	9	1	5	1	1	6	10	9	1	3	10	10	5	3	5	3	3	3	9	1	10	1	5	1	6	1	3	3	9	6	9
326	2025/6/10 17:15:37	203秒	微信	N/A	180.140.47.115(广西-桂林)	316	2	2	3	2	1	1	4	4	4	4	4	4	4	4	4	4	4	4	4	4	4	3	3	3	3	3	3	3	3	3	3	3	3	3	3	3	4	4	4	4	4	4	4
327	2025/6/10 17:15:52	199秒	微信	N/A	116.253.144.248(广西-来宾)	219	2	4	4	2	1	1	3	3	3	3	3	3	3	3	3	3	3	3	3	3	3	3	3	3	3	3	3	3	3	3	3	3	3	3	3	3	3	3	3	3	3	3	3
328	2025/6/10 17:16:09	195秒	微信	N/A	117.183.126.72(广西-贵港)	414	1	2	2	4	1	2	5	5	6	5	3	9	5	5	10	5	4	5	5	3	9	5	10	5	6	5	6	6	5	1	10	5	6	5	5	1	9	5	5	5	10	6	3
329	2025/6/10 17:16:27	276秒	微信	N/A	117.182.50.33(广西-南宁)	270	2	3	2	3	1	2	3	4	3	4	4	3	4	4	4	3	3	4	3	4	4	4	4	4	4	3	4	3	3	4	4	4	4	4	4	4	3	4	3	4	3	4	4
330	2025/6/10 17:16:30	298秒	微信	N/A	116.253.13.66(广西-贺州)	418	2	1	1	2	1	1	1	9	1	9	1	9	9	9	1	9	9	1	9	9	9	1	1	1	1	9	9	9	9	1	1	9	1	9	9	1	1	9	9	1	4	9	1
331	2025/6/10 17:16:40	284秒	微信	N/A	116.10.227.161(广西-来宾)	308	1	4	3	5	1	1	6	3	6	6	3	3	3	6	3	3	3	3	6	6	3	3	3	3	6	3	6	3	3	3	6	3	3	6	3	3	6	6	6	5	6	6	6
332	2025/6/10 17:17:02	175秒	微信	N/A	117.182.18.7(广西-来宾)	414	1	1	1	1	2	1	6	6	6	5	10	10	10	9	10	3	3	5	3	10	3	1	3	6	3	1	6	10	6	4	3	6	9	9	1	6	9	3	9	3	5	9	1
333	2025/6/10 17:17:11	217秒	微信	N/A	117.140.97.43(广西-玉林)	492	1	4	4	2	1	1	6	6	6	6	6	6	6	6	6	6	6	6	6	6	6	10	10	10	10	10	10	10	10	10	10	10	10	10	10	10	6	6	6	6	6	6	6
334	2025/6/10 17:17:13	279秒	微信	N/A	117.182.223.233(广西-梧州)	438	1	3	4	2	1	2	6	6	6	6	6	6	6	6	6	6	6	6	6	6	6	6	6	6	6	6	6	6	6	6	6	6	6	6	6	6	6	6	6	6	6	6	6
335	2025/6/10 17:17:31	249秒	微信	N/A	180.140.47.105(广西-桂林)	407	2	2	1	1	2	2	6	9	1	9	10	3	10	6	6	10	1	9	10	9	3	6	4	10	3	5	4	4	5	6	10	3	9	10	5	3	9	6	5	5	3	5	3
336	2025/6/10 17:17:36	202秒	微信	N/A	180.140.47.37(广西-桂林)	358	1	3	3	2	1	1	3	3	3	3	3	3	3	3	3	3	3	3	3	3	3	9	9	9	9	9	9	9	9	9	9	9	9	9	9	9	3	3	3	3	3	3	3
337	2025/6/10 17:17:46	239秒	微信	N/A	171.107.125.223(广西-河池)	408	1	2	1	3	1	1	6	5	6	6	6	5	6	5	5	5	5	6	6	5	5	6	6	6	6	6	6	6	6	5	6	5	6	6	6	5	6	6	6	6	5	5	5
338	2025/6/10 17:18:14	168秒	微信	N/A	180.140.47.42(广西-桂林)	281	1	3	2	2	2	1	3	3	3	6	6	3	3	3	3	3	3	6	3	6	3	3	3	3	3	3	6	6	3	3	3	3	3	3	6	6	3	3	3	5	3	6	3
339	2025/6/10 17:18:33	272秒	微信	N/A	180.140.47.250(广西-桂林)	384	1	3	3	2	2	1	5	6	5	6	5	6	5	5	5	5	5	5	5	6	5	6	5	6	5	6	5	6	5	5	5	6	5	5	5	5	6	5	5	5	6	6	5
340	2025/6/10 17:18:44	184秒	微信	N/A	117.183.231.44(广西-河池)	269	1	3	2	1	1	1	1	1	1	1	1	1	1	1	1	1	1	1	1	1	1	10	10	10	10	10	10	10	9	10	9	10	10	10	10	10	1	1	1	1	1	1	1
341	2025/6/10 17:19:13	241秒	微信	N/A	219.159.100.97(广西-桂林)	403	2	4	3	4	3	2	4	1	5	5	6	10	10	5	5	6	1	6	3	6	5	6	4	4	9	6	10	10	6	1	5	1	6	10	10	4	1	4	10	5	10	3	5
342	2025/6/10 17:19:44	221秒	微信	N/A	171.109.95.230(广西-玉林)	516	1	4	3	1	3	1	9	9	9	9	9	9	9	9	9	9	9	9	9	9	9	4	4	4	4	4	4	4	4	4	4	4	4	4	4	4	9	9	9	9	9	9	9
343	2025/6/10 17:20:17	207秒	微信	N/A	117.140.142.218(广西-防城港)	345	2	2	1	2	1	2	5	5	5	5	5	5	5	5	5	5	5	5	5	5	5	3	3	3	3	3	3	3	3	3	3	3	3	3	3	3	5	5	5	5	5	5	5
344	2025/6/10 17:20:24	237秒	微信	N/A	219.159.100.24(广西-桂林)	454	2	4	4	3	1	1	5	1	6	6	9	10	1	1	10	6	10	9	4	4	9	9	10	6	6	9	10	5	1	10	9	3	1	10	5	6	4	5	10	9	5	1	4
345	2025/6/10 17:20:49	289秒	微信	N/A	117.140.114.207(广西-梧州)	437	1	4	2	1	1	1	6	1	9	10	1	9	9	10	9	9	6	5	10	5	1	9	6	5	6	10	4	4	1	9	4	9	9	5	5	6	1	9	4	10	1	1	1
346	2025/6/10 17:21:00	242秒	微信	N/A	171.109.144.39(广西-北海)	420	2	2	1	2	1	1	5	6	6	6	6	6	6	5	5	6	5	6	6	5	5	6	6	5	5	6	6	6	6	6	6	6	6	6	5	5	6	6	5	6	5	6	5
347	2025/6/10 17:21:23	182秒	微信	N/A	171.108.204.62(广西-南宁)	333	2	3	4	1	2	1	5	5	5	5	5	5	5	5	5	5	5	5	5	5	5	3	3	3	3	3	3	3	3	3	3	3	3	3	3	3	5	5	5	5	5	5	5
348	2025/6/10 17:21:32	240秒	微信	N/A	222.218.252.145(广西-贺州)	455	2	4	3	3	3	2	1	9	9	9	9	9	9	9	9	9	1	9	1	1	9	1	9	9	9	1	9	9	9	9	9	9	9	9	9	9	9	1	1	1	1	1	1
349	2025/6/10 17:21:54	236秒	微信	N/A	219.159.100.171(广西-桂林)	438	1	3	2	3	3	1	6	6	6	6	6	6	6	6	6	6	6	6	6	6	6	6	6	6	6	6	6	6	6	6	6	6	6	6	6	6	6	6	6	6	6	6	6
350	2025/6/10 17:22:02	285秒	微信	N/A	182.89.36.54(广西-柳州)	344	1	4	3	3	1	1	1	9	10	5	9	9	1	9	5	3	6	6	1	6	10	3	6	4	3	9	3	4	5	3	9	4	3	4	5	6	9	5	1	3	9	5	9
351	2025/6/10 17:22:18	257秒	微信	N/A	116.8.114.63(广西-桂林)	299	2	5	4	1	1	1	3	3	3	3	3	3	3	3	3	3	3	3	3	3	3	6	6	6	6	6	6	6	6	6	6	6	6	6	6	6	3	3	3	3	3	3	3
352	2025/6/10 17:22:29	288秒	微信	N/A	116.8.114.45(广西-桂林)	302	1	1	1	1	1	1	6	3	6	3	3	6	3	6	6	3	3	6	3	3	6	3	3	3	6	6	3	6	3	3	3	3	3	3	3	3	6	3	3	3	3	6	6
353	2025/6/10 17:22:43	266秒	微信	N/A	116.8.114.77(广西-桂林)	407	1	4	2	3	2	1	1	9	1	10	1	5	5	5	3	9	9	4	10	10	1	9	4	10	10	5	10	6	9	6	9	3	9	6	4	10	9	5	3	5	4	5	1
354	2025/6/10 17:23:00	262秒	微信	N/A	116.8.114.9(广西-桂林)	456	2	3	2	3	3	2	9	9	9	9	9	9	9	9	9	9	9	9	9	9	9	3	3	3	3	3	3	3	3	3	3	3	3	3	3	3	9	9	9	9	9	9	9
355	2025/6/10 17:23:36	217秒	微信	N/A	116.252.40.91(广西-南宁)	287	2	2	1	2	1	1	3	6	3	3	6	3	3	6	3	3	6	3	3	6	3	3	3	6	3	3	3	3	3	3	6	3	3	3	6	3	6	3	3	3	3	6	3
356	2025/6/10 17:23:36	256秒	微信	N/A	117.182.66.167(广西-河池)	73	2	4	4	5	1	1	1	1	1	1	1	1	1	1	1	1	1	1	1	1	1	1	1	1	1	1	1	1	1	1	1	1	1	1	1	1	1	1	1	1	1	1	1
357	2025/6/10 17:24:07	211秒	微信	N/A	222.84.131.38(广西-河池)	151	1	2	2	2	1	1	4	4	1	4	1	4	1	1	1	4	1	1	1	1	1	4	1	4	1	1	1	1	4	1	4	4	1	1	1	1	4	4	4	3	1	1	4
358	2025/6/10 17:24:13	289秒	微信	N/A	117.182.152.2(广西-来宾)	467	2	1	1	2	1	1	9	9	9	9	9	9	9	9	9	9	9	9	9	9	9	4	4	4	4	4	4	4	4	4	4	4	4	4	4	4	9	9	9	9	9	9	9
359	2025/6/10 17:24:43	261秒	微信	N/A	111.58.145.207(广西-贵港)	424	1	2	2	3	3	1	1	6	10	5	1	6	9	5	1	3	1	10	5	1	5	5	5	10	9	9	10	6	10	10	4	10	10	6	10	9	1	5	5	3	10	6	3
360	2025/6/10 17:24:43	262秒	微信	N/A	117.181.154.133(广西-北海)	453	2	4	2	5	2	1	9	1	1	9	1	9	9	9	1	9	9	1	1	1	9	1	9	9	9	9	9	1	9	9	9	9	9	1	9	9	4	4	9	4	1	9	9
361	2025/6/10 17:25:13	272秒	微信	N/A	180.142.214.185(广西-玉林)	398	2	4	2	5	3	2	1	10	3	3	5	10	6	3	4	5	4	4	5	1	10	3	10	1	3	10	6	3	10	5	4	5	6	6	10	4	3	6	6	10	5	10	3
362	2025/6/10 17:25:14	170秒	微信	N/A	117.182.57.47(广西-河池)	290	1	3	2	2	1	2	3	6	3	6	3	3	6	3	3	6	3	6	3	6	3	3	3	3	3	3	3	6	3	3	3	6	6	3	3	3	3	3	6	6	6	6	3
363	2025/6/10 17:25:37	240秒	微信	N/A	116.8.115.110(广西-桂林)	392	2	2	1	1	1	1	3	3	3	3	3	3	3	3	3	3	3	3	3	3	3	6	6	6	6	6	6	6	6	6	6	6	6	6	6	6	3	3	3	3	3	3	3
364	2025/6/10 17:25:46	255秒	微信	N/A	171.104.60.234(广西-钦州)	695	1	3	4	2	1	1	9	10	10	10	10	10	9	10	10	9	10	10	10	10	9	10	10	9	10	9	10	9	9	10	9	10	10	9	10	10	9	9	10	10	10	10	9
365	2025/6/10 17:26:03	187秒	微信	N/A	117.182.246.71(广西-桂林)	465	2	4	4	4	1	1	9	9	1	9	1	9	9	9	9	1	9	9	1	9	9	1	1	1	9	1	9	9	1	9	9	1	9	9	9	9	1	1	1	9	1	1	9
366	2025/6/10 17:26:16	268秒	微信	N/A	116.8.115.43(广西-桂林)	465	1	3	3	3	1	2	9	1	9	1	9	9	9	1	9	9	9	9	9	1	9	9	9	9	9	9	9	9	9	9	1	1	9	9	9	9	1	9	9	9	9	1	1
367	2025/6/10 17:26:30	244秒	微信	N/A	116.8.115.142(广西-桂林)	219	1	4	3	4	2	2	3	3	3	3	3	3	3	3	3	3	3	3	3	3	3	3	3	3	3	3	3	3	3	3	3	3	3	3	3	3	3	3	3	3	3	3	3
368	2025/6/10 17:26:44	235秒	微信	N/A	117.182.94.82(广西-贵港)	417	2	3	2	1	1	1	4	4	4	4	4	4	4	4	4	4	4	4	4	4	4	10	10	10	10	10	10	10	10	10	10	10	10	10	10	10	4	4	4	4	4	4	4
369	2025/6/10 17:26:56	242秒	微信	N/A	117.181.189.196(广西-柳州)	690	1	1	1	4	2	1	9	9	10	10	9	10	10	10	9	10	10	10	10	10	9	10	9	10	9	9	10	9	9	10	9	9	10	10	10	9	10	10	10	9	10	10	9
370	2025/6/10 17:27:05	279秒	微信	N/A	171.108.236.253(广西-贵港)	331	2	3	2	3	1	2	4	1	1	3	1	3	4	1	1	10	3	1	3	3	9	1	10	1	4	1	1	4	3	5	1	1	3	3	4	10	10	9	9	1	4	9	4
371	2025/6/10 17:27:17	226秒	微信	N/A	116.8.114.90(广西-桂林)	690	2	3	2	4	3	1	9	10	10	10	10	10	9	10	10	10	10	10	9	9	10	10	9	10	9	10	10	10	10	10	10	9	9	10	10	10	9	10	9	9	9	9	9
372	2025/6/10 17:27:39	231秒	微信	N/A	116.1.163.152(广西-贺州)	441	1	2	1	1	2	1	5	10	3	4	10	5	5	3	4	4	4	9	6	10	4	1	3	4	3	4	4	3	4	4	1	9	6	10	10	6	5	5	10	4	10	3	9
373	2025/6/10 17:27:43	254秒	微信	N/A	171.105.74.99(广西-南宁)	483	2	4	2	2	1	2	4	9	1	10	3	10	1	10	3	9	1	1	4	9	4	6	6	10	9	1	4	9	10	5	4	6	10	5	5	4	5	10	9	9	10	5	10
374	2025/6/10 17:28:04	271秒	微信	N/A	113.16.31.83(广西-玉林)	146	2	4	3	3	1	2	1	1	1	4	4	4	1	1	1	1	4	1	4	4	1	1	4	1	4	4	1	1	1	1	1	1	4	1	4	1	4	4	1	1	1	1	1
375	2025/6/10 17:28:10	258秒	微信	N/A	117.140.228.29(广西-防城港)	492	1	5	4	1	1	1	4	4	4	4	4	4	4	4	4	4	4	4	4	4	4	10	10	10	10	10	10	10	10	10	10	10	10	10	10	10	4	4	4	4	4	4	4
376	2025/6/10 17:28:17	207秒	微信	N/A	117.183.10.99(广西-贵港)	689	1	4	2	2	3	2	10	9	10	9	10	10	10	10	9	10	9	10	9	10	10	9	10	10	10	9	9	10	10	10	10	10	10	10	10	9	1	10	10	9	9	9	1
377	2025/6/10 17:28:40	275秒	微信	N/A	116.8.114.28(广西-桂林)	233	2	2	1	3	1	1	1	1	1	1	1	1	1	1	1	1	1	1	1	1	1	4	4	4	4	4	4	4	4	4	4	4	4	4	4	4	1	1	1	1	1	1	1
378	2025/6/10 17:28:41	289秒	微信	N/A	116.8.114.51(广西-桂林)	686	1	4	4	4	1	2	10	9	10	10	10	10	9	9	10	9	10	10	9	9	10	10	10	10	9	10	10	10	10	10	10	10	10	9	9	10	10	9	9	10	10	1	10
379	2025/6/10 17:29:09	263秒	微信	N/A	113.12.38.33(广西-梧州)	388	1	3	2	5	1	1	4	3	4	3	5	5	3	10	10	4	10	1	9	4	3	3	3	6	3	5	10	10	10	6	4	3	5	4	10	1	3	3	10	5	10	5	10
380	2025/6/10 17:29:14	276秒	微信	N/A	110.72.91.31(广西-贵港)	519	2	2	1	1	1	1	6	6	6	6	6	6	6	6	6	6	6	6	6	6	6	10	10	10	10	10	10	10	10	10	10	10	10	10	10	10	6	6	6	6	6	6	6
381	2025/6/10 17:29:31	216秒	微信	N/A	171.37.48.235(广西-南宁)	267	2	3	2	3	3	2	4	4	4	3	3	4	4	4	3	3	4	4	4	3	4	4	3	4	4	4	3	4	4	3	4	4	4	3	4	4	3	4	4	4	3	4	4
382	2025/6/10 17:29:42	177秒	微信	N/A	116.8.115.101(广西-桂林)	428	1	3	2	1	1	2	4	9	10	6	4	6	3	9	4	3	10	3	3	3	1	3	9	3	10	4	3	6	3	9	1	9	1	6	4	4	6	9	9	10	1	3	6
383	2025/6/10 17:29:44	170秒	微信	N/A	171.37.45.164(广西-南宁)	439	2	5	2	4	2	1	9	9	1	1	1	9	9	9	9	1	9	9	1	9	9	9	9	9	1	9	9	1	1	1	9	9	9	1	9	9	9	9	9	1	9	9	1
384	2025/6/10 17:30:00	301秒	微信	N/A	117.181.188.166(广西-柳州)	285	2	1	1	1	1	2	1	1	1	1	1	1	1	1	1	1	1	1	1	1	1	10	10	10	10	10	10	10	10	10	10	10	10	10	10	10	1	1	1	1	1	1	1
385	2025/6/10 17:30:15	208秒	微信	N/A	116.1.110.39(广西-桂林)	411	2	4	4	1	2	2	3	1	5	5	10	5	10	10	1	3	9	6	6	5	1	1	6	6	1	5	5	6	9	9	6	4	6	5	6	1	1	1	1	9	10	6	9
386	2025/6/10 17:30:19	228秒	微信	N/A	117.182.206.88(广西-玉林)	438	1	3	2	3	2	1	6	6	6	6	6	6	6	6	6	6	6	6	6	6	6	6	6	6	6	6	6	6	6	6	6	6	6	6	6	6	6	6	6	6	6	6	6
387	2025/6/10 17:30:53	286秒	微信	N/A	180.137.116.210(广西-北海)	411	1	3	3	2	1	1	5	6	6	6	5	5	5	6	6	5	6	6	6	5	6	6	6	6	5	5	6	6	6	6	6	6	6	5	5	6	5	5	6	6	6	6	5
388	2025/6/10 17:30:53	277秒	微信	N/A	117.182.112.149(广西-柳州)	678	1	2	2	2	1	1	10	10	10	10	10	10	10	10	10	10	10	10	10	10	10	9	9	9	9	9	9	9	9	9	9	9	9	9	9	9	10	10	10	10	10	10	10
389	2025/6/10 17:30:53	220秒	微信	N/A	117.183.88.167(广西-玉林)	420	2	3	2	5	1	1	3	5	10	6	4	10	6	9	4	9	4	3	9	3	9	10	4	4	9	4	6	6	10	4	10	9	3	3	3	1	9	4	10	4	3	9	9
390	2025/6/10 17:31:16	213秒	微信	N/A	171.104.244.39(广西-桂林)	317	1	3	2	3	1	2	3	6	4	3	3	3	4	4	1	1	1	6	4	3	9	4	5	1	4	4	3	6	3	6	4	3	1	5	1	3	5	4	3	1	1	3	5
391	2025/6/10 17:31:28	209秒	微信	N/A	117.182.69.152(广西-河池)	352	1	3	3	4	3	2	9	6	1	5	6	4	5	5	6	1	3	4	9	3	3	4	5	3	5	1	4	1	9	4	5	9	6	4	4	5	3	6	1	3	9	9	1
392	2025/6/10 17:31:42	181秒	微信	N/A	171.104.244.86(广西-桂林)	704	2	1	1	2	1	2	10	10	9	10	10	9	9	10	10	10	9	9	9	10	9	10	10	10	9	9	10	10	9	9	9	10	10	10	10	10	10	9	10	10	9	10	10
393	2025/6/10 17:31:57	290秒	微信	N/A	116.253.120.48(广西-柳州)	432	2	4	2	2	2	2	4	3	9	4	3	3	1	10	1	9	3	9	3	6	4	10	3	5	1	10	3	6	9	5	3	10	6	6	10	9	4	10	9	3	3	6	9
394	2025/6/10 17:31:59	260秒	微信	N/A	171.109.241.200(广西-河池)	706	1	4	3	3	2	2	10	10	9	10	9	9	10	10	9	10	10	9	9	10	9	10	10	10	9	10	10	9	10	9	10	10	10	10	9	10	10	10	9	10	10	10	9
395	2025/6/10 17:32:22	176秒	微信	N/A	171.104.244.170(广西-桂林)	421	2	3	3	3	2	1	3	5	3	10	5	10	6	1	5	6	3	5	1	4	1	1	1	3	5	4	3	5	5	6	3	10	10	6	1	3	6	4	10	3	5	10	4
396	2025/6/10 17:32:22	258秒	微信	N/A	171.104.244.175(广西-桂林)	267	2	3	4	1	1	1	4	3	4	4	4	4	3	4	3	3	4	3	4	4	4	3	3	4	4	3	4	3	4	3	3	4	3	4	4	4	3	3	4	3	4	3	3
397	2025/6/10 17:32:33	226秒	微信	N/A	171.104.244.146(广西-桂林)	281	2	2	2	1	1	1	6	3	6	3	3	3	3	3	3	3	3	3	3	3	3	6	6	3	6	3	3	3	6	3	3	3	3	3	3	3	6	3	3	6	3	6	3
398	2025/6/10 17:32:54	229秒	微信	N/A	117.182.46.84(广西-南宁)	439	2	2	1	4	1	2	10	6	4	3	4	9	5	10	3	4	10	9	3	5	3	6	5	6	9	5	10	4	10	4	10	9	3	5	10	4	3	9	6	6	6	6	9
399	2025/6/10 17:32:57	289秒	微信	N/A	117.140.16.202(广西-南宁)	476	2	2	3	3	1	1	5	5	5	5	5	5	5	5	5	5	5	5	5	5	5	6	6	6	6	6	6	6	6	6	6	6	6	6	6	6	5	5	5	5	5	5	5
400	2025/6/10 17:33:20	249秒	微信	N/A	171.104.244.112(广西-桂林)	483	2	3	3	3	1	1	6	6	6	6	6	6	6	6	6	6	6	6	6	6	6	9	9	9	9	9	9	9	9	9	9	9	9	9	9	9	6	6	6	6	6	6	6
401	2025/6/10 17:33:25	173秒	微信	N/A	171.104.244.25(广西-桂林)	270	2	4	2	2	3	1	3	4	4	4	3	4	4	4	4	4	4	3	4	4	3	4	3	3	3	4	3	4	4	4	4	4	4	4	3	3	4	4	4	4	3	3	4
402	2025/6/10 17:33:36	174秒	微信	N/A	180.143.244.18(广西-桂林)	577	1	3	4	5	1	2	9	9	9	9	9	9	9	9	9	9	9	9	9	9	9	10	10	10	10	10	10	10	10	10	10	10	10	10	10	10	9	9	9	9	9	9	9
403	2025/6/10 17:33:52	178秒	微信	N/A	117.141.161.6(广西-北海)	324	1	3	2	3	1	2	5	1	4	1	10	10	6	5	3	6	5	1	1	5	3	4	6	3	6	9	6	4	6	5	5	5	5	1	1	4	4	1	1	5	1	10	10
404	2025/6/10 17:34:07	175秒	微信	N/A	116.253.13.66(广西-贺州)	525	1	2	2	2	2	1	9	9	9	9	9	9	9	9	9	9	9	9	9	9	9	5	5	5	5	5	5	5	5	5	5	5	5	5	5	5	9	9	9	9	9	9	9
405	2025/6/10 17:34:07	221秒	微信	N/A	180.140.245.142(广西-百色)	144	1	3	3	1	2	1	1	1	1	1	1	1	4	1	4	4	1	4	1	4	1	1	1	4	1	1	1	1	1	4	1	1	1	1	1	1	1	4	3	3	1	4	4
406	2025/6/10 17:34:19	161秒	微信	N/A	180.143.244.100(广西-桂林)	392	1	3	2	2	1	1	3	6	3	9	1	9	3	5	9	5	9	5	1	5	6	6	6	3	1	1	10	10	1	10	4	1	4	6	6	3	10	5	10	9	6	6	5
407	2025/6/10 17:34:36	282秒	微信	N/A	180.143.244.99(广西-桂林)	288	2	2	1	1	1	1	3	3	3	3	3	3	3	3	3	3	3	3	3	6	6	6	3	3	3	3	3	3	3	6	3	6	6	6	3	6	5	5	6	3	3	3	5
408	2025/6/10 17:34:42	169秒	微信	N/A	117.183.10.122(广西-贵港)	657	1	2	1	1	1	1	9	9	9	9	9	9	9	9	9	9	9	9	9	9	9	9	9	9	9	9	9	9	9	9	9	9	9	9	9	9	9	9	9	9	9	9	9
409	2025/6/10 17:35:11	209秒	微信	N/A	113.15.50.88(广西-来宾)	273	1	2	1	2	1	1	4	4	4	4	3	4	4	4	4	4	4	4	4	4	3	3	4	4	4	3	4	4	4	4	4	4	4	4	4	3	3	3	4	3	4	4	4
410	2025/6/10 17:35:18	220秒	微信	N/A	182.89.21.170(广西-柳州)	393	2	4	3	3	3	2	10	6	3	5	9	4	5	9	10	5	3	6	6	10	3	4	4	5	9	1	10	1	9	3	10	10	1	1	4	5	3	4	10	10	3	9	3
411	2025/6/10 17:35:24	175秒	微信	N/A	180.143.244.167(广西-桂林)	707	2	1	1	2	1	2	9	9	10	10	9	10	10	10	10	10	9	10	10	9	10	10	10	10	10	10	9	9	10	9	10	10	10	10	10	10	10	10	9	10	10	9	9
412	2025/6/10 17:35:48	162秒	微信	N/A	180.142.70.198(广西-北海)	589	2	2	1	4	1	2	9	9	9	9	9	9	9	9	9	9	9	9	9	9	9	10	10	10	10	10	10	10	10	10	10	10	10	10	10	10	9	9	9	9	9	9	9
413	2025/6/10 17:35:51	292秒	微信	N/A	180.143.244.168(广西-桂林)	292	1	3	2	3	2	2	4	4	4	4	4	4	4	4	4	4	4	4	4	4	4	4	4	4	4	4	4	4	4	4	4	4	4	4	4	4	4	4	4	4	4	4	4
414	2025/6/10 17:36:15	181秒	微信	N/A	117.140.122.44(广西-河池)	415	2	4	2	4	2	1	6	6	5	5	6	6	6	6	6	6	5	5	6	6	5	6	6	5	6	6	6	6	5	6	6	6	6	6	5	6	6	6	6	6	5	6	5
415	2025/6/10 17:36:22	241秒	微信	N/A	117.141.161.6(广西-北海)	373	2	2	2	3	1	2	6	6	6	6	6	6	6	6	6	6	6	6	6	6	6	3	3	3	3	3	3	3	3	3	3	3	3	3	3	3	6	6	6	6	6	6	6
416	2025/6/10 17:36:33	201秒	微信	N/A	113.16.102.110(广西-梧州)	369	1	4	4	4	2	1	4	4	4	4	4	4	4	4	4	4	4	4	4	4	4	10	10	10	9	10	10	10	10	10	10	10	10	10	10	10	4	4	4	4	4	4	4
417	2025/6/10 17:36:43	259秒	微信	N/A	180.143.244.201(广西-桂林)	274	2	3	3	3	2	1	4	3	4	4	4	4	3	4	3	4	4	4	4	3	4	3	4	4	4	4	4	4	4	3	4	4	4	4	4	4	4	3	4	3	3	4	6
418	2025/6/10 17:37:11	210秒	微信	N/A	171.105.74.125(广西-南宁)	725	1	5	4	4	1	1	10	10	10	10	10	10	10	10	10	10	10	10	10	10	10	10	10	10	10	10	9	10	10	10	9	10	10	10	10	10	10	10	10	10	10	10	10
419	2025/6/10 17:37:25	261秒	微信	N/A	171.110.82.41(广西-桂林)	406	1	4	4	3	1	2	4	4	4	4	4	4	4	4	4	4	4	4	4	4	4	10	10	10	10	10	10	10	10	10	10	10	10	10	10	10	4	4	4	4	4	4	4
420	2025/6/10 17:37:29	218秒	微信	N/A	171.110.82.47(广西-桂林)	406	1	5	2	1	1	1	3	10	4	10	4	10	5	6	4	10	5	10	1	10	1	10	10	5	9	4	4	1	9	1	5	5	9	10	1	5	1	6	6	4	4	5	6
421	2025/6/10 17:37:45	218秒	微信	N/A	117.182.21.248(广西-来宾)	387	2	2	1	1	2	2	3	5	10	5	5	5	4	4	10	4	5	9	9	4	9	10	9	6	4	10	5	5	9	3	3	4	6	3	5	6	4	4	10	9	1	1	1
422	2025/6/10 17:38:17	177秒	微信	N/A	117.182.37.122(广西-河池)	269	2	2	2	3	2	2	4	3	4	3	4	4	3	4	4	3	4	4	3	4	4	4	3	4	4	4	3	3	3	3	4	4	4	3	4	3	4	3	3	3	6	4	4
423	2025/6/10 17:38:25	237秒	微信	N/A	171.110.82.163(广西-桂林)	418	2	4	2	3	1	2	6	6	5	5	10	6	6	5	5	3	1	1	10	9	3	6	9	1	3	5	10	5	10	5	6	6	10	3	10	5	1	6	3	6	3	5	5
424	2025/6/10 17:38:47	266秒	微信	N/A	180.143.52.188(广西-贺州)	292	2	3	4	3	1	2	4	4	4	4	4	4	4	4	4	4	4	4	4	4	4	4	4	4	4	4	4	4	4	4	4	4	4	4	4	4	4	4	4	4	4	4	4
425	2025/6/10 17:38:56	299秒	微信	N/A	117.181.22.66(广西-南宁)	514	2	2	2	3	1	1	6	6	6	6	6	6	6	6	6	6	6	6	6	6	6	9	9	9	9	9	9	9	9	9	9	9	9	9	9	9	6	6	6	6	6	6	6
426	2025/6/10 17:39:13	204秒	微信	N/A	222.83.166.84(广西-钦州)	452	2	2	2	1	3	1	9	9	9	9	9	9	9	9	9	9	9	9	9	9	9	3	3	3	3	3	3	3	3	3	3	3	3	3	3	3	9	9	9	9	9	9	9
427	2025/6/10 17:39:16	254秒	微信	N/A	171.110.82.72(广西-桂林)	420	2	4	4	2	1	1	6	6	3	6	6	6	9	3	1	5	3	1	1	5	6	10	9	5	10	3	10	6	6	10	6	3	4	3	5	6	3	10	6	9	9	9	6
428	2025/6/10 17:39:25	205秒	微信	N/A	171.110.82.51(广西-桂林)	420	1	1	1	3	2	1	5	3	9	1	3	6	5	1	1	6	9	10	9	6	3	10	1	9	5	1	9	1	5	5	9	9	9	5	5	5	1	6	9	10	1	9	9
429	2025/6/10 17:39:46	205秒	微信	N/A	171.37.26.129(广西-南宁)	370	2	5	4	1	2	1	5	1	4	9	5	1	1	1	4	9	9	3	1	5	1	9	3	6	5	1	3	5	10	5	6	1	9	5	10	6	4	4	6	9	3	1	6
430	2025/6/10 17:39:51	170秒	微信	N/A	222.216.87.87(广西-钦州)	404	1	2	1	5	1	2	5	6	6	3	10	3	9	1	10	3	10	9	1	5	9	9	9	5	1	1	1	3	9	9	5	5	6	3	9	5	5	1	5	6	1	6	6
431	2025/6/10 17:40:16	179秒	微信	N/A	113.16.113.77(广西-梧州)	270	1	2	1	2	1	1	4	4	3	4	3	4	3	3	4	4	4	4	3	4	4	4	4	3	3	3	4	3	4	4	4	3	3	4	4	4	4	3	3	6	4	4	4
432	2025/6/10 17:40:43	231秒	微信	N/A	117.183.177.247(广西-崇左)	284	2	4	3	4	3	1	3	3	3	3	3	3	6	3	3	6	3	3	3	3	3	3	6	6	6	6	3	6	3	3	6	3	6	6	6	3	3	3	3	6	6	6	5
433	2025/6/10 17:40:52	284秒	微信	N/A	113.13.108.242(广西-柳州)	392	2	3	2	4	1	1	1	1	4	1	9	10	6	1	4	10	1	4	10	3	10	3	3	9	9	3	4	6	4	4	9	4	3	3	9	9	9	9	9	9	1	4	6
434	2025/6/10 17:41:16	190秒	微信	N/A	117.181.227.201(广西-北海)	410	2	4	3	1	2	1	10	5	1	1	5	5	10	4	9	4	6	1	5	1	10	3	3	10	10	6	10	6	3	4	9	10	1	1	10	9	10	5	9	10	6	4	10
435	2025/6/10 17:41:19	195秒	微信	N/A	171.110.82.63(广西-桂林)	696	2	2	1	4	1	2	9	10	10	10	10	10	10	9	10	10	9	9	9	10	10	10	10	10	10	10	10	10	10	9	10	10	9	9	10	9	10	10	10	9	9	9	9
436	2025/6/10 17:41:55	273秒	微信	N/A	180.136.158.123(广西-南宁)	492	2	4	4	4	1	2	9	9	9	9	9	9	9	9	9	9	9	9	9	9	9	6	6	6	6	6	6	6	6	6	6	6	6	6	6	6	9	9	9	9	9	9	9
437	2025/6/10 17:41:58	212秒	微信	N/A	116.9.239.48(广西-防城港)	568	2	3	4	3	1	2	10	10	10	10	10	10	10	10	10	10	10	10	10	10	10	6	6	6	6	6	6	6	6	6	6	6	6	6	6	6	10	10	10	10	10	10	10
438	2025/6/10 17:42:21	274秒	微信	N/A	171.110.82.72(广西-桂林)	204	2	3	3	2	3	2	1	1	1	1	1	1	1	1	1	1	1	1	1	1	1	5	5	5	5	5	5	5	5	5	5	5	5	5	5	5	1	1	1	1	1	1	1
439	2025/6/10 17:42:24	186秒	微信	N/A	171.110.83.166(广西-桂林)	368	2	4	4	3	2	1	6	3	6	1	10	5	10	10	4	4	1	10	6	10	10	5	1	3	3	4	4	10	3	4	1	3	1	4	1	3	1	4	5	6	4	1	3
440	2025/6/10 17:42:48	254秒	微信	N/A	171.110.82.25(广西-桂林)	430	2	3	2	4	1	2	5	6	9	9	6	9	1	10	6	10	6	1	5	6	10	10	9	5	3	10	9	3	5	5	6	4	6	10	9	9	10	6	6	6	5	4	10
441	2025/6/10 17:43:29	241秒	微信	N/A	171.110.83.109(广西-桂林)	274	2	3	2	1	3	1	4	4	4	4	4	3	3	4	4	3	4	4	3	3	4	3	3	3	4	4	4	4	4	4	4	4	4	4	4	4	6	6	6	4	4	3	4
442	2025/6/10 17:43:30	199秒	微信	N/A	171.110.82.99(广西-桂林)	444	1	2	1	4	2	1	6	5	9	10	5	6	6	10	5	10	6	5	5	4	4	9	5	5	10	4	6	10	5	3	5	9	3	9	10	10	4	5	5	9	10	3	6
443	2025/6/10 17:44:01	208秒	微信	N/A	117.141.65.71(广西-崇左)	434	1	2	1	4	1	1	6	6	6	6	6	6	6	6	6	6	6	6	6	6	6	9	9	9	9	9	9	9	9	9	9	9	9	9	9	9	6	6	6	6	6	6	6
444	2025/6/10 17:44:08	187秒	微信	N/A	113.16.31.83(广西-玉林)	532	1	2	2	2	3	1	10	10	10	10	10	10	10	10	10	10	10	10	10	10	10	1	1	1	1	1	1	1	1	1	1	1	1	1	1	1	10	10	10	10	10	10	10
445	2025/6/10 17:44:22	275秒	微信	N/A	171.110.82.181(广西-桂林)	363	2	2	2	3	3	2	3	3	3	3	3	3	3	3	3	3	3	3	3	3	3	6	6	6	6	6	6	6	6	6	6	6	6	6	6	6	3	3	3	3	3	3	3
446	2025/6/10 17:44:42	244秒	微信	N/A	171.104.71.69(广西-防城港)	545	1	2	1	4	1	1	10	10	10	10	10	10	10	10	10	10	10	10	10	10	10	5	5	5	5	5	5	5	5	5	5	5	5	5	5	5	10	10	10	10	10	10	10
447	2025/6/10 17:44:44	238秒	微信	N/A	113.13.108.242(广西-柳州)	333	2	1	1	3	2	1	3	5	1	3	1	1	4	1	10	4	1	5	1	5	1	9	1	3	9	9	6	9	1	1	1	9	4	10	3	1	5	5	3	10	5	4	9
448	2025/6/10 17:45:10	299秒	微信	N/A	218.21.100.31(广西-玉林)	480	1	2	3	3	1	2	9	9	9	9	9	9	9	9	9	9	9	9	9	9	9	6	6	6	6	6	6	6	6	6	6	6	6	6	6	6	9	9	9	9	9	9	9
449	2025/6/10 17:45:16	254秒	微信	N/A	111.58.181.101(广西-玉林)	542	1	3	2	3	1	1	9	9	9	9	9	9	9	9	9	9	9	9	9	9	9	6	6	6	6	6	6	6	6	6	6	6	6	6	6	6	9	9	9	9	9	9	9
450	2025/6/10 17:45:35	298秒	微信	N/A	171.110.83.17(广西-桂林)	305	2	5	4	4	1	2	5	1	6	5	3	1	3	4	4	3	3	6	6	1	1	3	5	5	9	5	6	4	3	6	1	1	3	5	1	5	6	9	1	3	5	5	1
451	2025/6/10 17:45:44	237秒	微信	N/A	113.14.103.119(广西-北海)	461	2	3	3	3	1	2	9	9	1	1	9	9	9	1	9	9	1	9	9	9	1	9	9	1	9	9	9	9	9	9	9	9	1	1	9	9	9	1	9	9	9	9	1
452	2025/6/10 17:45:46	230秒	微信	N/A	111.58.41.173(广西-南宁)	439	2	1	1	1	1	1	9	1	9	9	9	1	1	9	1	1	1	9	1	9	9	1	9	9	1	9	9	9	1	9	9	1	9	9	9	1	9	1	4	9	9	9	9
453	2025/6/10 17:46:18	294秒	微信	N/A	171.105.242.48(广西-桂林)	688	2	5	3	5	1	2	10	9	10	10	10	10	10	10	9	10	10	10	9	10	10	10	10	10	9	10	10	10	10	10	10	10	10	10	10	10	9	10	10	1	10	9	9
454	2025/6/10 17:46:19	179秒	微信	N/A	113.14.222.86(广西-南宁)	387	2	2	3	4	1	2	5	5	5	6	6	5	5	5	6	6	6	5	5	5	5	6	5	5	6	5	5	5	5	5	6	6	5	5	5	5	5	5	5	5	5	5	6
455	2025/6/10 17:46:23	169秒	微信	N/A	113.74.63.64(广东-珠海)	373	1	3	3	1	1	1	4	6	6	10	10	5	3	5	3	4	3	4	4	4	4	1	1	3	6	1	6	1	1	6	3	3	10	4	10	6	6	1	3	6	6	10	3
456	2025/6/10 17:46:46	182秒	微信	N/A	117.182.81.151(广西-南宁)	536	2	2	2	3	2	1	8	2	2	8	8	10	7	5	10	10	10	5	8	9	5	10	8	6	9	8	9	8	6	8	9	7	6	10	8	8	7	10	9	10	5	2	9
457	2025/6/10 17:46:53	250秒	微信	N/A	171.108.191.135(广西-钦州)	391	1	3	3	3	2	1	5	5	5	5	5	6	6	5	5	5	5	5	6	6	6	6	5	6	5	5	5	5	5	5	5	6	6	6	5	5	6	6	5	6	5	6	6
458	2025/6/10 17:46:59	200秒	微信	N/A	171.104.58.12(广西-钦州)	705	1	3	2	1	1	1	9	10	9	10	9	10	9	10	9	9	10	9	9	10	10	9	10	10	10	10	9	10	10	10	10	10	10	9	10	10	7	9	9	9	9	10	9
459	2025/6/10 17:47:20	239秒	微信	N/A	171.110.103.247(广西-钦州)	529	2	4	3	2	2	2	5	6	9	8	9	5	10	7	10	9	9	10	9	8	8	7	2	5	5	8	7	2	10	8	5	9	5	8	7	10	9	10	7	5	9	10	10
460	2025/6/10 17:47:27	271秒	微信	N/A	220.173.122.67(广西-桂林)	599	2	3	3	1	3	1	7	9	9	7	9	7	9	9	7	9	9	7	9	9	9	9	9	9	9	7	9	9	9	7	9	9	9	9	9	7	9	7	9	7	9	7	9
461	2025/6/10 17:47:40	167秒	微信	N/A	113.76.53.252(广东-珠海)	534	1	2	1	4	1	1	10	8	10	6	2	10	10	7	9	6	10	2	2	7	9	5	9	5	10	9	10	10	5	8	8	8	7	9	9	9	9	10	10	7	9	8	2
462	2025/6/10 17:47:47	177秒	微信	N/A	220.173.122.116(广西-桂林)	479	1	3	3	4	3	1	7	7	7	7	7	7	7	7	7	7	7	7	7	7	7	5	5	5	5	5	5	5	5	5	5	5	5	5	5	5	7	7	7	7	7	7	7
463	2025/6/10 17:47:57	256秒	微信	N/A	220.173.122.91(广西-桂林)	451	1	3	2	1	2	2	8	8	6	5	2	5	10	10	2	6	6	2	6	2	10	9	6	7	9	8	6	6	9	9	6	7	2	7	6	6	8	2	6	8	5	5	5
464	2025/6/10 17:48:10	300秒	微信	N/A	220.173.122.85(广西-桂林)	496	2	4	3	3	2	1	5	6	6	5	8	7	7	7	6	8	8	6	7	2	2	9	6	2	5	10	10	6	9	10	5	9	7	7	5	5	6	2	2	10	7	7	6
465	2025/6/10 17:48:20	220秒	微信	N/A	220.173.122.192(广西-桂林)	517	1	2	1	3	1	1	8	10	2	8	6	9	8	9	7	10	2	6	6	10	10	7	10	2	8	5	10	8	8	2	5	10	10	8	2	10	10	8	2	10	2	9	7
466	2025/6/10 17:48:29	279秒	微信	N/A	116.253.160.124(广西-河池)	302	2	2	2	2	3	1	2	2	2	8	8	8	8	2	8	2	8	2	2	8	2	2	2	2	8	8	8	2	8	2	2	2	2	2	2	2	8	8	8	2	2	2	8
467	2025/6/10 17:48:36	245秒	微信	N/A	220.173.122.200(广西-桂林)	531	1	2	1	4	2	2	9	9	9	9	9	9	9	9	9	9	9	9	9	9	9	5	5	5	5	5	5	5	5	5	5	5	5	5	5	5	9	9	9	9	9	9	9
468	2025/6/10 17:48:50	278秒	微信	N/A	220.173.122.218(广西-桂林)	460	1	2	3	1	2	1	9	9	7	9	9	6	5	6	6	2	5	7	8	9	8	7	5	2	7	5	9	10	7	2	5	9	2	8	7	8	8	6	8	7	6	6	6
469	2025/6/10 17:49:09	213秒	微信	N/A	111.58.135.27(广西-桂林)	631	1	2	3	2	1	1	10	10	10	10	10	10	10	10	10	10	10	10	10	10	10	8	8	8	8	8	8	8	8	8	8	8	8	8	8	8	10	10	10	10	10	10	10
470	2025/6/10 17:49:10	270秒	微信	N/A	117.182.237.142(广西-桂林)	472	2	1	1	3	2	2	6	6	6	6	6	6	6	6	6	6	6	6	6	6	6	5	5	5	5	5	5	5	5	5	5	5	5	5	5	5	6	6	6	6	6	6	6
471	2025/6/10 17:49:24	256秒	微信	N/A	116.1.7.6(广西-桂林)	707	2	4	4	1	1	1	10	10	9	10	10	10	10	10	10	9	9	9	9	10	10	10	10	10	10	10	9	10	10	10	10	10	10	10	10	10	10	9	9	9	10	10	10
472	2025/6/10 17:49:48	175秒	微信	N/A	171.107.17.206(广西-钦州)	529	2	3	4	2	3	1	7	2	10	8	6	2	7	2	6	10	2	7	8	2	8	6	8	5	9	10	9	9	7	10	10	10	10	5	8	9	2	2	6	9	10	2	8
473	2025/6/10 17:49:55	271秒	微信	N/A	222.84.112.125(广西-来宾)	496	2	3	3	3	1	1	8	9	2	8	9	2	9	9	2	8	2	8	5	6	9	10	5	6	10	8	2	8	10	2	8	2	9	9	2	9	9	8	6	8	5	5	9
474	2025/6/10 17:50:22	191秒	微信	N/A	116.1.7.152(广西-桂林)	701	1	5	3	5	1	2	10	10	9	9	9	9	9	9	10	10	10	10	10	10	10	10	9	9	10	10	10	10	9	10	10	9	10	10	10	10	10	9	9	9	7	10	10
475	2025/6/10 17:50:48	167秒	微信	N/A	116.1.7.200(广西-桂林)	365	1	3	4	2	1	1	5	5	5	5	5	5	5	5	5	5	5	5	5	5	5	5	5	5	5	5	5	5	5	5	5	5	5	5	5	5	5	5	5	5	5	5	5
476	2025/6/10 17:51:02	194秒	微信	N/A	171.108.48.135(广西-桂林)	486	1	3	4	1	1	2	10	9	2	8	2	9	8	10	8	9	2	8	10	2	10	7	2	2	6	5	2	5	2	9	6	9	2	7	9	6	8	5	2	2	9	5	8
477	2025/6/10 17:51:21	288秒	微信	N/A	113.14.131.4(广西-桂林)	491	1	3	2	1	2	2	10	10	10	10	10	10	10	10	10	10	10	10	10	10	10	2	2	2	2	2	2	2	2	2	2	2	2	2	2	2	10	10	10	10	10	10	10
478	2025/6/10 17:51:46	251秒	微信	N/A	113.14.131.11(广西-桂林)	392	1	2	3	1	3	2	5	6	5	5	5	5	5	5	6	6	5	5	5	5	6	6	5	5	5	6	5	5	5	5	6	5	6	5	5	5	5	6	5	6	5	5	6
479	2025/6/10 17:51:54	280秒	微信	N/A	113.76.134.233(广东-珠海)	524	2	2	3	4	1	2	8	6	6	8	6	8	6	8	8	8	6	8	8	8	8	8	6	6	6	8	6	8	8	6	6	8	8	8	6	8	5	6	8	8	8	5	5
480	2025/6/10 17:52:22	236秒	微信	N/A	116.1.31.117(广西-桂林)	286	1	4	4	4	1	1	8	2	2	2	2	2	2	2	8	2	8	2	8	2	2	2	2	2	8	2	8	2	2	2	2	2	2	2	2	2	2	8	2	2	8	2	6
481	2025/6/10 17:52:26	193秒	微信	N/A	113.14.131.146(广西-桂林)	420	1	3	3	1	1	1	6	6	6	6	6	6	6	5	6	6	6	6	6	6	6	6	6	5	5	5	5	6	6	6	5	6	6	6	6	5	5	6	5	6	6	6	6
482	2025/6/10 17:52:43	275秒	微信	N/A	113.14.131.177(广西-桂林)	474	1	4	4	3	1	2	2	7	10	2	2	10	2	2	7	8	8	10	8	8	10	10	5	8	10	2	7	8	5	7	8	5	10	9	5	10	6	10	6	2	2	9	7
483	2025/6/10 17:53:02	229秒	微信	N/A	180.142.25.245(广西-来宾)	339	1	2	1	1	3	1	2	2	2	2	2	2	2	2	2	2	2	2	2	2	2	6	6	6	6	6	6	6	6	6	6	6	6	6	6	6	2	2	2	2	2	2	2
484	2025/6/10 17:53:26	162秒	微信	N/A	116.9.83.105(广西-钦州)	392	2	3	3	3	1	1	6	6	5	6	5	6	5	5	5	6	5	6	6	6	5	5	5	5	5	6	6	5	6	5	5	5	5	5	6	6	6	6	5	5	5	6	5
485	2025/6/10 17:53:53	170秒	微信	N/A	117.183.119.109(广西-南宁)	484	1	2	3	4	1	1	2	9	6	2	10	5	10	6	6	5	5	6	7	7	10	7	9	6	5	5	5	10	5	6	9	8	10	7	5	6	2	5	7	2	5	5	5
486	2025/6/10 17:54:00	254秒	微信	N/A	117.182.153.26(广西-来宾)	481	2	2	2	4	1	1	5	5	2	6	6	9	6	2	6	2	2	2	5	6	5	8	8	10	7	9	8	9	9	7	6	7	7	2	7	7	6	6	5	9	5	7	6
487	2025/6/10 17:54:11	201秒	微信	N/A	171.104.56.18(广西-钦州)	539	1	3	3	1	1	1	7	7	7	7	7	7	7	7	7	7	7	7	7	7	7	9	9	9	9	9	9	9	9	9	9	9	9	9	9	9	7	7	7	7	7	7	7
488	2025/6/10 17:54:24	289秒	微信	N/A	220.173.123.83(广西-桂林)	479	1	1	1	3	3	1	2	9	6	5	2	9	10	5	9	6	9	10	8	5	2	7	5	9	5	6	8	5	8	9	9	7	8	9	9	7	10	2	5	2	10	2	8
489	2025/6/10 17:54:31	213秒	微信	N/A	220.173.123.68(广西-桂林)	519	1	3	2	1	1	1	6	9	10	7	8	10	2	7	8	9	8	2	9	10	9	8	8	10	6	10	9	9	6	7	5	7	10	10	7	9	2	8	6	6	10	8	9
490	2025/6/10 17:54:49	228秒	微信	N/A	125.73.99.37(广西-柳州)	501	2	3	4	4	2	1	6	6	6	6	6	6	6	6	6	6	6	6	6	6	6	9	9	9	9	9	9	9	9	9	9	9	9	9	9	9	6	6	6	6	6	6	6
491	2025/6/10 17:54:56	218秒	微信	N/A	222.83.209.59(广西-贵港)	270	1	3	2	1	1	1	2	2	2	2	2	2	2	2	2	2	2	2	2	2	2	6	6	6	6	6	6	6	6	6	6	6	6	6	6	6	2	2	2	2	2	2	2
492	2025/6/10 17:55:03	167秒	微信	N/A	171.111.59.73(广西-贵港)	529	2	2	1	3	1	1	7	6	7	6	10	10	2	10	10	8	10	8	8	7	10	10	7	6	6	9	9	6	7	9	7	9	9	9	9	9	6	2	6	9	8	7	10
493	2025/6/10 17:55:22	258秒	微信	N/A	220.173.123.165(广西-桂林)	445	2	2	2	2	1	1	10	10	5	2	7	5	10	10	8	5	7	8	7	7	6	8	9	9	10	8	2	9	7	7	2	7	8	7	7	9	6	6	7	6	5	8	2
494	2025/6/10 17:55:26	201秒	微信	N/A	220.173.123.168(广西-桂林)	476	2	2	1	3	1	1	6	6	6	6	6	6	6	6	6	6	6	6	6	6	6	8	8	8	8	8	8	8	8	8	8	8	8	8	8	8	6	6	6	6	6	6	6
495	2025/6/10 17:55:44	183秒	微信	N/A	116.9.194.153(广西-贵港)	543	1	3	4	3	2	1	8	6	6	10	10	2	7	5	6	7	7	10	8	8	2	6	8	9	10	7	7	9	6	6	9	6	9	10	10	10	10	7	6	6	10	6	6
496	2025/6/10 17:55:58	225秒	微信	N/A	113.15.50.88(广西-来宾)	484	1	4	4	2	1	1	7	7	7	7	7	7	7	7	7	7	7	7	7	7	7	5	5	5	5	5	5	5	5	5	5	5	5	5	5	5	7	7	7	7	7	7	7
497	2025/6/10 17:56:24	175秒	微信	N/A	116.253.197.235(广西-来宾)	496	1	1	1	3	1	1	9	5	9	7	5	6	8	7	8	2	8	6	5	5	2	6	10	10	9	8	9	10	7	7	5	8	9	6	5	5	5	7	6	6	2	8	7
498	2025/6/10 17:56:28	280秒	微信	N/A	220.173.123.15(广西-桂林)	380	2	3	3	1	1	2	2	2	2	2	2	2	2	2	2	2	2	2	2	2	2	7	7	7	7	7	7	7	7	7	7	7	7	7	7	7	2	2	2	2	2	2	2
499	2025/6/10 17:56:44	259秒	微信	N/A	220.173.123.160(广西-桂林)	386	1	5	4	4	2	1	2	2	7	2	2	7	2	2	7	7	7	7	7	2	7	2	7	7	7	2	7	7	7	7	7	7	7	2	2	2	7	7	2	7	2	2	7
500	2025/6/10 17:57:01	285秒	微信	N/A	220.173.123.55(广西-桂林)	723	2	2	1	3	1	1	10	10	10	10	10	10	10	10	10	10	10	10	9	10	10	9	10	10	10	10	10	10	10	9	10	10	10	10	10	10	10	10	10	10	9	10	10
501	2025/6/10 17:57:18	262秒	微信	N/A	117.183.139.34(广西-来宾)	450	1	1	1	1	2	1	7	7	7	7	7	7	2	7	7	7	2	7	7	7	7	7	7	7	7	7	2	7	7	9	7	2	7	7	7	7	7	7	7	7	7	7	7
502	2025/6/10 17:57:37	247秒	微信	N/A	116.253.160.34(广西-河池)	453	2	4	4	4	1	1	5	9	8	5	9	5	5	10	2	2	8	6	2	9	6	2	5	6	10	5	6	8	5	10	6	5	5	7	5	8	6	6	8	10	2	8	8
503	2025/6/10 17:57:51	199秒	微信	N/A	180.143.227.2(广西-玉林)	314	1	2	2	2	2	2	8	2	8	2	2	2	8	8	2	2	8	2	8	8	2	2	8	2	2	2	2	2	2	2	2	2	2	8	2	8	8	2	2	8	8	8	8
504	2025/6/10 17:58:06	206秒	微信	N/A	117.183.119.62(广西-南宁)	475	1	3	3	1	1	1	6	2	9	5	10	8	5	8	10	9	10	5	2	5	8	6	6	7	6	7	5	2	5	5	8	5	5	7	7	6	10	2	5	5	9	10	6
505	2025/6/10 17:58:30	285秒	微信	N/A	180.142.200.113(广西-玉林)	700	1	3	3	5	1	2	10	10	10	10	9	10	10	10	9	10	9	10	9	10	10	9	9	10	10	9	10	9	9	10	10	10	9	10	10	10	10	10	9	9	7	10	10
506	2025/6/10 17:58:44	229秒	微信	N/A	180.142.156.205(广西-桂林)	481	1	2	1	4	1	1	10	10	10	10	10	10	10	10	10	10	10	10	10	10	10	2	2	2	2	2	2	2	2	2	2	2	2	2	2	2	10	10	10	10	10	10	10
507	2025/6/10 17:59:13	290秒	微信	N/A	117.182.85.166(广西-河池)	495	2	1	1	3	2	1	6	7	5	10	9	8	7	5	7	5	8	5	9	8	5	6	8	5	5	5	7	6	7	7	9	5	8	2	8	7	9	7	6	8	6	10	5
508	2025/6/10 17:59:40	170秒	微信	N/A	180.140.47.114(广西-桂林)	146	1	4	4	2	1	1	2	2	2	2	2	2	2	2	2	2	2	2	2	2	2	2	2	2	2	2	2	2	2	2	2	2	2	2	2	2	2	2	2	2	2	2	2
509	2025/6/10 17:59:42	277秒	微信	N/A	180.140.47.166(广西-桂林)	506	2	3	4	2	1	1	9	6	10	9	2	6	7	9	7	6	2	2	7	8	10	5	7	9	7	7	8	10	9	9	5	10	7	8	10	7	2	2	7	8	6	8	6
510	2025/6/10 18:00:12	179秒	微信	N/A	117.183.108.189(广西-柳州)	568	1	5	2	3	1	1	9	9	9	9	9	9	9	9	9	9	9	9	9	9	9	6	6	6	6	6	6	6	6	6	6	6	6	6	6	6	9	9	9	9	9	9	9
511	2025/6/10 18:00:16	299秒	微信	N/A	116.10.226.199(广西-来宾)	530	2	2	2	5	1	1	9	9	9	9	9	9	9	9	9	9	9	9	9	9	9	5	5	5	5	5	5	5	5	5	5	5	5	5	5	5	9	9	9	9	9	9	9
512	2025/6/10 18:00:16	238秒	微信	N/A	222.216.248.62(广西-来宾)	473	1	3	4	2	2	1	2	10	5	5	5	5	2	10	5	9	2	10	9	9	8	6	6	9	6	2	2	2	8	8	2	6	5	2	5	8	9	2	10	7	10	8	10
513	2025/6/10 18:00:41	243秒	微信	N/A	180.140.47.112(广西-桂林)	616	2	4	3	2	1	1	10	10	10	10	10	10	10	10	10	10	10	10	10	10	10	7	7	7	7	7	7	7	7	7	7	7	7	7	7	7	10	10	10	10	10	10	10
514	2025/6/10 18:00:45	292秒	微信	N/A	180.140.47.45(广西-桂林)	507	2	2	1	2	1	1	9	6	9	10	8	8	10	10	9	8	2	8	10	2	10	9	5	2	6	5	9	10	7	10	10	7	10	7	10	9	8	5	6	9	5	6	2
515	2025/6/10 18:00:48	258秒	微信	N/A	171.104.68.122(广西-防城港)	503	1	1	1	2	1	2	5	2	5	6	5	6	5	6	7	10	6	2	10	5	5	8	2	9	8	10	9	5	7	7	5	5	7	8	9	8	7	10	5	2	10	10	9
516	2025/6/10 18:01:15	238秒	微信	N/A	125.73.34.227(广西-来宾)	536	1	1	1	2	1	2	7	7	7	7	7	7	7	7	7	7	7	7	7	7	7	6	6	6	6	6	6	6	6	6	6	6	6	6	6	6	7	7	7	7	7	7	7
517	2025/6/10 18:01:17	270秒	微信	N/A	117.181.248.129(广西-贺州)	521	1	1	1	2	1	1	9	9	9	9	9	9	9	9	9	9	9	9	9	9	9	2	2	2	2	2	2	2	2	2	2	2	2	2	2	2	9	9	9	9	9	9	9
518	2025/6/10 18:01:45	279秒	微信	N/A	116.1.86.105(广西-桂林)	480	2	3	3	3	2	1	2	8	2	10	7	8	10	2	9	8	8	10	8	10	10	9	8	5	6	6	2	8	5	8	6	6	6	6	2	6	2	5	9	7	2	8	5
519	2025/6/10 18:02:00	171秒	微信	N/A	113.103.151.139(广东-珠海)	527	2	4	3	5	2	1	5	5	5	5	5	5	5	5	5	5	5	5	5	5	5	10	10	10	10	10	10	10	10	10	10	10	10	10	10	10	5	5	5	5	5	5	5
520	2025/6/10 18:02:02	242秒	微信	N/A	180.139.89.136(广西-钦州)	613	1	1	1	3	1	1	9	9	9	9	7	9	9	9	9	7	7	9	7	9	9	9	9	7	9	9	9	9	9	7	9	9	9	9	7	9	7	7	7	7	7	9	9
521	2025/6/10 18:02:17	293秒	微信	N/A	219.232.77.119(广西-南宁)	475	1	3	2	3	1	1	8	7	2	8	8	2	7	10	2	2	5	8	9	8	7	7	7	9	9	10	5	9	6	10	9	2	6	9	7	6	8	2	10	9	2	5	9
522	2025/6/10 18:02:33	214秒	微信	N/A	219.159.100.63(广西-桂林)	531	2	2	3	1	1	1	10	8	7	9	8	6	8	7	6	9	6	9	8	8	9	8	6	7	8	6	6	2	6	6	10	6	8	2	9	9	7	6	6	7	2	8	2
523	2025/6/10 18:02:35	238秒	微信	N/A	110.73.151.92(广西-来宾)	491	1	2	2	1	3	2	7	5	7	8	8	10	6	7	7	8	9	5	6	9	7	2	9	7	6	5	8	7	9	8	8	9	9	7	8	9	7	5	10	5	7	10	8
524	2025/6/10 18:03:08	247秒	微信	N/A	113.12.60.105(广西-贺州)	416	1	4	3	2	1	1	6	6	6	5	6	6	5	6	5	6	5	6	6	5	5	6	6	5	6	6	6	6	6	6	6	6	6	5	6	5	6	6	6	5	6	5	5
525	2025/6/10 18:03:10	275秒	微信	N/A	171.38.205.76(广西-钦州)	270	2	4	3	2	1	1	8	2	8	2	8	8	2	2	8	2	2	2	2	2	2	2	2	2	8	2	2	2	2	2	2	8	2	8	2	2	6	2	8	8	2	2	8
526	2025/6/10 18:03:22	248秒	微信	N/A	219.159.100.193(广西-桂林)	701	2	2	3	2	2	2	10	10	10	10	10	9	10	10	9	10	10	10	10	10	9	9	9	10	10	10	10	9	10	10	9	10	10	9	10	9	9	7	9	10	10	7	10
527	2025/6/10 18:03:38	301秒	微信	N/A	117.182.94.82(广西-贵港)	510	2	2	3	2	2	1	9	2	10	6	2	9	8	6	2	7	10	2	2	10	9	5	9	9	8	9	10	9	10	8	6	8	10	10	6	5	7	10	9	2	2	2	7
528	2025/6/10 18:03:45	250秒	微信	N/A	180.137.69.198(广西-来宾)	701	2	4	4	3	1	1	10	9	10	10	10	9	10	9	10	9	9	9	9	10	10	10	10	9	9	10	10	10	10	10	10	10	9	10	10	10	10	10	9	9	7	10	9
529	2025/6/10 18:04:02	221秒	微信	N/A	171.109.238.93(广西-玉林)	696	2	3	3	3	2	1	10	10	10	10	10	10	10	10	10	10	10	10	10	10	9	10	10	10	10	9	10	10	10	10	9	10	9	10	10	10	7	10	9	7	10	10	10
530	2025/6/10 18:04:06	260秒	微信	N/A	171.110.187.149(广西-崇左)	499	2	2	1	3	2	1	2	9	10	6	7	7	10	2	9	10	10	7	7	8	6	10	5	5	8	9	7	5	7	10	7	10	7	2	5	5	6	9	7	10	6	8	9
531	2025/6/10 18:04:29	268秒	微信	N/A	219.159.100.61(广西-桂林)	598	2	2	1	2	2	1	7	9	7	7	9	9	9	9	7	9	7	9	9	7	9	9	7	9	9	9	9	9	9	9	7	9	9	9	9	9	9	9	2	9	7	9	7
532	2025/6/10 18:04:34	166秒	微信	N/A	219.159.100.94(广西-桂林)	614	2	2	3	4	3	1	7	9	9	9	9	9	9	9	9	9	9	9	9	9	9	9	7	9	7	9	9	9	9	9	7	9	9	9	9	9	7	7	7	7	9	9	7
533	2025/6/10 18:04:44	246秒	微信	N/A	116.9.226.104(广西-防城港)	517	2	3	2	1	1	2	8	5	9	10	10	7	9	10	9	5	7	8	6	9	6	8	7	5	5	8	9	7	2	5	7	9	6	8	2	7	6	6	9	8	5	8	8
534	2025/6/10 18:05:03	258秒	微信	N/A	124.226.56.158(广西-柳州)	573	1	3	3	1	1	2	10	10	10	10	10	10	10	10	10	10	10	10	10	10	10	5	5	5	5	5	5	5	5	5	5	5	5	5	5	5	10	10	10	10	10	10	10
535	2025/6/10 18:05:09	195秒	微信	N/A	117.182.224.147(广西-防城港)	697	1	1	1	1	2	1	10	10	10	10	10	10	9	9	10	10	9	10	9	10	9	10	10	10	9	10	10	10	10	9	10	9	10	10	10	9	9	9	9	10	10	10	7
536	2025/6/10 18:05:09	264秒	微信	N/A	117.140.253.72(广西-南宁)	512	1	1	1	2	1	1	7	2	9	10	9	10	5	9	5	7	7	10	10	5	5	2	5	10	5	10	9	10	8	2	6	5	5	5	8	8	9	8	7	7	9	8	9
537	2025/6/10 18:05:31	238秒	微信	N/A	116.8.114.109(广西-桂林)	547	1	4	3	1	2	1	10	10	10	10	10	10	10	10	10	10	10	10	10	10	10	2	2	2	2	2	2	2	2	2	2	2	2	2	2	2	10	10	10	10	10	10	10
538	2025/6/10 18:05:39	185秒	微信	N/A	117.140.235.96(广西-钦州)	477	1	2	1	4	1	1	6	9	6	10	8	6	7	10	6	5	6	9	7	7	6	2	2	2	8	6	2	2	5	10	10	9	2	8	2	5	8	8	6	10	9	10	10
539	2025/6/10 18:05:54	214秒	微信	N/A	116.9.226.104(广西-防城港)	511	1	3	4	3	2	2	10	10	10	7	7	6	6	10	7	9	6	8	9	2	2	8	2	10	8	7	8	7	7	6	7	10	6	2	9	10	8	6	9	10	8	7	9
540	2025/6/10 18:06:03	258秒	微信	N/A	111.58.222.96(广西-来宾)	390	1	3	2	3	2	1	5	5	6	5	6	6	5	5	5	5	6	5	5	6	5	5	6	5	5	5	5	5	5	5	5	6	6	5	6	5	6	5	6	5	6	5	5
541	2025/6/10 18:06:08	238秒	微信	N/A	116.10.33.4(广西-河池)	365	2	2	3	3	2	2	5	5	5	5	5	5	5	5	5	5	5	5	5	5	5	5	5	5	5	5	5	5	5	5	5	5	5	5	5	5	5	5	5	5	5	5	5
542	2025/6/10 18:06:43	218秒	微信	N/A	180.139.162.214(广西-南宁)	478	2	2	1	1	1	2	5	5	5	5	5	5	5	5	5	5	5	5	5	5	5	10	10	10	10	10	10	10	10	10	10	10	10	10	10	10	5	5	5	5	5	5	5
543	2025/6/10 18:06:45	209秒	微信	N/A	116.8.115.19(广西-桂林)	492	2	3	2	2	1	1	7	10	6	9	6	7	7	6	9	6	2	7	8	2	2	10	2	7	8	8	7	8	9	8	2	8	10	7	10	9	7	10	2	9	9	7	9
544	2025/6/10 18:07:13	214秒	微信	N/A	219.232.77.61(广西-南宁)	523	2	3	2	2	1	1	5	10	2	7	7	8	2	2	9	5	8	8	5	2	10	7	2	7	7	2	6	7	5	2	10	10	6	10	5	10	7	8	7	10	9	8	10
545	2025/6/10 18:07:20	229秒	微信	N/A	219.232.77.80(广西-南宁)	633	1	4	4	2	3	2	9	9	9	9	9	9	9	9	9	9	9	9	9	9	9	10	10	10	10	10	10	10	10	10	10	10	10	10	10	10	9	9	9	9	9	9	9
546	2025/6/10 18:07:27	196秒	微信	N/A	116.8.114.228(广西-桂林)	610	2	2	3	2	2	1	10	10	10	10	10	10	10	10	10	10	10	10	10	10	10	6	6	6	6	6	6	6	6	6	6	6	6	6	6	6	10	10	10	10	10	10	10
547	2025/6/10 18:07:45	280秒	微信	N/A	113.14.250.36(广西-桂林)	525	2	4	2	2	1	2	10	10	6	6	10	7	9	9	2	7	2	2	5	9	10	6	8	9	8	9	6	8	8	6	8	10	6	8	6	8	5	10	9	9	10	6	9
548	2025/6/10 18:07:56	214秒	微信	N/A	117.183.142.144(广西-来宾)	512	2	1	1	1	3	1	6	6	6	6	6	6	6	6	6	6	6	6	6	6	6	8	8	8	8	8	8	8	8	8	8	8	8	8	8	8	6	6	6	6	6	6	6
549	2025/6/10 18:07:59	213秒	微信	N/A	116.1.31.117(广西-桂林)	491	2	5	2	2	3	2	9	6	5	6	9	2	5	9	9	7	5	5	6	9	9	8	5	8	9	2	9	9	2	5	8	2	2	9	9	5	10	5	9	2	10	5	5
550	2025/6/10 18:08:20	235秒	微信	N/A	220.173.10.51(广西-河池)	576	1	4	3	1	2	2	10	10	10	10	10	10	10	10	10	10	10	10	10	10	10	8	8	8	8	8	8	8	8	8	8	8	8	8	8	8	10	10	10	10	10	10	10
551	2025/6/10 18:08:26	289秒	微信	N/A	116.10.239.192(广西-来宾)	437	1	2	1	3	2	1	2	8	6	6	5	6	8	8	9	9	6	7	7	2	8	5	8	2	7	8	6	5	2	8	7	10	8	2	5	8	2	8	9	5	2	6	6
552	2025/6/10 18:08:33	187秒	微信	N/A	117.181.16.167(广西-南宁)	624	2	2	1	1	1	2	8	8	8	8	8	8	8	8	8	8	8	8	8	8	8	9	9	9	9	9	9	9	9	9	9	9	9	9	9	9	8	8	8	8	8	8	8
553	2025/6/10 18:08:52	239秒	微信	N/A	219.232.77.109(广西-南宁)	540	1	4	3	5	1	1	8	6	8	8	8	8	6	8	8	8	8	8	8	8	8	8	8	8	8	8	6	6	8	8	6	8	8	8	8	8	6	5	6	6	6	6	8
554	2025/6/10 18:09:04	266秒	微信	N/A	117.182.90.69(广西-贵港)	419	1	2	3	3	2	1	5	6	6	6	5	6	6	6	6	6	6	6	5	6	6	6	6	5	5	6	5	6	6	6	6	6	5	6	6	6	6	6	6	6	5	5	5
555	2025/6/10 18:09:23	189秒	微信	N/A	116.8.115.19(广西-桂林)	624	2	1	1	2	3	1	9	9	9	9	9	9	9	9	9	9	9	9	9	9	9	10	10	10	10	10	10	10	10	10	10	10	10	10	10	10	9	9	9	9	9	9	9
556	2025/6/10 18:09:35	172秒	微信	N/A	117.183.85.123(广西-钦州)	528	1	2	1	1	2	1	8	8	8	6	6	6	8	8	6	6	8	8	8	8	6	8	8	8	8	8	6	8	8	6	8	6	8	6	6	8	8	8	8	6	6	8	6
557	2025/6/10 18:09:40	283秒	微信	N/A	116.8.114.103(广西-桂林)	498	1	2	1	2	3	1	2	7	7	6	6	9	7	9	10	2	10	2	10	9	6	5	5	8	7	7	7	5	5	2	8	7	7	7	7	7	2	9	6	2	7	10	2
558	2025/6/10 18:10:02	253秒	微信	N/A	124.226.60.59(广西-柳州)	492	1	2	1	1	1	1	8	2	7	8	10	7	10	2	2	8	2	5	9	8	10	2	9	9	6	9	5	9	6	2	5	2	10	9	10	5	8	8	7	5	10	9	5
559	2025/6/10 18:10:13	254秒	微信	N/A	219.232.77.123(广西-南宁)	481	1	3	2	4	1	1	6	6	6	6	6	6	6	6	6	6	6	6	6	6	6	7	7	7	7	7	7	7	7	7	7	7	7	7	7	7	6	6	6	6	6	6	6
560	2025/6/10 18:10:27	210秒	微信	N/A	116.8.114.228(广西-桂林)	467	1	4	4	3	1	1	6	6	8	10	8	6	8	6	10	2	6	2	6	6	6	2	8	9	6	9	8	6	8	6	6	5	2	8	2	2	7	10	7	2	7	10	8
561	2025/6/10 18:10:45	259秒	微信	N/A	116.8.114.190(广西-桂林)	526	1	3	2	2	2	1	6	6	6	8	6	8	6	8	6	8	6	6	8	8	6	8	6	8	8	8	8	8	8	8	6	8	8	6	8	6	6	8	6	8	6	6	8
562	2025/6/10 18:10:56	170秒	微信	N/A	119.132.113.157(广东-珠海)	582	2	4	3	4	2	2	10	10	10	10	10	10	10	10	10	10	10	10	10	10	10	5	5	5	5	5	5	5	5	5	5	5	5	5	5	5	10	10	10	10	10	10	10
563	2025/6/10 18:10:57	246秒	微信	N/A	116.8.115.133(广西-桂林)	539	1	2	1	2	1	1	10	10	8	6	9	7	9	7	10	10	6	7	10	10	9	9	8	5	2	2	5	5	6	8	5	7	6	9	9	2	6	10	5	6	8	7	7
564	2025/6/10 18:11:15	259秒	微信	N/A	124.227.16.2(广西-河池)	298	1	2	3	2	2	1	2	2	8	2	2	8	2	2	2	2	2	2	2	8	2	2	2	2	8	2	8	2	8	2	2	2	8	8	2	2	8	8	2	2	8	2	2
565	2025/6/10 18:11:26	185秒	微信	N/A	116.8.114.28(广西-桂林)	290	2	3	2	4	2	1	2	8	2	2	2	8	2	2	2	2	2	2	2	8	2	2	8	8	2	8	2	2	2	8	2	8	2	8	2	8	2	8	2	2	8	2	2
566	2025/6/10 18:11:50	220秒	微信	N/A	117.181.163.211(广西-贺州)	535	2	1	1	1	1	1	6	6	2	2	6	8	10	8	5	9	9	9	10	10	5	9	8	7	8	9	2	7	10	2	6	10	8	9	9	9	10	6	8	6	5	6	6
567	2025/6/10 18:12:00	184秒	微信	N/A	116.1.78.14(广西-桂林)	523	2	3	4	3	3	2	6	8	6	8	8	6	8	8	8	8	8	8	8	8	6	8	6	8	6	8	8	8	8	8	6	6	8	6	8	6	5	6	8	8	6	6	6
568	2025/6/10 18:12:03	191秒	微信	N/A	180.137.238.183(广西-玉林)	355	1	2	2	1	3	1	2	2	2	2	2	2	2	2	2	2	2	2	2	2	2	8	8	8	8	8	8	8	8	8	8	8	8	8	8	8	2	2	2	2	2	2	2
569	2025/6/10 18:12:20	289秒	微信	N/A	116.8.114.41(广西-桂林)	398	2	2	3	2	2	2	2	7	7	7	7	7	7	7	7	2	2	7	2	7	7	2	7	2	7	7	7	7	2	7	2	7	7	7	7	2	2	7	2	2	8	2	7
570	2025/6/10 18:12:34	272秒	微信	N/A	117.182.36.242(广西-河池)	657	1	5	4	3	1	2	9	9	9	9	9	9	9	9	9	9	9	9	9	9	9	9	9	9	9	9	9	9	9	9	9	9	9	9	9	9	9	9	9	9	9	9	9
571	2025/6/10 18:12:47	244秒	微信	N/A	219.232.77.117(广西-南宁)	458	2	1	1	3	1	1	2	5	2	10	10	9	2	2	5	5	6	6	8	2	6	7	7	8	5	5	2	8	2	7	5	10	10	5	7	10	9	8	9	2	6	2	6
572	2025/6/10 18:13:05	228秒	微信	N/A	117.182.64.9(广西-河池)	544	1	2	1	3	1	2	8	8	8	8	8	8	8	8	8	8	8	8	8	8	8	7	7	7	7	7	7	7	7	7	7	7	7	7	7	7	8	8	8	8	8	8	8
573	2025/6/10 18:13:07	172秒	微信	N/A	113.14.250.2(广西-桂林)	701	1	3	2	1	2	2	10	9	10	10	10	10	10	10	9	10	10	10	10	9	10	10	9	9	10	10	10	10	9	10	10	10	9	9	10	10	7	9	10	9	10	9	9
574	2025/6/10 18:13:23	177秒	微信	N/A	171.104.244.4(广西-桂林)	556	2	3	2	3	1	1	7	7	7	7	7	7	7	7	7	7	7	7	7	7	7	9	9	9	9	9	9	9	9	9	9	9	9	9	9	9	7	7	7	7	7	7	7
575	2025/6/10 18:13:35	237秒	微信	N/A	117.181.196.116(广西-南宁)	524	2	3	2	2	2	1	6	6	6	6	6	6	6	6	6	6	6	6	6	6	6	9	9	9	9	9	9	9	9	9	9	9	9	9	9	9	6	6	6	6	6	6	6
576	2025/6/10 18:13:55	240秒	微信	N/A	171.110.102.145(广西-钦州)	423	2	3	4	4	1	1	5	5	9	5	10	10	5	2	7	8	2	7	2	7	8	9	10	8	2	7	9	9	2	2	10	9	8	9	9	2	10	9	7	7	10	2	9
577	2025/6/10 18:14:13	252秒	微信	N/A	219.232.77.56(广西-南宁)	624	1	3	4	3	1	1	10	10	10	10	10	10	10	10	10	10	10	10	10	10	10	8	8	8	8	8	8	8	8	8	8	8	8	8	8	8	10	10	10	10	10	10	10
578	2025/6/10 18:14:28	196秒	微信	N/A	171.104.244.145(广西-桂林)	334	1	1	1	2	3	1	2	2	2	2	2	2	2	2	2	2	2	2	2	2	2	6	6	6	6	6	6	6	6	6	6	6	6	6	6	6	2	2	2	2	2	2	2
579	2025/6/10 18:14:41	290秒	微信	N/A	171.104.244.144(广西-桂林)	282	1	2	1	4	1	2	2	2	2	2	2	2	2	2	2	2	2	2	2	2	2	5	5	5	5	5	5	5	5	5	5	5	5	5	5	5	2	2	2	2	2	2	2
580	2025/6/10 18:14:59	239秒	微信	N/A	171.104.244.132(广西-桂林)	316	1	3	4	3	2	1	5	5	5	5	5	5	5	5	5	5	5	5	5	5	5	2	2	2	2	2	2	2	2	2	2	2	2	2	2	2	5	5	5	5	5	5	5
581	2025/6/10 18:15:45	244秒	微信	N/A	171.104.244.198(广西-桂林)	501	1	3	2	3	2	2	7	5	2	2	10	5	2	7	8	10	7	5	8	8	9	8	7	8	7	10	6	6	8	6	6	9	8	7	6	5	10	7	5	5	7	7	8
582	2025/6/10 18:16:14	177秒	微信	N/A	116.10.253.142(广西-河池)	537	2	3	2	4	2	2	9	9	9	9	9	9	9	9	9	9	9	9	9	9	9	8	8	8	8	8	8	8	8	8	8	8	8	8	8	8	9	9	9	9	9	9	9
583	2025/6/10 18:16:47	267秒	微信	N/A	113.12.18.219(广西-南宁)	512	2	2	2	1	1	1	7	7	7	7	7	7	7	7	7	7	7	7	7	7	7	10	10	10	10	10	10	10	10	10	10	10	10	10	10	10	7	7	7	7	7	7	7
584	2025/6/10 18:17:17	244秒	微信	N/A	180.143.244.48(广西-桂林)	418	2	2	2	4	1	2	5	6	6	6	6	6	5	5	5	6	5	6	6	6	6	5	6	6	5	6	6	5	6	5	6	6	6	6	6	6	6	6	6	5	6	6	6
585	2025/6/10 18:18:14	229秒	微信	N/A	111.58.247.124(广西-玉林)	547	2	1	1	1	1	1	6	7	10	5	7	7	9	8	5	6	10	10	10	5	10	8	2	7	9	9	5	10	2	7	5	8	10	7	7	10	10	10	10	10	8	7	6
586	2025/6/10 18:18:21	213秒	微信	N/A	180.143.244.175(广西-桂林)	511	2	1	1	1	1	1	8	10	7	2	8	8	5	2	8	7	8	10	8	10	8	9	9	7	9	7	10	6	10	9	7	2	9	2	10	9	5	8	8	2	9	8	10
587	2025/6/10 18:18:35	179秒	微信	N/A	171.110.136.211(广西-崇左)	521	1	1	1	3	1	1	7	7	7	7	7	7	7	7	7	7	7	7	7	7	7	10	10	10	10	10	10	10	10	10	10	10	10	10	10	10	7	7	7	7	7	7	7
588	2025/6/10 18:18:51	250秒	微信	N/A	111.58.45.231(广西-南宁)	501	2	2	3	4	3	1	10	8	6	10	2	2	6	9	6	6	7	10	7	9	7	9	5	5	7	10	6	10	9	10	7	6	10	5	6	9	2	7	9	6	8	9	2
589	2025/6/10 18:19:18	176秒	微信	N/A	180.143.244.235(广西-桂林)	499	2	1	1	2	1	1	6	6	6	6	6	6	6	6	6	6	6	6	6	6	6	8	8	8	8	8	8	8	8	8	8	8	8	8	8	8	6	6	6	6	6	6	6
590	2025/6/10 18:19:22	253秒	微信	N/A	110.72.13.127(广西-贵港)	473	1	1	1	4	2	2	5	5	5	5	5	5	5	5	5	5	5	5	5	5	5	7	7	7	7	7	7	7	7	7	7	7	7	7	7	7	5	5	5	5	5	5	5
591	2025/6/10 18:19:46	238秒	微信	N/A	180.143.244.205(广西-桂林)	611	2	1	1	4	2	1	10	10	10	10	10	10	10	10	10	10	10	10	10	10	10	7	7	7	7	7	7	7	7	7	7	7	7	7	7	7	10	10	10	10	10	10	10
592	2025/6/10 18:20:15	232秒	微信	N/A	171.110.82.25(广西-桂林)	529	1	1	1	4	1	1	10	10	10	10	10	10	10	10	10	10	10	10	10	10	10	8	8	8	8	8	8	8	8	8	8	8	8	8	8	8	10	10	10	10	10	10	10
593	2025/6/10 18:20:23	168秒	微信	N/A	171.110.82.73(广西-桂林)	522	1	2	1	4	2	1	9	9	10	9	9	5	10	8	7	2	7	10	5	9	7	2	8	7	7	8	8	10	2	2	10	8	2	8	10	2	9	10	10	2	10	10	9
594	2025/6/10 18:20:44	208秒	微信	N/A	171.110.82.36(广西-桂林)	391	1	2	1	3	2	1	5	5	5	6	5	5	5	6	5	6	5	5	5	6	5	6	5	5	5	6	5	6	6	5	5	6	6	5	5	5	5	5	5	5	5	5	5
595	2025/6/10 18:21:11	248秒	微信	N/A	171.106.36.41(广西-玉林)	507	2	4	4	2	2	2	6	6	6	6	6	6	6	6	6	6	6	6	6	6	6	10	10	10	10	10	10	10	10	10	10	10	10	10	10	10	6	6	6	6	6	6	6
596	2025/6/10 18:21:15	203秒	微信	N/A	117.183.156.74(广西-防城港)	298	1	2	1	3	2	2	2	2	2	2	8	8	8	2	8	2	8	8	2	2	2	2	2	8	2	8	8	2	8	8	8	2	8	2	2	8	8	8	2	2	2	2	2
597	2025/6/10 18:21:38	284秒	微信	N/A	171.110.82.178(广西-桂林)	492	2	2	1	4	1	1	7	2	10	10	10	5	2	5	5	9	2	8	7	9	2	5	8	6	6	7	2	2	6	10	8	10	10	8	8	6	10	10	7	10	10	10	10
598	2025/6/10 18:21:49	213秒	微信	N/A	171.110.82.174(广西-桂林)	420	2	2	2	1	1	1	6	6	6	5	5	5	6	6	6	6	5	6	6	6	6	6	6	6	5	6	6	6	6	5	6	6	6	5	6	6	6	6	5	5	6	5	6
599	2025/6/10 18:22:05	259秒	微信	N/A	117.183.118.26(广西-南宁)	563	1	2	3	1	1	2	7	7	7	7	7	7	7	7	7	7	7	7	7	7	7	9	9	9	9	9	9	9	9	9	9	9	9	9	9	9	7	7	7	7	7	7	7
600	2025/6/10 18:22:16	266秒	微信	N/A	171.110.82.245(广西-桂林)	527	1	3	2	2	2	1	6	8	6	8	8	8	8	8	8	6	8	8	8	8	8	8	6	6	8	6	6	6	8	8	8	6	8	6	6	6	8	8	8	8	6	6	8
601	2025/6/10 18:22:42	192秒	微信	N/A	171.110.83.78(广西-桂林)	596	2	2	1	1	2	1	8	8	8	8	8	8	8	8	8	8	8	8	8	8	8	9	9	9	9	9	9	9	9	9	9	9	9	9	9	9	8	8	8	8	8	8	8
602	2025/6/10 18:22:44	169秒	微信	N/A	171.110.83.40(广西-桂林)	698	1	3	2	4	1	1	10	10	10	9	10	9	9	9	9	10	10	10	10	9	9	10	10	10	9	10	9	10	10	10	9	10	9	9	10	10	10	10	9	9	9	9	9
603	2025/6/10 18:23:11	192秒	微信	N/A	171.110.82.73(广西-桂林)	701	2	3	4	5	2	1	9	10	10	10	10	10	10	9	10	9	10	9	9	9	10	10	9	10	9	10	9	10	9	9	10	10	10	10	10	10	10	10	10	10	10	10	9
604	2025/6/10 18:23:14	226秒	微信	N/A	171.110.83.9(广西-桂林)	385	2	2	3	5	1	1	5	6	6	5	5	5	5	5	6	5	5	5	5	5	6	5	5	6	6	5	5	5	5	5	5	5	5	6	6	5	6	5	5	5	6	6	6
605	2025/6/10 18:23:30	166秒	微信	N/A	171.110.83.108(广西-桂林)	417	2	4	3	4	1	1	6	5	6	6	6	6	6	5	5	6	5	6	6	6	6	6	6	6	6	6	6	6	6	6	6	6	6	6	5	6	6	5	6	6	5	5	5
606	2025/6/10 18:23:46	281秒	微信	N/A	116.253.168.10(广西-玉林)	456	2	4	4	4	1	1	6	2	5	7	6	8	2	5	7	7	2	8	8	7	2	2	6	2	9	6	8	10	9	2	7	10	6	7	9	9	6	6	9	8	6	7	5
607	2025/6/10 18:23:48	213秒	微信	N/A	117.182.133.59(广西-南宁)	567	2	2	2	1	1	1	6	6	6	6	6	6	6	6	6	6	6	6	6	6	6	10	10	10	10	10	10	10	10	10	10	10	10	10	10	10	6	6	6	6	6	6	6
608	2025/6/10 18:24:01	264秒	微信	N/A	113.16.122.127(广西-梧州)	413	1	2	1	2	1	2	5	5	5	5	5	5	5	5	5	5	5	5	5	5	5	5	5	5	5	5	5	5	5	5	5	5	5	5	5	5	5	5	5	5	5	5	5
609	2025/6/10 18:24:15	295秒	微信	N/A	117.181.22.66(广西-南宁)	515	2	4	4	1	3	2	9	6	10	10	2	9	8	2	5	9	9	9	9	8	2	6	7	7	6	8	2	10	8	6	9	10	10	7	8	10	9	10	5	10	10	2	8
610	2025/6/10 18:24:53	183秒	微信	N/A	111.58.230.125(广西-南宁)	602	1	2	1	5	1	2	9	7	7	9	9	9	7	7	9	9	7	9	9	9	9	7	7	7	9	7	7	9	7	7	7	9	9	9	7	7	9	7	9	7	9	9	7
611	2025/6/10 18:24:54	217秒	微信	N/A	180.141.229.227(广西-钦州)	464	1	3	4	3	2	1	5	10	2	7	2	2	6	10	7	2	2	2	2	7	7	8	10	5	10	6	9	9	6	7	9	7	5	6	6	6	9	7	10	6	2	6	6
612	2025/6/10 18:25:10	272秒	微信	N/A	180.137.104.92(广西-北海)	382	1	4	3	1	3	1	6	5	5	5	6	5	6	5	5	5	5	5	5	5	6	5	5	5	6	5	5	5	5	5	5	5	5	5	5	5	5	6	5	5	5	5	5
613	2025/6/10 18:25:20	263秒	微信	N/A	171.110.82.97(广西-桂林)	705	1	4	2	2	3	1	9	10	10	10	10	9	10	10	10	10	10	10	10	9	10	9	9	10	10	10	10	10	10	10	9	9	10	10	10	10	10	10	9	9	9	10	7
614	2025/6/10 18:25:22	195秒	微信	N/A	171.110.83.106(广西-桂林)	483	1	2	3	1	2	2	6	6	6	6	6	6	6	6	6	6	6	6	6	6	6	5	5	5	5	5	5	5	5	5	5	5	5	5	5	5	6	6	6	6	6	6	6
615	2025/6/10 18:25:42	289秒	微信	N/A	222.216.117.30(广西-柳州)	611	1	1	1	2	1	1	9	9	9	7	9	9	9	7	9	9	9	7	7	9	9	9	9	9	9	9	9	9	7	9	9	9	9	9	9	9	7	9	9	7	7	9	7
616	2025/6/10 18:25:50	179秒	微信	N/A	113.16.130.28(广西-南宁)	612	2	2	3	1	2	1	8	8	8	8	8	8	8	8	8	8	8	8	8	8	8	10	10	10	10	10	10	10	10	10	10	10	10	10	10	10	8	8	8	8	8	8	8
617	2025/6/10 18:26:03	223秒	微信	N/A	125.73.200.220(广西-桂林)	601	1	2	2	4	1	1	9	9	7	9	9	9	7	9	9	7	9	9	9	9	9	7	7	7	9	9	9	9	7	9	7	9	7	9	7	9	7	7	7	7	9	7	7
618	2025/6/10 18:26:17	250秒	微信	N/A	171.110.82.156(广西-桂林)	703	2	2	1	3	1	1	9	10	10	10	10	9	10	9	10	9	10	10	9	9	10	10	9	9	10	10	10	10	10	10	10	10	10	10	9	10	9	9	10	10	10	9	10
619	2025/6/10 18:26:21	282秒	微信	N/A	171.110.82.225(广西-桂林)	602	2	3	2	3	1	1	9	9	9	9	9	9	9	9	9	9	7	9	7	9	7	7	7	9	9	9	9	9	9	7	9	7	7	7	9	7	9	2	7	9	7	9	9
620	2025/6/10 18:26:39	210秒	微信	N/A	171.110.83.188(广西-桂林)	464	1	1	1	4	1	1	5	2	2	6	6	6	5	10	10	8	10	6	8	2	2	8	7	6	5	9	7	5	5	2	5	5	2	7	2	5	6	5	9	9	8	2	9
621	2025/6/10 18:26:54	230秒	微信	N/A	180.141.186.222(广西-来宾)	471	2	3	4	2	3	1	2	2	9	2	7	5	8	8	9	7	6	5	7	6	7	5	8	9	10	9	7	8	5	10	7	9	5	6	8	10	5	7	5	6	7	7	6
622	2025/6/10 18:27:00	261秒	微信	N/A	113.17.119.73(广西-河池)	650	2	3	2	1	1	2	10	10	10	10	10	10	10	10	10	10	10	10	10	10	10	8	8	8	8	8	8	8	8	8	8	8	8	8	8	8	10	10	10	10	10	10	10
623	2025/6/10 18:27:13	228秒	微信	N/A	180.140.10.178(广西-贵港)	513	1	4	4	3	1	1	5	2	2	2	5	7	9	10	2	7	9	6	7	2	5	10	10	5	5	10	5	9	6	5	6	6	6	6	5	6	9	10	7	7	10	5	10
624	2025/6/10 18:27:26	298秒	微信	N/A	171.110.82.125(广西-桂林)	506	1	2	2	1	3	1	7	9	5	5	5	5	6	10	9	9	5	6	5	7	5	8	9	8	8	8	8	10	8	10	9	9	6	9	2	10	6	7	7	6	10	5	5
625	2025/6/10 18:27:27	246秒	微信	N/A	219.232.77.9(广西-南宁)	482	2	3	2	4	2	2	9	7	5	7	5	2	9	8	6	7	9	6	8	9	5	7	5	10	7	2	10	9	7	9	7	9	10	2	2	2	9	7	7	9	9	8	6
626	2025/6/10 18:27:56	243秒	微信	N/A	219.232.77.120(广西-南宁)	701	1	5	4	4	1	2	10	9	10	10	10	10	10	10	10	10	10	10	10	9	10	9	10	9	9	10	9	10	9	10	10	10	10	9	9	10	9	10	9	7	10	9	9
627	2025/6/10 18:28:00	183秒	微信	N/A	171.104.85.148(广西-南宁)	470	2	4	4	1	1	1	2	7	7	7	2	5	6	7	7	7	7	6	5	5	6	9	2	2	6	7	2	10	9	10	9	9	2	7	2	9	7	5	8	8	2	10	6
628	2025/6/10 18:28:14	228秒	微信	N/A	171.110.83.181(广西-桂林)	705	1	4	4	2	1	1	10	9	9	10	10	9	10	10	9	9	10	9	10	10	9	10	10	10	9	9	10	10	9	10	10	9	10	10	10	10	10	9	9	10	9	10	10
629	2025/6/10 18:28:32	268秒	微信	N/A	171.110.83.40(广西-桂林)	432	2	3	2	3	2	2	5	5	5	5	5	5	5	5	5	5	5	5	5	5	5	5	5	5	5	5	5	5	5	5	5	5	5	5	5	5	5	5	5	5	5	5	5
630	2025/6/10 18:28:52	200秒	微信	N/A	117.140.239.60(广西-柳州)	496	1	3	2	1	1	2	8	8	6	8	6	8	10	9	10	9	2	8	7	10	7	5	2	5	7	2	8	10	9	10	2	8	10	10	7	2	7	9	9	6	6	2	10
631	2025/6/10 18:28:52	280秒	微信	N/A	117.182.56.181(广西-河池)	409	1	4	3	2	2	2	7	7	7	7	7	7	7	7	7	7	7	7	7	7	7	2	2	2	2	2	2	2	2	2	2	2	2	2	2	2	7	7	7	7	7	7	7
632	2025/6/10 18:29:09	181秒	微信	N/A	219.232.77.65(广西-南宁)	536	2	2	1	4	1	1	7	6	10	7	9	8	2	6	7	7	9	7	2	10	9	8	8	10	6	8	10	5	10	2	2	6	10	8	6	2	10	8	7	6	6	6	8
633	2025/6/10 18:29:27	206秒	微信	N/A	171.110.82.224(广西-桂林)	512	1	2	3	2	1	1	8	9	9	6	5	8	9	10	6	8	10	10	2	10	6	9	6	10	2	8	7	10	9	6	6	6	10	10	8	10	2	2	2	9	5	8	10
634	2025/6/10 18:29:29	210秒	微信	N/A	171.110.82.163(广西-桂林)	491	2	5	3	2	1	2	10	5	5	2	2	7	5	8	10	2	2	8	8	7	7	10	5	6	9	9	10	2	10	8	5	9	2	10	6	9	10	8	5	10	6	6	10
635	2025/6/10 18:29:41	297秒	微信	N/A	218.21.100.110(广西-玉林)	481	2	3	2	4	1	1	9	9	10	9	9	7	2	6	2	9	5	5	6	7	5	5	9	2	9	2	9	10	5	10	10	5	6	9	9	5	7	2	9	5	10	2	6
636	2025/6/10 18:30:02	253秒	微信	N/A	116.8.79.51(广西-贵港)	407	2	2	2	3	1	2	7	7	7	2	7	7	2	7	2	7	2	2	2	7	7	7	2	7	2	2	7	7	2	7	7	7	2	2	7	2	2	7	2	2	7	7	7
637	2025/6/10 18:30:06	304秒	微信	N/A	171.107.211.152(广西-梧州)	707	2	3	2	4	1	2	9	10	10	10	10	10	10	10	9	10	10	10	10	10	10	9	10	10	10	10	9	10	10	10	9	9	10	9	9	10	9	7	10	10	10	9	9
638	2025/6/10 18:30:18	190秒	微信	N/A	220.173.122.72(广西-桂林)	537	1	3	2	3	1	1	8	8	8	8	8	8	6	8	8	6	8	8	6	8	8	8	6	6	8	8	8	8	8	8	8	8	8	8	8	8	5	6	8	6	8	6	8
639	2025/6/10 18:30:36	254秒	微信	N/A	113.12.217.26(广西-南宁)	252	2	2	1	4	3	2	2	2	2	2	8	8	2	2	2	2	8	2	2	2	2	2	2	2	2	2	2	2	2	8	2	2	8	2	2	2	8	8	8	2	2	8	8
640	2025/6/10 18:30:41	162秒	微信	N/A	220.173.122.33(广西-桂林)	480	2	1	1	1	1	1	8	8	7	8	9	7	10	8	2	9	8	10	9	7	9	6	10	5	9	5	8	5	2	10	8	6	5	2	2	8	9	2	7	9	9	2	7
641	2025/6/10 18:30:48	200秒	微信	N/A	116.10.22.87(广西-钦州)	584	1	4	4	4	2	1	9	9	9	9	9	9	9	9	9	9	9	9	9	9	9	7	7	7	7	7	7	7	7	7	7	7	7	7	7	7	9	9	9	9	9	9	9
642	2025/6/10 18:31:09	208秒	微信	N/A	117.182.116.2(广西-柳州)	479	1	2	1	2	2	2	6	8	10	5	5	8	5	10	9	2	10	9	9	5	6	8	10	8	8	7	7	10	10	6	5	7	8	6	2	6	2	9	5	10	6	2	10
643	2025/6/10 18:31:18	227秒	微信	N/A	117.140.229.230(广西-防城港)	698	1	2	3	1	2	1	10	10	10	9	10	9	9	10	10	9	10	9	10	10	9	9	10	10	9	10	9	10	9	10	10	10	9	10	9	9	9	9	10	9	10	9	10
644	2025/6/10 18:31:44	190秒	微信	N/A	222.216.43.18(广西-南宁)	487	1	2	2	5	1	1	6	6	6	6	6	6	6	6	6	6	6	6	6	6	6	7	7	7	7	7	7	7	7	7	7	7	7	7	7	7	6	6	6	6	6	6	6
645	2025/6/10 18:31:55	188秒	微信	N/A	117.183.174.207(广西-玉林)	550	2	3	3	3	1	1	9	9	9	9	9	9	9	9	9	9	9	9	9	9	9	6	6	6	6	6	6	6	6	6	6	6	6	6	6	6	9	9	9	9	9	9	9
646	2025/6/10 18:32:16	300秒	微信	N/A	117.140.160.249(广西-百色)	476	2	4	4	4	2	1	7	10	2	9	9	9	2	6	9	8	6	9	10	2	7	5	8	7	8	2	2	5	2	10	10	5	2	8	7	7	9	10	8	10	7	10	7
647	2025/6/10 18:32:20	290秒	微信	N/A	111.58.233.1(广西-百色)	460	2	2	2	3	1	1	6	6	6	6	6	6	6	6	6	6	6	6	6	6	6	6	6	6	6	6	6	6	6	6	6	6	6	6	6	6	6	6	6	6	6	6	6
648	2025/6/10 18:32:43	248秒	微信	N/A	111.58.48.180(广西-北海)	282	2	3	4	1	1	1	2	2	2	2	2	2	2	2	2	2	2	2	2	8	2	8	2	2	2	8	2	2	8	2	2	2	2	2	8	2	8	2	2	8	8	2	2
649	2025/6/10 18:32:46	208秒	微信	N/A	219.232.77.69(广西-南宁)	520	2	2	2	4	3	1	6	6	6	6	6	6	6	6	6	6	6	6	6	6	6	7	7	7	7	7	7	7	7	7	7	7	7	7	7	7	6	6	6	6	6	6	6
650	2025/6/10 18:32:55	248秒	微信	N/A	113.14.112.139(广西-北海)	589	1	2	2	5	2	1	10	10	10	10	10	10	10	10	10	10	10	10	10	10	10	9	9	9	9	9	9	9	9	9	9	9	9	9	9	9	10	10	10	10	9	10	10
651	2025/6/10 18:33:17	222秒	微信	N/A	222.216.235.112(广西-来宾)	444	1	2	1	4	2	1	8	7	6	2	5	8	5	7	6	5	6	8	10	5	2	9	5	9	9	9	9	7	2	8	7	9	8	7	7	8	8	2	5	7	2	5	5
652	2025/6/10 18:33:23	180秒	微信	N/A	116.253.251.179(广西-来宾)	499	1	4	2	3	1	2	2	7	2	9	2	2	8	9	5	6	2	6	9	7	9	10	7	6	9	7	6	10	5	7	9	10	7	10	10	8	8	7	5	7	5	5	5
653	2025/6/10 18:33:23	208秒	微信	N/A	116.1.7.87(广西-桂林)	524	1	3	2	3	3	2	9	7	9	9	7	7	9	7	6	9	8	6	6	8	8	6	9	6	8	7	6	9	10	7	6	7	9	6	6	2	5	10	9	5	9	7	10
654	2025/6/10 18:33:53	270秒	微信	N/A	116.1.7.88(广西-桂林)	593	1	2	1	2	1	1	8	8	8	8	8	8	8	8	8	8	8	8	8	8	8	9	9	9	9	9	9	9	9	9	9	9	9	9	9	9	8	8	8	8	8	8	8
655	2025/6/10 18:33:56	289秒	微信	N/A	117.183.196.107(广西-贺州)	495	1	2	1	2	1	2	5	5	9	5	2	8	2	2	5	7	7	8	9	10	10	2	6	5	10	9	9	5	2	5	5	5	7	6	9	9	2	7	8	9	2	8	10
656	2025/6/10 18:33:57	209秒	微信	N/A	117.182.142.132(广西-柳州)	699	2	2	1	2	1	2	10	9	9	10	10	10	10	10	9	10	10	9	10	10	10	10	10	9	10	10	10	10	10	10	10	9	9	9	10	9	10	9	9	9	7	10	9
657	2025/6/10 18:34:20	167秒	微信	N/A	116.1.7.217(广西-桂林)	324	1	4	4	5	1	1	2	2	2	8	8	2	8	2	2	2	8	8	2	2	2	8	8	8	2	2	8	2	8	8	2	2	2	2	2	2	6	8	2	8	8	2	2
658	2025/6/10 18:34:28	170秒	微信	N/A	116.1.7.25(广西-桂林)	327	2	2	3	4	1	1	2	2	2	2	2	2	2	2	2	2	2	2	2	2	2	5	5	5	5	5	5	5	5	5	5	5	5	5	5	5	2	2	2	2	2	2	2
659	2025/6/10 18:34:51	183秒	微信	N/A	180.136.158.123(广西-南宁)	511	1	4	3	3	2	2	7	7	7	7	7	7	7	7	7	7	7	7	7	7	7	7	7	7	7	7	7	7	7	7	7	7	7	7	7	7	7	7	7	7	7	7	7
660	2025/6/10 18:35:04	259秒	微信	N/A	171.110.27.24(广西-北海)	146	1	4	2	4	2	2	2	2	2	2	2	2	2	2	2	2	2	2	2	2	2	2	2	2	2	2	2	2	2	2	2	2	2	2	2	2	2	2	2	2	2	2	2
661	2025/6/10 18:35:05	252秒	微信	N/A	124.226.126.44(广西-贺州)	459	2	3	4	3	1	1	6	6	6	6	6	6	6	6	6	6	6	6	6	6	6	6	6	6	6	6	6	6	6	6	6	6	6	6	6	6	6	6	6	6	6	6	6
662	2025/6/10 18:35:19	199秒	微信	N/A	113.14.131.39(广西-桂林)	386	2	5	3	5	1	2	5	5	5	5	6	5	5	5	5	5	5	5	5	5	5	6	6	5	5	5	5	5	5	5	5	5	5	5	6	5	6	6	5	5	5	5	6
663	2025/6/10 18:35:35	196秒	微信	N/A	222.218.241.107(广西-贺州)	697	2	4	3	4	1	1	10	10	9	10	9	9	10	9	9	9	10	10	10	10	9	9	9	9	10	9	9	10	9	9	10	10	10	10	10	10	10	10	9	9	10	10	9
664	2025/6/10 18:36:03	237秒	微信	N/A	117.181.40.18(广西-南宁)	520	2	3	4	1	1	1	7	2	10	2	9	7	9	9	10	2	9	9	8	9	8	8	8	7	9	6	6	10	9	7	10	7	9	8	8	9	5	2	8	2	8	7	5
665	2025/6/10 18:36:08	272秒	微信	N/A	113.16.89.106(广西-贵港)	530	1	2	3	3	1	1	6	6	8	8	6	8	6	6	8	8	8	8	8	8	6	8	8	8	8	6	8	8	6	8	8	6	8	6	8	8	5	6	8	8	6	8	8
666	2025/6/10 18:36:34	215秒	微信	N/A	113.14.131.117(广西-桂林)	425	2	2	1	2	1	2	7	7	7	7	2	2	2	7	7	7	7	7	2	2	7	7	7	2	7	7	2	7	2	7	7	7	2	2	7	7	8	2	7	8	2	7	7
667	2025/6/10 18:36:37	198秒	微信	N/A	171.37.122.30(广西-南宁)	478	2	2	1	4	2	2	6	9	9	8	8	5	2	10	5	6	2	8	8	10	9	6	6	2	8	6	6	6	7	10	5	2	10	10	8	7	2	6	5	10	5	9	10
668	2025/6/10 18:37:12	187秒	微信	N/A	113.16.22.187(广西-玉林)	504	2	1	1	1	1	2	8	8	10	8	5	2	5	5	9	9	9	9	6	6	2	9	9	6	7	5	8	8	5	9	2	6	6	6	6	2	5	8	6	10	5	10	2
669	2025/6/10 18:37:40	184秒	微信	N/A	220.173.123.33(广西-桂林)	525	2	2	1	2	1	2	8	8	8	6	6	8	8	8	6	8	8	8	8	8	8	6	6	8	8	8	6	8	6	6	8	6	6	8	6	8	8	8	8	6	8	5	5
670	2025/6/10 18:38:11	246秒	微信	N/A	111.58.216.28(广西-桂林)	466	1	2	1	1	2	1	10	9	2	2	5	5	2	8	8	8	10	10	8	5	8	5	6	8	6	8	10	2	5	5	8	5	10	2	7	7	8	2	10	8	2	7	5
671	2025/6/10 18:38:37	195秒	微信	N/A	220.173.123.95(广西-桂林)	391	2	2	2	2	1	1	2	7	7	7	7	7	7	7	2	7	2	7	2	7	2	7	7	7	2	7	7	7	7	2	2	7	7	2	7	2	7	2	2	2	7	7	7
672	2025/6/10 18:39:07	180秒	微信	N/A	220.173.123.93(广西-桂林)	284	1	1	1	4	1	1	2	8	2	2	2	2	2	2	2	8	2	2	2	2	8	8	2	8	2	2	2	2	2	2	2	2	2	2	2	2	8	2	8	2	2	8	8
673	2025/6/10 18:40:18	185秒	微信	N/A	220.173.123.240(广西-桂林)	324	1	4	3	3	1	1	2	2	2	8	2	2	2	8	8	2	2	8	8	2	8	2	2	2	8	8	2	8	2	2	2	2	2	2	8	2	2	2	2	8	2	8	2
674	2025/6/10 18:40:49	161秒	微信	N/A	125.73.34.245(广西-来宾)	605	1	4	3	3	1	1	9	7	9	9	9	9	7	7	9	7	9	9	9	9	9	9	9	7	9	9	7	9	7	7	9	9	9	7	9	9	9	7	9	9	7	9	7
675	2025/6/10 18:41:18	170秒	微信	N/A	180.140.47.42(广西-桂林)	525	1	2	1	5	2	2	2	8	9	10	10	9	8	10	5	8	10	5	9	8	10	2	2	6	2	8	6	7	10	8	10	8	7	8	10	5	6	5	8	9	8	8	6
676	2025/6/10 18:41:47	241秒	微信	N/A	180.140.47.79(广西-桂林)	278	2	3	3	3	2	1	2	2	2	2	2	2	2	2	2	2	8	8	2	2	8	2	2	8	2	8	2	8	2	8	8	2	2	8	2	2	2	2	2	8	8	2	2
677	2025/6/10 18:42:20	167秒	微信	N/A	180.140.47.139(广西-桂林)	267	1	2	3	2	1	2	2	2	2	2	2	2	2	2	2	2	2	2	2	2	2	5	5	5	5	5	5	5	5	5	5	5	5	5	5	5	2	2	2	2	2	2	2
678	2025/6/10 18:42:28	222秒	微信	N/A	180.140.47.155(广西-桂林)	452	2	1	1	3	1	2	2	2	7	7	5	9	5	9	7	7	2	2	9	10	6	7	10	6	6	6	6	10	5	7	10	5	9	7	10	5	6	2	5	7	5	10	9
679	2025/6/10 18:42:55	300秒	微信	N/A	180.138.118.28(广西-来宾)	726	1	3	3	1	2	1	10	10	10	10	10	10	10	10	10	10	10	10	10	10	10	10	10	10	10	9	10	10	10	10	9	10	10	10	10	10	10	10	10	10	10	10	10
680	2025/6/10 18:42:58	164秒	微信	N/A	113.16.37.158(广西-玉林)	657	2	5	2	4	1	2	9	9	9	9	9	9	9	9	9	9	9	9	9	9	9	9	9	9	9	9	9	9	9	9	9	9	9	9	9	9	9	9	9	9	9	9	9
681	2025/6/10 18:43:58	277秒	微信	N/A	117.181.160.76(广西-贺州)	582	2	2	1	1	1	1	8	8	8	8	8	8	8	8	8	8	8	8	8	8	8	7	7	7	7	7	7	7	7	7	7	7	7	7	7	7	8	8	8	8	8	8	8
682	2025/6/10 18:44:04	232秒	微信	N/A	180.136.19.38(广西-贵港)	481	1	2	2	2	1	2	5	9	6	5	5	5	8	10	2	2	2	10	2	8	5	10	10	7	9	6	7	2	10	8	2	10	10	8	6	2	10	5	5	9	6	10	2
683	2025/6/10 18:44:31	296秒	微信	N/A	180.140.47.44(广西-桂林)	449	2	2	1	5	2	1	7	2	7	10	8	5	5	7	7	10	2	2	5	2	6	7	8	8	7	5	10	9	10	10	2	5	2	2	5	10	7	10	6	10	10	2	8
684	2025/6/10 18:44:38	256秒	微信	N/A	180.140.47.76(广西-桂林)	533	2	1	1	2	1	1	8	8	8	8	6	8	8	8	6	8	8	8	6	8	6	8	8	6	6	8	8	6	6	6	8	8	8	8	8	6	6	8	6	8	6	8	8
685	2025/6/10 18:45:04	265秒	微信	N/A	117.140.254.88(广西-贺州)	369	2	3	3	4	1	1	2	2	2	2	2	2	2	2	2	2	2	2	2	2	2	9	9	9	9	9	9	9	9	9	9	9	9	9	9	9	2	2	2	2	2	2	2
686	2025/6/10 18:45:35	273秒	微信	N/A	180.140.47.247(广西-桂林)	607	1	2	2	2	2	1	7	7	9	7	7	9	9	9	9	9	9	7	9	9	9	7	7	9	9	9	9	9	9	9	7	9	9	9	9	9	7	9	7	7	9	9	7
687	2025/6/10 18:45:59	185秒	微信	N/A	116.253.46.134(广西-贺州)	476	2	5	3	2	3	1	7	7	2	9	10	7	9	9	10	9	10	6	5	6	2	7	10	6	2	8	9	7	2	2	10	10	6	6	7	2	7	6	7	5	5	2	6
688	2025/6/10 18:46:16	282秒	微信	N/A	113.16.216.15(广西-贺州)	389	1	5	4	2	1	2	6	5	6	6	5	5	5	5	5	5	5	5	5	5	6	5	6	6	5	6	6	5	5	5	5	5	6	5	6	5	5	5	5	6	5	5	5
689	2025/6/10 18:46:28	201秒	微信	N/A	219.159.100.107(广西-桂林)	491	2	2	3	4	2	1	9	6	7	10	6	5	6	9	6	5	2	7	6	2	2	6	6	2	7	8	10	7	10	9	9	10	7	10	7	6	7	7	5	9	6	5	7
690	2025/6/10 18:46:49	165秒	微信	N/A	219.159.100.110(广西-桂林)	397	1	4	4	4	2	1	2	7	7	7	7	7	7	7	7	7	7	2	7	7	7	7	7	2	2	7	7	2	7	7	2	7	2	7	2	7	7	2	7	2	2	7	2
691	2025/6/10 18:47:03	194秒	微信	N/A	218.21.95.123(广西-玉林)	511	2	4	4	2	2	1	7	7	7	7	7	7	7	7	7	7	7	7	7	7	7	7	7	7	7	7	7	7	7	7	7	7	7	7	7	7	7	7	7	7	7	7	7
692	2025/6/10 18:47:25	188秒	微信	N/A	117.181.13.35(广西-钦州)	477	1	3	3	5	2	2	6	6	6	6	6	6	6	6	6	6	6	6	6	6	6	6	6	6	6	6	6	6	6	6	6	6	6	6	6	6	6	6	6	6	6	6	6
693	2025/6/10 18:47:38	259秒	微信	N/A	171.106.37.88(广西-玉林)	476	1	2	3	1	1	1	5	5	10	8	6	8	5	8	5	8	5	9	5	10	6	6	2	10	8	9	6	6	9	2	2	5	2	5	5	10	9	10	10	5	5	6	5
694	2025/6/10 18:48:00	216秒	微信	N/A	117.181.69.109(广西-河池)	146	2	4	4	1	3	2	2	2	2	2	2	2	2	2	2	2	2	2	2	2	2	2	2	2	2	2	2	2	2	2	2	2	2	2	2	2	2	2	2	2	2	2	2
695	2025/6/10 18:48:30	212秒	微信	N/A	219.159.100.233(广西-桂林)	282	1	4	2	1	1	1	2	2	2	2	2	2	2	2	2	2	2	2	2	2	2	2	2	2	2	2	2	2	2	2	2	2	2	2	2	2	2	2	2	2	2	2	2
696	2025/6/10 18:48:59	195秒	微信	N/A	117.140.113.135(广西-梧州)	388	1	4	3	3	2	1	7	7	2	2	7	7	7	2	7	2	7	2	7	7	2	2	2	7	2	7	7	2	2	7	2	7	7	7	7	2	7	7	7	8	2	2	7
697	2025/6/10 18:49:27	256秒	微信	N/A	116.8.114.118(广西-桂林)	570	2	2	2	1	1	2	10	10	10	10	10	10	10	10	10	10	10	10	10	9	10	6	6	6	6	6	6	6	6	6	6	6	6	6	6	6	10	10	10	10	10	10	10
698	2025/6/10 18:50:06	273秒	微信	N/A	113.15.38.107(广西-百色)	523	2	3	4	4	2	1	9	9	9	9	9	9	9	9	9	9	9	9	9	9	9	7	7	7	7	7	7	7	7	7	7	7	7	7	7	7	9	9	9	9	9	9	9
699	2025/6/10 18:50:32	177秒	微信	N/A	116.8.114.249(广西-桂林)	439	2	4	2	4	1	1	6	6	6	8	6	6	5	2	5	7	8	7	7	9	8	7	2	6	10	9	5	6	9	2	9	5	6	5	10	7	2	5	7	9	7	5	9
700	2025/6/10 18:52:19	233秒	微信	N/A	116.8.115.77(广西-桂林)	472	1	4	4	2	1	1	5	2	9	10	10	5	2	2	9	7	5	2	5	2	7	5	10	2	9	2	9	2	5	8	10	9	6	10	6	10	8	10	9	7	2	5	8
701	2025/6/10 18:52:47	215秒	微信	N/A	116.8.115.108(广西-桂林)	526	1	4	2	2	2	2	8	8	6	8	6	8	6	8	8	8	8	6	8	6	8	8	6	6	8	8	8	8	6	8	8	6	8	8	8	8	6	6	8	6	6	8	6
702	2025/6/10 18:53:16	170秒	微信	N/A	116.8.115.82(广西-桂林)	298	2	3	3	2	2	1	8	8	2	2	2	2	2	2	2	2	8	8	2	2	2	2	8	2	8	2	2	2	8	2	2	8	8	2	2	2	2	2	2	2	2	8	6
703	2025/6/10 18:53:45	261秒	微信	N/A	116.8.115.66(广西-桂林)	440	2	2	1	3	3	1	2	5	6	6	8	2	8	8	2	5	6	6	6	2	2	10	10	5	5	6	2	7	2	5	2	5	10	10	10	7	5	10	10	7	5	7	7
704	2025/6/10 18:55:21	284秒	微信	N/A	116.8.114.74(广西-桂林)	457	2	4	4	3	3	1	7	2	8	5	9	6	2	9	2	9	5	2	7	9	8	8	9	10	10	10	7	6	2	7	2	2	9	2	8	8	5	7	7	6	9	9	9
705	2025/6/10 18:56:12	252秒	微信	N/A	116.8.77.248(广西-贵港)	391	1	5	2	2	3	1	7	7	2	7	2	7	2	7	2	2	2	7	7	7	7	7	7	2	7	7	7	7	7	7	7	7	7	7	2	7	2	7	7	2	7	7	7
706	2025/6/10 19:00:11	295秒	微信	N/A	113.16.89.106(广西-贵港)	535	1	4	2	2	2	1	9	9	9	9	9	9	9	9	9	9	9	9	9	9	9	8	8	8	8	8	8	8	8	8	8	8	8	8	8	8	9	9	9	9	9	9	9
707	2025/6/10 19:00:40	165秒	微信	N/A	180.143.244.36(广西-桂林)	387	1	2	2	3	3	1	2	2	7	2	7	7	2	7	2	7	7	7	2	7	7	7	7	2	7	7	7	7	7	7	7	7	7	7	7	2	2	2	2	2	7	2	7
708	2025/6/10 19:00:57	217秒	微信	N/A	180.140.145.150(广西-南宁)	466	1	4	3	3	2	1	6	6	6	6	6	6	6	6	6	6	6	6	6	6	6	7	7	7	7	7	7	7	7	7	7	7	7	7	7	7	6	6	6	6	6	6	6
709	2025/6/10 19:01:13	162秒	微信	N/A	171.111.247.118(广西-河池)	383	2	3	3	3	1	1	7	7	7	7	7	7	2	7	2	2	2	7	2	7	7	7	7	2	7	2	7	7	2	2	7	7	7	7	7	7	7	2	7	7	7	2	2
710	2025/6/10 19:01:24	215秒	微信	N/A	180.143.244.213(广西-桂林)	520	1	3	2	3	2	2	6	6	6	6	6	6	6	6	6	6	6	6	6	6	6	10	10	10	10	10	10	10	10	10	10	10	10	10	10	10	6	6	6	6	6	6	6
711	2025/6/10 19:02:13	163秒	微信	N/A	171.110.82.17(广西-桂林)	414	1	2	1	1	1	1	6	5	6	6	5	5	6	5	6	6	6	6	6	6	6	6	6	5	5	5	6	6	6	5	6	6	6	5	6	6	5	6	6	5	6	5	6
712	2025/6/10 19:02:49	238秒	微信	N/A	222.218.229.74(广西-钦州)	588	1	4	4	1	1	2	7	7	7	9	9	9	9	7	9	7	9	9	7	9	9	7	9	7	7	9	9	7	9	9	7	9	9	9	9	7	9	7	2	9	9	9	9
713	2025/6/10 19:03:28	255秒	微信	N/A	171.110.82.163(广西-桂林)	527	1	3	4	2	1	2	9	9	9	9	9	9	9	9	9	9	9	9	9	9	9	7	7	7	7	7	7	7	7	7	7	7	7	7	7	7	9	9	9	9	9	9	9
714	2025/6/10 19:04:27	173秒	微信	N/A	171.110.82.101(广西-桂林)	367	2	2	3	2	1	2	7	7	2	7	2	7	2	7	2	7	2	7	7	7	7	2	7	7	2	7	7	7	7	7	7	7	2	7	2	2	2	7	7	2	7	2	7
715	2025/6/10 19:04:57	290秒	微信	N/A	171.110.82.192(广西-桂林)	705	1	2	3	3	1	1	10	10	10	10	9	10	10	10	10	10	10	10	10	10	10	9	10	9	10	10	10	10	10	10	9	10	10	10	10	9	10	10	9	9	7	9	10
716	2025/6/10 19:05:28	295秒	微信	N/A	171.110.83.70(广西-桂林)	710	2	4	2	2	1	2	10	10	9	10	9	10	10	10	10	10	9	10	10	10	10	10	9	10	10	10	9	10	10	10	10	10	10	10	10	10	7	10	10	10	10	10	9
717	2025/6/10 19:05:54	164秒	微信	N/A	171.110.83.81(广西-桂林)	444	1	1	1	3	1	1	6	6	6	6	6	6	6	6	6	6	6	6	6	6	6	2	2	2	2	2	2	2	2	2	2	2	2	2	2	2	6	6	6	6	6	6	6
718	2025/6/10 19:06:24	190秒	微信	N/A	116.9.10.202(广西-贵港)	727	2	2	1	3	3	1	10	10	10	10	10	10	10	10	10	10	10	10	10	10	10	10	10	10	10	9	10	10	10	10	10	10	10	10	10	10	10	10	10	10	10	10	10
719	2025/6/10 19:06:28	209秒	微信	N/A	117.182.176.47(广西-桂林)	608	1	2	2	2	2	1	9	9	9	9	9	9	9	9	9	9	7	9	7	9	9	7	9	9	7	7	9	9	9	9	9	9	9	9	9	7	7	7	7	9	7	7	9
720	2025/6/10 19:06:59	241秒	微信	N/A	117.182.150.200(广西-来宾)	463	1	4	4	1	1	2	7	7	7	7	7	7	7	7	7	7	7	7	7	7	7	6	6	6	6	6	6	6	6	6	6	6	6	6	6	6	7	7	7	7	7	7	7
721	2025/6/10 19:07:02	178秒	微信	N/A	219.232.77.93(广西-南宁)	433	2	4	4	2	1	1	6	5	9	6	2	6	9	2	8	10	9	5	9	2	5	10	2	7	8	5	10	5	7	5	10	2	6	5	10	5	5	9	10	8	2	6	9
722	2025/6/10 19:07:25	264秒	微信	N/A	171.110.83.4(广西-桂林)	511	1	1	1	3	1	1	7	7	7	7	7	7	7	7	7	7	7	7	7	7	7	7	7	7	7	7	7	7	7	7	7	7	7	7	7	7	7	7	7	7	7	7	7
723	2025/6/10 19:07:31	164秒	微信	N/A	171.110.83.115(广西-桂林)	560	2	5	4	4	1	1	9	9	9	9	9	9	9	9	9	9	9	9	9	9	9	5	5	5	5	5	5	5	5	5	5	5	5	5	5	5	9	9	9	9	9	9	9
724	2025/6/10 19:07:55	220秒	微信	N/A	111.58.64.126(广西-来宾)	586	2	3	3	3	2	1	8	8	8	8	8	8	8	8	8	8	8	8	8	8	8	9	9	9	9	9	9	9	9	9	9	9	9	9	9	9	8	8	8	8	8	8	8
725	2025/6/10 19:08:06	168秒	微信	N/A	219.159.208.231(广西-百色)	516	2	3	3	2	2	1	10	9	8	10	7	8	7	2	8	10	6	7	7	8	9	5	10	6	6	6	10	6	6	9	9	9	9	2	10	5	9	2	2	2	6	8	9
726	2025/6/10 19:08:19	263秒	微信	N/A	171.110.83.37(广西-桂林)	633	2	2	3	4	1	2	10	10	10	10	10	10	10	10	10	10	10	10	10	10	10	7	7	7	7	7	7	7	7	7	7	7	7	7	7	7	10	10	10	10	10	10	10
727	2025/6/10 19:08:51	213秒	微信	N/A	116.11.161.79(广西-玉林)	708	2	1	1	1	2	2	10	9	10	9	9	10	10	10	10	9	10	10	10	10	10	10	9	10	10	9	9	10	10	10	10	9	10	10	10	9	10	10	10	9	10	9	10
728	2025/6/10 19:09:16	167秒	微信	N/A	171.110.82.192(广西-桂林)	463	1	5	2	4	1	2	7	7	7	7	7	7	7	7	7	7	7	7	7	7	7	6	6	6	6	6	6	6	6	6	6	6	6	6	6	6	7	7	7	7	7	7	7
729	2025/6/10 19:09:44	162秒	微信	N/A	171.110.83.131(广西-桂林)	476	2	1	1	4	2	1	7	7	7	7	7	7	7	7	7	7	7	7	7	7	7	5	5	5	5	5	5	5	5	5	5	5	5	5	5	5	7	7	7	7	7	7	7
730	2025/6/10 19:10:38	243秒	微信	N/A	171.110.82.95(广西-桂林)	468	1	3	3	1	1	2	6	2	2	5	6	8	2	9	8	6	10	2	9	10	10	5	7	5	5	2	6	6	5	8	10	5	7	7	8	6	5	6	5	5	10	5	8
731	2025/6/10 19:11:15	201秒	微信	N/A	171.110.82.99(广西-桂林)	469	2	2	1	4	1	2	7	7	7	7	7	7	7	7	7	7	7	7	7	7	7	5	5	5	5	5	5	5	5	5	5	5	5	5	5	5	7	7	7	7	7	7	7
732	2025/6/10 19:11:42	275秒	微信	N/A	171.110.82.80(广西-桂林)	702	2	3	3	1	1	1	9	10	10	10	10	10	10	10	10	10	9	10	10	10	10	9	10	9	10	9	10	10	10	10	9	10	9	10	9	10	9	10	10	9	10	9	10
733	2025/6/10 19:12:14	175秒	微信	N/A	117.141.92.220(广西-防城港)	545	2	5	3	2	2	1	9	9	9	9	9	9	9	9	9	9	9	9	9	9	9	5	5	5	5	5	5	5	5	5	5	5	5	5	5	5	9	9	9	9	9	9	9
734	2025/6/10 19:12:45	253秒	微信	N/A	113.76.41.207(广东-珠海)	525	1	3	3	1	1	1	6	6	6	6	6	6	6	6	6	6	6	6	6	6	6	10	10	10	10	10	10	10	10	10	10	10	10	10	10	10	6	6	6	6	6	6	6
735	2025/6/10 19:13:20	277秒	微信	N/A	220.173.128.214(广西-桂林)	471	1	2	1	5	2	1	8	7	8	2	9	5	8	8	2	2	8	8	2	5	9	5	2	9	2	2	9	2	8	7	7	9	2	2	8	9	2	8	2	7	7	8	8
736	2025/6/10 19:14:05	174秒	微信	N/A	117.183.237.26(广西-防城港)	625	1	2	1	4	3	1	10	10	10	10	10	10	10	10	10	10	10	10	10	10	10	10	10	10	10	10	10	10	10	10	10	10	10	10	10	10	10	10	10	10	10	10	10
737	2025/6/10 19:14:33	234秒	微信	N/A	220.173.198.77(广西-贵港)	562	2	4	4	4	1	1	6	6	6	6	6	6	6	6	6	6	6	6	6	6	6	9	9	9	9	9	9	9	9	9	9	9	9	9	9	9	6	6	6	6	6	6	6
738	2025/6/10 19:15:08	198秒	微信	N/A	113.13.128.157(广西-柳州)	281	2	3	3	3	1	1	2	2	2	2	2	2	2	2	2	2	2	2	2	2	2	5	5	5	5	5	5	5	5	5	5	5	5	5	5	5	2	2	2	2	2	2	2
739	2025/6/10 19:15:36	231秒	微信	N/A	220.173.122.228(广西-桂林)	562	1	5	4	1	1	1	10	10	10	10	10	10	10	10	10	10	10	10	10	10	10	5	5	5	5	5	5	5	5	5	5	5	5	5	5	5	10	10	10	10	10	10	10
740	2025/6/10 19:16:07	204秒	微信	N/A	117.140.132.209(广西-南宁)	414	2	2	1	3	1	1	6	5	6	6	5	6	6	6	6	6	6	6	5	6	5	5	5	6	6	6	5	6	6	6	6	6	6	6	6	6	5	6	6	6	6	5	6
741	2025/6/10 19:16:38	168秒	微信	N/A	117.140.215.126(广西-南宁)	460	1	3	2	3	2	1	7	7	6	2	8	9	9	5	8	8	7	8	2	7	9	2	5	7	8	2	10	9	10	7	10	2	2	2	9	5	5	2	8	6	9	9	6
742	2025/6/10 19:17:57	221秒	微信	N/A	113.16.184.114(广西-河池)	728	1	1	1	2	1	1	10	10	10	10	10	10	10	10	10	10	10	10	10	10	10	10	10	10	10	10	9	10	10	10	10	10	10	10	10	10	10	10	10	10	10	10	10
743	2025/6/10 19:18:15	168秒	微信	N/A	111.58.92.14(广西-柳州)	367	1	1	1	1	2	1	2	2	7	2	2	7	7	2	2	7	7	7	2	7	7	7	7	7	2	7	7	7	7	7	7	2	2	7	2	2	2	7	7	2	7	7	2
744	2025/6/10 19:18:47	204秒	微信	N/A	117.182.47.250(广西-南宁)	260	2	2	1	4	2	1	2	2	2	2	2	2	2	2	2	2	2	2	2	2	2	2	2	2	2	2	2	2	2	2	2	2	2	2	2	2	2	2	2	2	2	2	2
745	2025/6/10 19:19:02	247秒	微信	N/A	219.232.77.69(广西-南宁)	592	2	3	3	1	3	1	9	9	9	9	9	9	9	9	9	9	9	9	9	9	9	6	6	6	6	6	6	6	6	6	6	6	6	6	6	6	9	9	9	9	9	9	9
746	2025/6/10 19:19:18	268秒	微信	N/A	113.14.131.155(广西-桂林)	418	1	3	2	3	3	1	6	6	5	6	5	6	6	6	6	6	6	6	5	6	6	6	6	6	6	6	6	6	6	6	6	6	6	6	6	5	5	6	5	5	5	5	5
747	2025/6/10 19:19:33	187秒	微信	N/A	113.14.131.152(广西-桂林)	534	2	2	3	1	1	2	9	9	9	9	9	9	9	9	9	9	9	9	9	9	9	7	7	7	7	7	7	7	7	7	7	7	7	7	7	7	9	9	9	9	9	9	9
748	2025/6/10 19:19:47	296秒	微信	N/A	113.14.131.150(广西-桂林)	302	2	2	1	1	1	2	2	8	8	2	2	2	8	2	8	2	2	8	2	2	8	2	2	8	2	2	8	8	2	2	8	2	2	2	8	2	2	2	8	2	2	2	2
749	2025/6/10 19:20:08	200秒	微信	N/A	116.10.227.226(广西-来宾)	398	2	3	4	2	1	2	2	2	7	2	2	7	2	7	7	7	7	7	7	7	7	7	7	7	7	7	2	7	2	7	2	7	2	2	7	7	7	2	7	7	7	7	2
750	2025/6/10 19:20:16	181秒	微信	N/A	113.14.131.204(广西-桂林)	393	2	3	4	5	2	1	7	7	7	7	2	7	2	7	7	7	2	7	2	7	2	2	7	2	7	7	7	7	7	7	7	2	7	7	7	7	2	2	2	2	7	7	7
751	2025/6/10 19:20:52	173秒	微信	N/A	111.58.208.43(广西-南宁)	531	1	2	2	2	1	1	8	8	9	2	8	6	6	8	2	2	7	7	9	6	2	8	5	5	5	9	10	9	6	8	8	5	6	5	9	10	8	7	6	10	9	7	2
752	2025/6/10 19:21:30	225秒	微信	N/A	124.226.126.44(广西-贺州)	501	2	3	3	5	1	2	7	7	7	7	7	7	7	7	7	7	7	7	7	7	7	7	7	7	7	7	7	7	7	7	7	7	7	7	7	7	7	7	7	7	7	7	7
753	2025/6/10 19:21:58	223秒	微信	N/A	171.106.35.104(广西-玉林)	413	2	4	2	4	3	1	6	5	6	6	6	6	5	6	5	5	5	6	6	6	5	6	6	5	6	6	6	6	5	6	6	6	6	6	5	6	5	6	5	5	6	5	5
754	2025/6/10 19:22:32	167秒	微信	N/A	220.173.123.151(广西-桂林)	417	2	3	4	1	2	1	7	7	2	7	2	2	2	7	7	7	7	7	7	2	7	7	7	2	7	7	2	7	2	7	7	7	7	7	7	2	7	8	2	8	7	2	2
755	2025/6/10 19:23:05	238秒	微信	N/A	180.142.209.105(广西-玉林)	530	2	2	1	3	1	2	9	9	9	9	9	9	9	9	9	9	9	9	9	9	9	5	5	5	5	5	5	5	5	5	5	5	5	5	5	5	9	9	9	9	9	9	9
756	2025/6/10 19:23:37	235秒	微信	N/A	180.140.47.2(广西-桂林)	611	2	3	4	2	1	1	9	9	7	9	7	9	9	9	7	9	9	9	9	9	7	9	9	9	9	9	9	9	9	7	9	9	9	9	9	7	7	7	2	7	9	9	9
757	2025/6/10 19:23:42	282秒	微信	N/A	220.173.123.99(广西-桂林)	501	2	1	1	1	2	2	2	5	5	7	8	6	7	6	10	8	5	2	10	10	7	10	8	6	2	10	8	10	5	2	5	2	5	5	10	6	6	2	8	8	7	10	10
758	2025/6/10 19:24:08	170秒	微信	N/A	220.173.123.231(广西-桂林)	707	1	4	3	3	1	1	9	9	9	9	9	9	10	9	9	9	10	10	10	10	9	10	10	9	10	9	10	10	10	10	9	10	10	10	10	10	9	10	10	9	10	10	10
759	2025/6/10 19:24:20	178秒	微信	N/A	117.182.237.221(广西-桂林)	602	1	3	2	2	1	1	9	9	9	9	9	9	9	9	9	7	7	9	9	7	9	7	7	9	9	9	7	7	9	9	9	9	9	9	9	9	9	9	7	9	7	7	7
760	2025/6/10 19:24:34	296秒	微信	N/A	180.140.47.100(广西-桂林)	528	1	2	2	2	1	1	8	8	6	6	8	6	8	8	8	8	8	8	8	8	8	8	8	8	8	6	8	8	8	8	8	8	8	8	6	8	8	6	6	6	8	8	6
761	2025/6/10 19:24:43	272秒	微信	N/A	180.140.47.72(广西-桂林)	566	2	4	3	1	1	2	8	8	8	8	8	8	8	8	8	8	8	8	8	8	8	5	5	5	5	5	5	5	5	5	5	5	5	5	5	5	8	8	8	8	8	8	8
762	2025/6/10 19:25:13	297秒	微信	N/A	113.13.107.205(广西-柳州)	385	2	4	4	1	1	1	6	5	6	5	5	5	5	5	5	6	6	5	5	5	5	6	5	6	5	5	5	6	5	5	6	5	5	6	5	5	5	6	6	5	6	5	5
763	2025/6/10 19:25:50	286秒	微信	N/A	117.140.182.105(广西-玉林)	457	1	4	3	4	2	2	6	7	5	2	7	7	7	7	7	10	5	6	7	8	10	6	2	6	7	8	8	8	2	5	7	8	2	8	6	2	6	8	2	8	8	7	5
764	2025/6/10 19:26:16	275秒	微信	N/A	117.140.144.107(广西-南宁)	419	2	2	2	2	1	2	6	5	8	9	9	8	6	9	5	5	8	6	6	9	6	9	8	5	2	8	2	6	6	2	6	2	5	9	6	8	8	6	2	10	9	5	5
765	2025/6/10 19:26:18	186秒	微信	N/A	180.140.47.195(广西-桂林)	480	2	2	1	4	2	1	2	2	2	8	8	6	10	10	10	2	7	7	10	6	8	10	5	5	9	9	7	2	5	5	8	5	8	9	5	7	6	6	8	7	7	5	8
766	2025/6/10 19:26:54	234秒	微信	N/A	171.104.68.73(广西-防城港)	534	1	4	3	2	1	1	6	8	8	8	8	8	8	8	8	8	8	8	6	6	8	8	8	8	8	6	6	8	6	8	8	8	6	6	8	8	6	6	8	6	8	8	6
767	2025/6/10 19:27:20	171秒	微信	N/A	180.140.47.4(广西-桂林)	429	1	3	3	2	1	2	6	6	6	6	6	6	6	6	6	6	6	6	6	6	6	5	5	5	5	5	5	5	5	5	5	5	5	5	5	5	6	6	6	6	6	6	6
768	2025/6/10 19:27:22	257秒	微信	N/A	180.140.47.14(广西-桂林)	698	1	4	4	2	1	2	9	9	10	10	10	10	9	10	10	10	10	10	10	9	10	10	9	10	10	10	9	10	10	9	10	9	10	10	10	9	10	7	10	9	10	10	10
769	2025/6/10 19:27:51	257秒	微信	N/A	219.232.77.121(广西-南宁)	520	1	4	4	1	2	2	10	10	10	10	10	10	10	10	10	10	10	10	10	10	10	5	5	5	5	5	5	5	5	5	5	5	5	5	5	5	10	10	10	10	10	10	10
770	2025/6/10 19:27:53	245秒	微信	N/A	180.138.124.27(广西-贺州)	493	1	2	3	4	2	1	9	9	9	9	9	9	9	9	9	9	9	9	9	9	9	6	6	6	6	6	6	6	6	6	6	6	6	6	6	6	9	9	9	9	9	9	9
771	2025/6/10 19:28:25	233秒	微信	N/A	180.140.47.27(广西-桂林)	403	1	2	1	4	1	1	7	7	2	7	2	2	7	7	7	2	7	7	7	7	7	7	7	7	2	7	7	7	7	7	7	2	7	7	7	7	2	7	8	2	2	7	7
772	2025/6/10 19:28:55	171秒	微信	N/A	219.159.100.11(广西-桂林)	700	1	2	2	1	1	2	10	9	9	10	10	10	9	9	9	10	10	9	10	10	10	10	9	10	10	10	9	9	9	9	9	9	10	10	10	10	9	9	9	7	10	10	10
773	2025/6/10 19:28:59	291秒	微信	N/A	116.8.49.126(广西-南宁)	559	1	3	4	3	1	2	9	9	9	9	9	9	9	9	9	9	9	9	9	9	9	5	5	5	5	5	5	5	5	5	5	5	5	5	5	5	9	9	9	9	9	9	9
774	2025/6/10 19:29:23	264秒	微信	N/A	219.159.100.107(广西-桂林)	473	1	3	3	4	1	2	5	5	5	5	5	5	5	5	5	5	5	5	5	5	5	7	7	7	7	7	7	7	7	7	7	7	7	7	7	7	5	5	5	5	5	5	5
775	2025/6/10 19:29:30	216秒	微信	N/A	117.183.251.9(广西-百色)	510	1	2	1	1	1	1	7	7	7	7	7	7	7	7	7	7	7	7	7	7	7	7	7	7	7	7	7	7	7	7	7	7	7	7	7	7	7	7	7	7	7	7	7
776	2025/6/10 19:30:08	178秒	微信	N/A	124.226.31.201(广西-来宾)	516	2	2	2	1	1	1	6	6	6	6	6	6	6	6	6	6	6	6	6	6	6	8	8	8	8	8	8	8	8	8	8	8	8	8	8	8	6	6	6	6	6	6	6
777	2025/6/10 19:33:27	201秒	微信	N/A	124.227.245.38(广西-南宁)	511	1	4	3	3	2	1	9	5	8	5	10	9	2	9	8	2	9	9	9	2	7	6	10	9	8	7	10	8	9	6	8	10	9	6	10	6	7	2	8	7	7	10	2
778	2025/6/10 19:33:58	265秒	微信	N/A	180.138.124.199(广西-贺州)	515	2	3	4	1	1	2	10	10	8	9	10	8	10	7	2	8	8	8	8	5	10	8	2	9	2	7	7	2	10	10	9	10	5	2	7	2	10	2	9	9	5	9	5
779	2025/6/10 19:34:09	253秒	微信	N/A	117.140.230.145(广西-防城港)	601	1	4	3	3	2	1	9	9	7	9	7	9	7	9	9	9	9	9	9	9	9	9	9	7	9	9	7	9	9	7	9	7	9	7	9	9	7	9	9	2	7	7	7
780	2025/6/10 19:34:30	259秒	微信	N/A	117.183.71.184(广西-梧州)	598	2	2	2	4	2	1	9	9	7	9	9	9	9	7	9	9	9	9	9	9	7	9	7	9	9	7	7	9	9	9	9	9	9	9	9	9	7	9	9	9	9	9	7
781	2025/6/10 19:34:39	292秒	微信	N/A	116.10.1.210(广西-河池)	566	2	3	3	3	2	1	9	10	2	10	9	8	7	9	9	7	10	8	9	10	6	9	5	10	9	7	7	8	7	7	9	10	5	10	9	6	9	10	6	6	9	9	8
782	2025/6/10 19:34:58	286秒	微信	N/A	117.183.146.173(广西-崇左)	481	2	4	4	3	2	1	9	9	8	7	2	7	6	2	2	8	6	6	7	10	10	2	8	8	5	10	9	6	5	6	9	8	8	10	10	2	8	2	6	10	8	9	10
783	2025/6/10 19:35:13	289秒	微信	N/A	180.143.233.141(广西-桂林)	294	2	4	2	2	2	2	2	2	2	2	2	8	2	8	2	2	2	2	2	2	2	8	2	2	2	2	8	8	8	8	2	2	2	8	2	2	8	6	2	8	8	8	8
784	2025/6/10 19:35:28	283秒	微信	N/A	116.8.114.162(广西-桂林)	413	1	4	2	3	1	1	5	5	6	6	5	6	6	6	6	6	5	5	6	6	6	6	5	6	6	6	6	6	5	6	6	6	6	6	6	6	5	6	6	5	5	6	5
785	2025/6/10 19:35:47	238秒	微信	N/A	117.182.81.151(广西-南宁)	592	2	2	2	3	2	1	10	10	10	10	10	10	10	10	10	10	10	10	10	10	10	9	9	9	9	9	9	9	9	9	9	9	9	9	9	9	10	10	10	10	10	10	10
786	2025/6/10 19:36:03	263秒	微信	N/A	117.183.152.206(广西-防城港)	136	1	2	1	3	2	1	1	1	1	1	1	1	4	1	4	4	1	1	4	4	1	1	4	4	1	1	4	1	1	1	1	1	1	4	1	4	1	1	1	1	1	4	4
787	2025/6/10 19:36:17	286秒	微信	N/A	125.73.187.236(广西-钦州)	389	2	3	2	3	1	1	6	5	5	6	6	6	5	5	5	5	5	5	5	5	5	5	5	6	5	5	6	5	6	6	5	5	5	5	6	6	5	6	5	5	5	5	5
788	2025/6/10 19:36:55	235秒	微信	N/A	124.226.187.187(广西-百色)	276	1	2	2	2	1	1	4	4	3	4	3	4	3	4	3	4	4	4	4	3	4	4	4	4	4	4	4	3	3	4	3	3	4	4	4	4	3	4	4	4	4	3	3
789	2025/6/10 19:37:24	234秒	微信	N/A	116.8.115.67(广西-桂林)	428	1	1	1	2	1	1	7	7	7	7	7	7	7	7	7	7	7	7	7	7	7	5	5	5	5	5	5	5	5	5	5	5	5	5	5	5	7	7	7	7	7	7	7
790	2025/6/10 19:38:29	256秒	微信	N/A	113.17.98.183(广西-河池)	300	2	2	3	4	1	1	3	3	3	3	3	3	3	3	3	3	3	3	3	3	3	7	7	7	7	7	7	7	7	7	7	7	7	7	7	7	3	3	3	3	3	3	3
791	2025/6/10 19:39:21	195秒	微信	N/A	219.232.77.70(广西-南宁)	352	2	5	2	1	1	2	5	5	5	5	5	5	5	5	5	5	5	5	5	5	5	5	5	5	5	5	5	5	5	5	5	5	5	5	5	5	5	5	5	5	5	5	5
792	2025/6/10 19:39:32	196秒	微信	N/A	113.16.33.189(广西-玉林)	267	1	3	3	2	2	1	4	4	4	3	4	3	4	4	4	3	4	4	4	4	4	4	4	4	4	4	4	4	4	3	3	3	3	4	3	3	4	3	3	4	4	3	3
793	2025/6/10 19:40:14	251秒	微信	N/A	117.182.75.237(广西-桂林)	561	2	1	1	1	1	2	8	8	8	8	8	8	8	8	8	8	8	8	8	8	8	8	8	8	8	8	8	8	8	8	8	8	8	8	8	8	8	8	8	8	8	8	8
794	2025/6/10 19:40:43	232秒	微信	N/A	116.253.11.182(广西-贺州)	368	2	3	3	3	1	2	2	4	2	7	7	7	8	8	6	6	8	2	6	4	2	3	6	6	7	8	7	4	5	4	8	6	3	3	7	4	8	4	8	2	2	6	6
795	2025/6/10 19:41:40	172秒	微信	N/A	116.10.55.154(广西-北海)	282	1	4	4	4	1	1	3	3	3	3	3	3	6	6	6	3	6	6	3	6	3	3	6	3	3	3	3	3	3	3	3	3	3	6	3	3	6	3	3	3	3	3	3
796	2025/6/10 19:42:15	176秒	微信	N/A	116.253.194.179(广西-来宾)	335	1	3	3	4	1	1	8	4	2	6	4	5	3	4	4	2	6	6	4	5	2	4	4	8	6	6	2	5	6	2	8	4	2	8	8	2	3	2	5	6	3	2	6
797	2025/6/10 19:43:02	300秒	微信	N/A	117.181.227.165(广西-北海)	189	1	4	2	3	1	2	2	2	2	2	2	2	4	2	4	4	2	2	4	2	2	2	2	2	2	4	2	2	2	2	2	2	2	2	4	4	2	2	2	4	4	3	4
798	2025/6/10 19:43:50	198秒	微信	N/A	117.181.92.15(广西-贵港)	451	1	2	1	3	1	1	7	7	7	7	7	7	7	7	7	7	7	7	7	7	7	7	7	7	7	7	7	7	7	7	7	7	7	7	7	7	7	7	7	7	7	7	7
799	2025/6/10 19:44:55	172秒	微信	N/A	222.218.175.176(广西-北海)	387	1	4	3	1	1	2	5	4	7	7	6	4	4	2	2	6	4	2	5	5	4	5	6	2	4	2	6	7	8	7	4	2	6	6	8	8	7	4	4	6	4	7	4
800	2025/6/10 19:45:30	219秒	微信	N/A	171.111.243.131(广西-河池)	300	2	3	3	4	2	1	3	3	3	6	3	6	3	6	3	3	3	3	3	3	3	3	6	6	6	3	3	3	3	3	3	6	3	3	6	6	5	6	3	6	6	3	3
801	2025/6/10 19:46:37	285秒	微信	N/A	113.15.240.179(广西-防城港)	341	2	2	2	2	2	1	5	5	5	5	5	5	5	5	5	5	5	5	5	5	5	5	5	5	5	5	5	5	5	5	5	5	5	5	5	5	5	5	5	5	5	5	5
802	2025/6/10 19:47:20	293秒	微信	N/A	182.88.168.7(广西-南宁)	371	1	4	2	2	2	1	8	8	8	8	8	8	8	8	8	8	8	8	8	8	8	2	2	2	2	2	2	2	2	2	2	2	2	2	2	2	8	8	8	8	8	8	8
803	2025/6/10 19:48:21	214秒	微信	N/A	180.140.5.22(广西-贵港)	195	2	3	2	1	3	1	2	4	2	4	2	2	2	2	2	2	2	2	2	4	2	4	2	4	2	2	2	2	2	4	2	2	4	4	4	2	2	4	2	4	2	2	2
804	2025/6/10 19:48:39	196秒	微信	N/A	180.137.80.81(广西-来宾)	436	2	1	1	1	1	1	8	8	8	8	8	8	8	8	8	8	8	8	8	8	8	4	4	4	4	4	4	4	4	4	4	4	4	4	4	4	8	8	8	8	8	8	8
805	2025/6/10 19:49:02	297秒	微信	N/A	125.73.200.108(广西-桂林)	343	1	4	4	1	2	1	2	2	2	2	2	2	2	2	2	2	2	2	2	2	2	8	8	8	8	8	8	8	8	8	8	8	8	8	8	8	2	2	2	2	2	2	2
806	2025/6/10 19:49:18	224秒	微信	N/A	222.84.133.125(广西-河池)	248	1	4	4	2	1	2	2	2	2	2	2	2	2	2	2	2	2	2	2	2	2	5	5	5	5	5	5	5	5	5	5	5	5	5	5	5	2	2	2	2	2	2	2
807	2025/6/10 19:49:34	243秒	微信	N/A	116.1.31.117(广西-桂林)	267	2	1	1	3	1	1	4	4	3	3	3	4	4	4	4	4	4	3	4	3	3	4	4	3	4	4	4	3	3	3	3	4	3	3	4	4	4	4	3	4	6	4	4
808	2025/6/10 19:49:47	251秒	微信	N/A	117.182.218.7(广西-钦州)	416	1	4	4	3	1	1	6	6	6	5	6	6	6	5	6	5	6	5	6	6	6	5	6	6	6	6	6	6	5	6	6	6	5	6	6	6	6	5	5	6	5	5	6
809	2025/6/10 19:50:06	244秒	微信	N/A	116.253.202.6(广西-来宾)	402	1	4	4	3	2	1	5	5	5	5	5	5	5	5	5	5	5	5	5	5	5	6	6	6	6	6	6	6	6	6	6	6	6	6	6	6	5	5	5	5	5	5	5
810	2025/6/10 19:50:19	250秒	微信	N/A	171.110.83.50(广西-桂林)	343	2	2	1	2	2	2	2	5	5	4	2	2	3	4	7	5	4	6	2	3	6	6	6	2	8	4	4	8	4	5	6	4	4	5	4	6	7	5	5	6	3	2	6
811	2025/6/10 19:50:48	250秒	微信	N/A	116.11.171.73(广西-玉林)	499	1	2	1	3	2	1	8	8	8	8	8	8	8	8	8	8	8	8	8	8	8	7	7	7	7	7	7	7	7	7	7	7	7	7	7	7	8	8	8	8	8	8	8
812	2025/6/10 19:51:09	213秒	微信	N/A	125.73.180.241(广西-钦州)	390	2	1	1	1	1	1	5	5	6	5	6	5	6	5	6	5	5	5	5	6	5	5	6	5	5	6	6	5	6	5	5	6	6	6	5	5	5	5	6	5	6	5	6
813	2025/6/10 19:51:21	289秒	微信	N/A	171.110.82.106(广西-桂林)	525	1	1	1	2	2	2	7	8	7	7	7	7	7	8	7	7	7	7	8	7	7	7	8	8	7	7	7	8	8	8	8	7	7	7	8	8	7	8	7	7	7	7	7
814	2025/6/10 19:51:46	163秒	微信	N/A	119.132.54.22(广东-珠海)	203	1	2	1	4	1	2	2	2	2	2	2	2	2	2	2	2	2	2	2	2	2	2	2	2	2	2	2	2	2	2	2	2	2	2	2	2	2	2	2	2	2	2	2
815	2025/6/10 19:52:24	292秒	微信	N/A	124.226.31.170(广西-来宾)	383	1	3	3	3	2	2	5	3	4	7	7	8	8	8	7	2	7	8	5	7	5	8	8	8	5	4	7	8	5	6	3	6	6	4	7	3	8	5	3	7	5	5	3
816	2025/6/10 19:52:31	252秒	微信	N/A	180.136.170.237(广西-崇左)	398	1	1	1	4	2	1	7	7	7	7	7	7	7	7	7	7	7	7	7	7	7	3	3	3	3	3	3	3	3	3	3	3	3	3	3	3	7	7	7	7	7	7	7
817	2025/6/10 19:53:19	221秒	微信	N/A	182.91.39.80(广西-桂林)	209	1	3	4	1	1	2	2	4	2	2	4	2	4	4	2	2	2	2	2	2	4	2	2	4	2	2	2	2	2	4	2	4	2	4	2	2	4	2	4	2	4	4	4
818	2025/6/10 19:53:59	258秒	微信	N/A	180.136.170.237(广西-崇左)	383	2	2	3	5	3	1	5	5	5	6	5	5	5	5	5	5	6	5	5	6	5	5	5	5	5	5	6	6	6	5	6	5	5	5	5	5	6	5	5	5	5	6	5
819	2025/6/10 19:54:25	183秒	微信	N/A	171.110.83.8(广西-桂林)	344	2	1	1	3	1	2	4	4	4	4	7	5	6	2	7	5	7	6	7	8	8	4	7	5	3	2	3	3	4	7	4	2	5	7	4	7	2	5	5	5	4	5	6
820	2025/6/10 19:54:54	292秒	微信	N/A	171.110.82.239(广西-桂林)	329	1	1	1	1	3	2	2	2	6	3	2	3	4	4	4	5	3	4	2	3	6	3	7	8	6	8	2	2	7	8	8	3	5	8	7	8	3	8	6	2	2	4	3
821	2025/6/10 19:55:59	201秒	微信	N/A	116.8.64.229(广西-防城港)	391	2	2	2	5	2	1	2	2	7	7	6	2	5	7	5	8	2	2	6	8	4	8	6	6	4	8	8	8	2	2	2	2	5	4	3	5	5	8	5	2	6	4	2
822	2025/6/10 19:56:25	191秒	微信	N/A	171.110.82.51(广西-桂林)	525	1	1	1	1	1	2	8	7	7	7	7	7	8	7	7	7	8	7	7	7	7	7	8	7	7	8	7	8	7	7	8	7	7	7	7	7	8	7	8	7	8	7	8
823	2025/6/10 19:57:01	188秒	微信	N/A	219.232.77.11(广西-南宁)	370	1	3	4	4	2	1	8	6	4	4	5	2	4	7	2	4	8	8	2	2	7	3	5	3	7	5	2	7	6	6	3	7	7	6	6	5	8	5	5	6	7	6	2
824	2025/6/10 19:57:15	294秒	微信	N/A	117.183.81.165(广西-钦州)	367	2	4	4	4	2	1	4	4	4	4	4	4	4	4	4	4	4	4	4	4	4	4	4	4	4	4	4	4	4	4	4	4	4	4	4	4	4	4	4	4	4	4	4
825	2025/6/10 19:57:28	265秒	微信	N/A	220.173.122.73(广西-桂林)	373	1	3	3	2	2	1	7	6	2	4	2	2	2	3	7	4	4	3	7	6	3	4	3	4	5	8	6	8	3	4	8	7	3	8	7	6	5	6	3	3	5	6	3
826	2025/6/10 19:57:53	234秒	微信	N/A	220.173.122.76(广西-桂林)	438	2	2	1	3	1	2	8	2	8	8	8	2	8	8	2	8	8	8	8	8	8	2	2	2	8	8	8	2	8	2	2	2	8	8	2	8	8	8	8	8	2	2	8
827	2025/6/10 19:58:10	164秒	微信	N/A	117.140.119.237(广西-崇左)	533	1	1	1	2	1	1	8	7	7	7	7	8	7	8	7	7	7	7	7	7	7	8	7	8	7	7	7	8	7	7	7	7	7	7	8	7	7	7	8	7	8	7	8
828	2025/6/10 19:58:39	238秒	微信	N/A	220.173.122.211(广西-桂林)	439	1	2	3	1	2	1	6	6	6	6	6	6	6	6	6	6	6	6	6	6	6	8	8	8	8	8	8	8	8	8	8	8	8	8	8	8	6	6	6	6	6	6	6
829	2025/6/10 19:59:10	179秒	微信	N/A	171.36.14.85(广西-南宁)	291	2	3	2	3	3	1	3	3	3	6	3	3	3	3	3	3	3	6	3	3	3	6	6	3	3	6	3	6	6	3	3	3	6	6	3	3	6	3	3	6	3	3	3
830	2025/6/10 19:59:14	248秒	微信	N/A	117.182.34.237(广西-钦州)	385	1	4	4	2	1	1	2	4	3	4	7	4	3	2	8	8	4	4	8	4	4	8	7	8	8	6	6	8	5	7	5	3	6	7	5	3	5	3	3	5	3	7	4
831	2025/6/10 19:59:46	258秒	微信	N/A	111.58.247.30(广西-玉林)	360	2	4	4	4	1	1	6	7	2	8	8	5	8	2	7	7	2	3	2	2	5	3	2	6	7	5	4	4	7	5	6	2	4	6	3	3	5	7	8	8	7	3	5
832	2025/6/10 20:00:10	284秒	微信	N/A	117.181.89.160(广西-贵港)	192	2	5	2	3	1	2	2	2	4	2	2	2	2	2	2	4	2	4	4	2	4	2	4	2	2	2	2	4	2	2	2	2	2	2	2	2	2	4	2	2	2	4	2
833	2025/6/10 20:00:15	196秒	微信	N/A	117.183.88.247(广西-玉林)	290	1	1	1	4	2	2	3	3	3	3	3	3	3	3	3	3	6	6	3	3	3	3	3	3	3	6	3	6	3	3	6	3	3	3	3	3	6	6	3	3	6	6	6
834	2025/6/10 20:00:46	174秒	微信	N/A	219.159.181.196(广西-河池)	536	1	1	1	4	2	1	7	8	8	7	8	8	7	7	7	8	7	8	7	7	8	7	7	8	8	7	7	7	7	7	7	8	8	7	7	7	7	7	7	7	7	7	8
835	2025/6/10 20:00:54	230秒	微信	N/A	219.232.77.92(广西-南宁)	346	2	3	4	2	1	2	5	4	4	2	3	2	8	8	7	7	4	8	5	2	5	5	2	2	7	4	4	2	5	4	3	6	6	2	4	5	5	2	7	5	3	3	2
836	2025/6/10 20:01:19	251秒	微信	N/A	116.1.7.211(广西-桂林)	204	2	3	3	4	1	2	4	2	2	4	2	2	2	4	2	4	4	2	2	2	2	2	2	2	4	4	4	2	2	2	2	2	4	2	4	2	2	4	4	4	4	2	4
837	2025/6/10 20:01:28	196秒	微信	N/A	171.108.188.86(广西-钦州)	294	2	2	1	1	2	2	4	4	4	4	4	4	4	4	4	4	4	4	4	4	4	4	4	4	4	4	4	4	4	4	4	4	4	4	4	4	4	4	4	4	4	4	4
838	2025/6/10 20:01:57	252秒	微信	N/A	117.181.227.49(广西-北海)	365	1	4	4	1	1	2	5	7	4	7	2	4	4	6	6	5	5	6	4	4	7	2	7	7	2	2	8	6	5	2	2	5	7	8	3	6	5	5	4	3	5	7	2
839	2025/6/10 20:02:07	190秒	微信	N/A	117.181.245.11(广西-贵港)	431	2	4	4	3	1	1	8	8	8	8	8	8	8	8	8	8	8	8	8	8	8	2	2	2	2	2	2	2	2	2	2	2	2	2	2	2	8	8	8	8	8	8	8
840	2025/6/10 20:02:34	247秒	微信	N/A	117.181.65.182(广西-百色)	195	2	3	2	1	1	1	2	4	2	2	2	2	2	4	4	4	2	2	4	2	4	4	2	4	2	2	2	4	2	4	2	2	4	2	2	2	2	4	2	2	3	2	2
841	2025/6/10 20:02:43	204秒	微信	N/A	116.9.79.110(广西-来宾)	436	2	2	2	2	1	2	2	8	8	8	2	8	8	8	8	8	8	8	8	8	2	8	8	8	8	8	2	2	2	2	8	8	8	2	8	8	2	2	8	2	8	8	8
842	2025/6/10 20:03:16	258秒	微信	N/A	124.226.62.229(广西-柳州)	417	2	3	3	5	1	1	6	5	6	6	5	6	6	6	6	6	6	6	6	5	5	5	5	6	6	5	6	6	5	5	6	6	6	6	6	6	6	6	5	5	6	5	6
843	2025/6/10 20:03:49	213秒	微信	N/A	219.232.77.23(广西-南宁)	203	1	2	1	4	2	2	4	2	2	2	2	2	2	2	2	2	4	2	2	2	4	2	2	4	4	2	4	2	2	2	2	2	2	2	4	2	4	4	4	4	2	4	4
844	2025/6/10 20:04:16	283秒	微信	N/A	219.232.77.53(广西-南宁)	258	2	5	4	1	2	1	3	3	3	3	3	3	3	3	3	3	3	3	3	3	3	2	2	2	2	2	2	2	2	2	2	2	2	2	2	2	3	3	3	3	3	3	3
845	2025/6/10 20:04:18	245秒	微信	N/A	113.14.131.147(广西-桂林)	397	1	4	3	3	3	2	5	4	6	5	6	7	7	7	7	8	7	6	7	7	8	3	3	7	5	4	7	2	6	3	3	4	7	2	5	3	5	2	2	4	6	8	2
846	2025/6/10 20:04:53	256秒	微信	N/A	117.181.184.40(广西-柳州)	332	1	3	4	3	1	1	8	3	6	3	4	6	3	7	2	6	4	4	7	8	7	7	8	3	4	5	8	5	5	5	5	5	4	3	5	5	4	8	2	2	3	4	4
847	2025/6/10 20:04:55	213秒	微信	N/A	58.59.181.250(广西-贺州)	365	2	3	2	5	2	2	4	6	7	3	3	4	2	7	7	2	2	3	3	6	2	6	8	4	2	6	8	6	8	6	8	2	6	8	2	5	3	7	3	2	2	5	4
848	2025/6/10 20:05:20	218秒	微信	N/A	220.173.123.62(广西-桂林)	231	1	1	1	3	1	1	2	2	2	2	2	2	2	2	2	2	2	2	2	2	2	2	2	2	2	2	2	2	2	2	2	2	2	2	2	2	2	2	2	2	2	2	2
849	2025/6/10 20:05:30	218秒	微信	N/A	111.58.1.230(广西-玉林)	317	2	3	3	2	2	1	4	4	4	4	4	4	4	4	4	4	4	4	4	4	4	4	4	4	4	4	4	4	4	4	4	4	4	4	4	4	4	4	4	4	4	4	4
850	2025/6/10 20:05:53	209秒	微信	N/A	111.58.65.224(广西-来宾)	405	2	3	3	1	1	2	7	8	8	5	7	2	7	4	4	8	6	5	8	4	4	5	7	8	3	7	8	8	8	8	7	7	5	5	3	8	4	5	2	8	4	6	2
851	2025/6/10 20:05:58	171秒	微信	N/A	111.58.87.41(广西-钦州)	466	1	2	1	3	3	1	8	8	8	8	8	8	8	8	8	8	8	8	8	8	8	5	5	5	5	5	5	5	5	5	5	5	5	5	5	5	8	8	8	8	8	8	8
852	2025/6/10 20:06:27	195秒	微信	N/A	220.173.123.30(广西-桂林)	461	2	2	1	4	2	1	8	8	8	8	8	8	8	8	8	8	8	8	8	8	8	5	5	5	5	5	5	5	5	5	5	5	5	5	5	5	8	8	8	8	8	8	8
853	2025/6/10 20:06:32	260秒	微信	N/A	119.132.41.166(广东-珠海)	316	2	2	1	3	1	2	3	3	3	3	3	3	3	3	3	3	3	3	3	3	3	4	4	4	4	4	4	4	4	4	4	4	4	4	4	4	3	3	3	3	3	3	3
854	2025/6/10 20:06:57	288秒	微信	N/A	220.173.123.118(广西-桂林)	382	2	3	3	4	3	1	8	2	5	5	5	2	2	5	3	5	6	3	6	3	7	8	8	4	5	7	5	4	6	6	4	4	4	7	4	8	7	7	3	2	6	3	5
855	2025/6/10 20:07:04	280秒	微信	N/A	180.139.245.102(广西-贵港)	278	2	5	4	3	1	1	4	4	4	4	4	4	4	4	3	4	4	4	4	3	4	4	4	4	3	4	4	4	4	4	4	4	4	4	4	4	3	3	3	4	4	4	4
856	2025/6/10 20:07:21	183秒	微信	N/A	220.173.123.211(广西-桂林)	453	2	2	1	2	2	1	8	8	8	8	8	8	8	8	8	8	8	8	8	8	8	6	6	6	6	6	6	6	6	6	6	6	6	6	6	6	8	8	8	8	8	8	8
857	2025/6/10 20:07:45	299秒	微信	N/A	111.58.143.230(广西-贵港)	377	1	4	4	2	3	2	4	5	6	3	6	7	7	3	3	4	8	7	5	3	7	6	7	2	2	8	7	2	6	6	2	5	2	8	5	7	3	4	3	8	7	6	6
858	2025/6/10 20:07:50	270秒	微信	N/A	222.84.237.15(广西-南宁)	299	1	1	1	1	1	1	4	4	4	4	4	4	4	4	4	4	4	4	4	4	4	3	3	3	3	3	3	3	3	3	3	3	3	3	3	3	4	4	4	4	4	4	4
859	2025/6/10 20:08:16	166秒	微信	N/A	117.181.237.89(广西-南宁)	348	2	2	1	1	1	1	6	3	8	2	3	3	3	8	7	3	2	8	2	2	6	5	8	7	3	2	5	3	7	2	3	3	7	4	7	4	3	6	7	2	8	3	8
860	2025/6/10 20:08:41	204秒	微信	N/A	115.46.68.97(广西-北海)	584	2	3	3	3	3	1	8	8	8	8	8	8	8	8	8	8	8	8	8	8	8	8	8	8	8	8	8	8	8	8	8	8	8	8	8	8	8	8	8	8	8	8	8
861	2025/6/10 20:08:48	227秒	微信	N/A	119.132.54.174(广东-珠海)	511	2	2	2	1	3	2	7	7	7	7	7	7	7	7	7	7	7	7	7	7	7	7	7	7	7	7	7	7	7	7	7	7	7	7	7	7	7	7	7	7	7	7	7
862	2025/6/10 20:09:22	262秒	微信	N/A	180.140.47.149(广西-桂林)	279	1	5	4	5	1	1	2	2	2	2	2	2	2	2	2	2	2	2	2	2	2	6	6	6	6	6	6	6	6	6	6	6	6	6	6	6	2	2	2	2	2	2	2
863	2025/6/10 20:09:24	171秒	微信	N/A	117.182.207.103(广西-玉林)	308	2	2	3	4	3	1	3	3	3	3	3	3	3	3	3	3	3	3	3	3	3	4	4	4	4	4	4	4	4	4	4	4	4	4	4	4	3	3	3	3	3	3	3
864	2025/6/10 20:10:28	227秒	微信	N/A	180.140.47.123(广西-桂林)	269	2	3	4	3	1	1	4	4	3	4	4	4	4	4	4	4	3	4	4	3	4	4	3	3	4	4	3	4	4	3	3	3	3	4	4	3	4	4	3	3	3	4	6
865	2025/6/10 20:10:31	185秒	微信	N/A	180.140.173.22(广西-南宁)	276	2	3	2	3	1	1	4	4	4	4	3	4	4	4	4	4	4	3	4	4	4	4	3	4	3	3	4	4	4	4	4	4	4	4	4	3	3	3	3	6	3	4	4
866	2025/6/10 20:10:55	197秒	微信	N/A	116.1.18.84(广西-桂林)	304	2	3	3	4	1	2	2	2	2	2	2	2	2	2	2	2	2	2	2	2	2	7	7	7	7	7	7	7	7	7	7	7	7	7	7	7	2	2	2	2	2	2	2
867	2025/6/10 20:11:02	200秒	微信	N/A	117.183.162.102(广西-崇左)	493	2	2	2	1	2	1	8	8	8	8	8	8	8	8	8	8	8	8	8	8	8	5	5	5	5	5	5	5	5	5	5	5	5	5	5	5	8	8	8	8	8	8	8
868	2025/6/10 20:11:25	213秒	微信	N/A	219.232.77.124(广西-南宁)	511	2	2	1	2	1	1	7	7	7	7	7	7	7	7	7	7	7	7	7	7	7	7	7	7	7	7	7	7	7	7	7	7	7	7	7	7	7	7	7	7	7	7	7
869	2025/6/10 20:11:32	164秒	微信	N/A	117.182.17.172(广西-来宾)	417	2	2	3	1	1	1	5	5	5	5	6	5	6	6	5	5	6	5	6	6	6	6	6	6	5	6	6	5	6	6	5	5	6	6	6	5	6	5	6	6	5	5	6
870	2025/6/10 20:12:02	178秒	微信	N/A	113.16.62.109(广西-南宁)	300	2	4	4	1	1	1	6	6	3	3	6	6	3	3	3	3	6	3	3	3	3	3	3	6	3	3	3	3	6	3	3	3	6	3	6	6	3	6	6	6	3	6	3
871	2025/6/10 20:12:18	219秒	微信	N/A	182.88.218.97(广西-南宁)	310	2	1	1	1	1	2	5	5	5	5	5	5	5	5	5	5	5	5	5	5	5	3	3	3	3	3	3	3	3	3	3	3	3	3	3	3	5	5	5	5	5	5	5
872	2025/6/10 20:12:37	282秒	微信	N/A	219.159.100.38(广西-桂林)	292	1	4	4	2	3	2	6	3	3	3	3	3	3	6	3	3	6	6	3	3	6	3	3	3	6	3	3	6	6	6	3	3	3	3	6	3	3	3	3	6	3	3	6
873	2025/6/10 20:13:04	168秒	微信	N/A	116.10.33.4(广西-河池)	317	1	5	2	1	1	1	5	7	3	3	8	7	3	2	2	2	2	4	3	2	7	2	4	4	7	6	3	6	4	8	6	3	7	2	2	2	4	8	8	5	5	2	5
874	2025/6/10 20:13:36	268秒	微信	N/A	117.181.69.123(广西-河池)	517	2	2	1	1	2	1	7	7	7	7	7	7	8	8	7	8	7	8	8	7	7	7	7	7	7	7	7	8	7	8	7	7	7	7	8	7	2	8	8	7	8	7	7
875	2025/6/10 20:13:41	240秒	微信	N/A	222.217.238.239(广西-玉林)	329	2	3	4	2	3	1	4	4	4	4	4	4	4	4	4	4	4	4	4	4	4	4	4	4	4	4	4	4	4	4	4	4	4	4	4	4	4	4	4	4	4	4	4
876	2025/6/10 20:14:08	242秒	微信	N/A	180.140.80.134(广西-河池)	320	1	4	4	3	1	1	5	5	5	5	5	5	5	5	5	5	5	5	5	5	5	4	4	4	4	4	4	4	4	4	4	4	4	4	4	4	5	5	5	5	5	5	5
877	2025/6/10 20:14:23	191秒	微信	N/A	219.232.77.110(广西-南宁)	525	2	5	2	3	1	2	7	8	7	7	8	7	7	7	7	7	7	7	7	7	7	7	7	7	8	7	7	8	8	8	7	8	8	7	7	7	8	7	7	2	8	8	7
878	2025/6/10 20:14:43	280秒	微信	N/A	219.159.100.24(广西-桂林)	186	2	2	3	4	2	1	2	2	2	2	2	2	2	4	2	2	2	4	2	2	4	2	2	4	2	4	2	2	2	2	2	2	2	4	2	2	4	4	2	4	4	2	2
879	2025/6/10 20:15:47	278秒	微信	N/A	116.8.114.47(广西-桂林)	387	2	2	1	2	2	2	5	5	5	5	5	5	5	6	5	5	5	6	5	6	6	6	5	5	5	5	5	5	5	5	6	5	6	5	5	5	5	6	6	5	6	6	5
880	2025/6/10 20:16:21	240秒	微信	N/A	116.8.114.130(广西-桂林)	382	1	1	1	2	1	1	2	5	2	8	8	5	5	4	5	5	5	6	4	6	4	5	3	4	3	5	4	3	7	2	7	4	4	3	7	2	5	5	8	4	2	6	4
881	2025/6/10 20:16:58	210秒	微信	N/A	117.183.173.10(广西-柳州)	366	2	4	4	2	1	1	6	6	6	6	6	6	6	6	6	6	6	6	6	6	6	4	4	4	4	4	4	4	4	4	4	4	4	4	4	4	6	6	6	6	6	6	6
882	2025/6/10 20:17:25	245秒	微信	N/A	116.8.115.82(广西-桂林)	527	1	3	4	2	2	1	8	8	7	7	7	7	7	7	7	8	7	7	8	8	7	7	8	7	8	8	7	7	8	8	8	7	8	7	8	7	8	8	2	7	8	7	7
883	2025/6/10 20:17:53	284秒	微信	N/A	180.139.161.2(广西-南宁)	311	1	1	1	2	1	2	7	3	3	3	2	2	2	2	7	5	7	4	2	3	2	4	2	8	7	4	5	5	6	2	2	4	8	4	4	2	3	2	4	3	2	2	8
884	2025/6/10 20:18:16	296秒	微信	N/A	116.8.115.111(广西-桂林)	439	1	2	1	1	2	2	8	8	8	8	8	8	8	8	8	8	8	8	8	8	8	5	5	5	5	5	5	5	5	5	5	5	5	5	5	5	8	8	8	8	8	8	8
885	2025/6/10 20:18:50	273秒	微信	N/A	180.136.41.177(广西-贵港)	360	1	3	3	1	1	1	5	2	4	4	2	3	2	2	2	4	8	5	8	5	4	4	4	8	3	2	3	4	3	4	4	2	8	7	7	7	4	3	5	4	2	6	8
886	2025/6/10 20:20:08	235秒	微信	N/A	171.109.44.179(广西-桂林)	292	1	3	3	2	3	1	3	3	3	3	3	3	3	3	3	3	3	3	3	6	3	3	3	6	6	3	3	3	3	6	3	3	3	3	6	3	6	5	3	3	3	6	3
887	2025/6/10 20:21:47	200秒	微信	N/A	180.139.217.80(广西-防城港)	353	2	2	3	3	3	2	2	6	8	3	8	5	3	6	4	2	8	3	2	3	5	6	8	4	6	6	3	2	8	5	2	2	5	6	8	4	8	3	5	3	6	2	2
888	2025/6/10 20:22:23	174秒	微信	N/A	117.140.253.72(广西-南宁)	522	2	1	1	5	1	1	7	7	7	7	7	7	8	8	7	7	7	7	8	7	7	7	7	7	8	7	8	8	8	7	8	8	7	7	8	7	8	7	8	7	7	7	2
889	2025/6/10 20:22:50	226秒	微信	N/A	111.58.255.156(广西-桂林)	444	2	3	3	3	2	1	7	7	7	7	7	7	7	7	7	7	7	7	7	7	7	5	5	5	5	5	5	5	5	5	5	5	5	5	5	5	7	7	7	7	7	7	7
890	2025/6/10 20:22:54	255秒	微信	N/A	171.106.35.104(广西-玉林)	289	1	3	3	2	3	1	2	2	2	2	2	2	2	2	2	2	2	2	2	2	2	7	7	7	7	7	7	7	7	7	7	7	7	7	7	7	2	2	2	2	2	2	2
891	2025/6/10 20:23:20	244秒	微信	N/A	116.8.114.103(广西-桂林)	531	2	3	4	2	2	1	7	8	8	7	7	7	7	8	7	7	8	7	8	7	8	7	7	7	8	7	7	8	7	8	7	8	8	7	7	7	8	2	7	8	8	8	7
892	2025/6/10 20:23:32	233秒	微信	N/A	171.108.45.97(广西-崇左)	375	1	3	4	2	1	1	3	5	2	4	4	4	2	3	3	4	3	5	5	3	8	5	4	4	5	5	6	6	8	5	8	4	4	7	5	8	2	2	5	2	4	6	3
893	2025/6/10 20:23:51	291秒	微信	N/A	117.183.237.99(广西-防城港)	530	1	3	2	5	1	1	7	8	8	7	7	8	7	7	7	8	7	7	7	7	7	8	7	8	7	8	7	7	7	7	8	7	7	8	8	8	7	8	7	7	8	7	7
894	2025/6/10 20:24:05	180秒	微信	N/A	111.58.191.94(广西-来宾)	420	2	3	3	4	1	1	2	8	8	8	2	8	8	2	8	8	8	8	2	8	8	8	8	2	8	8	8	8	8	2	2	2	8	8	8	8	2	2	2	2	8	2	8
895	2025/6/10 20:24:21	292秒	微信	N/A	171.104.244.107(广西-桂林)	390	2	3	3	2	1	1	3	3	5	7	4	3	3	5	4	4	6	8	6	3	3	7	8	5	2	8	5	6	5	8	7	5	8	8	3	5	8	7	4	4	4	5	4
896	2025/6/10 20:24:44	175秒	微信	N/A	117.182.115.28(广西-柳州)	195	2	4	3	1	2	1	2	2	4	2	2	2	2	4	2	2	4	2	2	2	2	2	4	2	4	2	4	2	2	4	2	2	2	2	2	2	2	4	4	2	3	4	2
897	2025/6/10 20:25:01	229秒	微信	N/A	117.183.187.252(广西-钦州)	358	2	2	1	1	3	1	4	7	6	6	6	3	8	6	4	4	6	6	3	7	8	8	3	6	8	3	6	3	4	8	8	4	8	8	5	3	2	7	2	2	8	7	4
898	2025/6/10 20:25:38	232秒	微信	N/A	116.8.40.40(广西-南宁)	350	2	3	2	2	1	1	6	6	5	6	3	7	4	7	5	4	7	7	3	2	4	3	6	8	4	4	6	2	8	6	6	2	3	4	6	4	4	3	5	4	6	4	4
899	2025/6/10 20:26:15	190秒	微信	N/A	117.182.90.253(广西-贵港)	369	1	2	1	3	1	1	7	7	5	5	2	3	5	3	7	2	7	5	8	5	2	6	8	2	2	8	2	5	6	3	8	2	6	6	3	3	8	5	3	2	8	4	8
900	2025/6/10 20:26:25	266秒	微信	N/A	171.104.244.104(广西-桂林)	393	1	2	1	5	2	1	6	5	6	6	6	5	6	5	6	5	5	6	5	5	5	6	6	5	5	5	5	5	5	5	5	5	5	6	6	5	6	6	5	6	6	6	6
901	2025/6/10 20:26:52	201秒	微信	N/A	117.181.244.225(广西-钦州)	362	2	3	4	4	1	1	2	4	6	6	3	6	2	6	7	6	8	3	3	3	8	2	4	3	3	7	4	3	6	6	2	2	8	6	7	6	3	7	7	3	4	3	8
902	2025/6/10 20:27:14	174秒	微信	N/A	180.140.80.139(广西-河池)	511	1	2	2	4	1	1	7	7	7	7	7	7	7	7	7	7	7	7	7	7	7	7	7	7	7	7	7	7	7	7	7	7	7	7	7	7	7	7	7	7	7	7	7
903	2025/6/10 20:27:30	200秒	微信	N/A	113.76.205.70(广东-珠海)	428	1	2	2	2	1	1	8	8	8	2	8	2	2	8	8	8	8	8	8	2	8	2	8	8	8	8	8	8	8	8	2	2	8	8	8	8	8	8	2	8	2	8	2
904	2025/6/10 20:27:47	212秒	微信	N/A	180.143.244.76(广西-桂林)	292	2	4	4	4	3	1	3	6	6	6	3	6	3	6	3	6	3	3	3	3	6	3	3	6	3	3	3	3	3	3	3	3	3	3	6	3	3	3	6	3	3	3	6
905	2025/6/10 20:28:07	202秒	微信	N/A	180.142.210.68(广西-玉林)	360	1	3	3	4	2	1	2	3	3	3	2	3	4	8	2	2	4	3	8	6	4	5	5	6	3	8	7	5	3	2	7	2	5	7	8	7	4	3	4	8	5	8	6
906	2025/6/10 20:28:16	298秒	微信	N/A	180.143.244.164(广西-桂林)	536	2	4	4	3	3	2	7	8	7	7	7	8	7	7	7	8	7	7	7	8	7	7	7	7	7	7	8	7	7	8	7	8	7	7	7	8	7	7	8	7	8	8	8
907	2025/6/10 20:28:41	269秒	微信	N/A	111.58.134.161(广西-桂林)	416	2	5	2	1	1	1	6	6	6	6	5	5	6	6	5	5	6	6	6	6	6	6	6	6	6	6	6	6	6	6	6	5	6	5	6	6	5	5	6	5	6	6	6
908	2025/6/10 20:28:46	299秒	微信	N/A	116.253.51.109(广西-贺州)	272	2	2	3	2	1	2	4	4	4	3	4	4	4	4	4	4	4	4	4	3	4	4	4	4	4	3	4	4	4	4	4	3	3	4	3	4	4	3	3	4	3	3	4
909	2025/6/10 20:29:22	289秒	微信	N/A	117.140.113.135(广西-梧州)	319	2	2	3	2	1	1	5	5	5	5	5	5	5	5	5	5	5	5	5	5	5	4	4	4	4	4	4	4	4	4	4	4	4	4	4	4	5	5	5	5	5	5	5
910	2025/6/10 20:29:37	225秒	微信	N/A	111.58.174.140(广西-南宁)	384	1	3	4	3	1	1	7	7	7	7	7	7	7	7	7	7	7	7	7	7	7	3	3	3	3	3	3	3	3	3	3	3	3	3	3	3	7	7	7	7	7	7	7
911	2025/6/10 20:29:57	227秒	微信	N/A	180.136.111.235(广西-桂林)	504	1	2	1	4	3	2	8	8	8	8	8	8	8	8	8	8	8	8	8	8	8	8	8	8	8	8	8	8	8	8	8	8	8	8	8	8	8	8	8	8	8	8	8
912	2025/6/10 20:30:23	289秒	微信	N/A	171.110.184.230(广西-崇左)	344	2	2	2	4	1	2	3	3	3	3	3	3	3	3	3	3	3	3	3	3	3	7	7	7	7	7	7	7	7	7	7	7	7	7	7	7	3	3	3	3	3	3	3
913	2025/6/10 20:30:34	292秒	微信	N/A	171.110.82.3(广西-桂林)	384	2	4	3	4	2	2	7	7	7	7	7	7	7	7	7	7	7	7	7	7	7	2	2	2	2	2	2	2	2	2	2	2	2	2	2	2	7	7	7	7	7	7	7
914	2025/6/10 20:30:58	289秒	微信	N/A	182.89.56.199(广西-柳州)	267	1	3	2	1	1	1	3	4	3	4	4	4	4	4	4	4	4	4	3	3	3	3	4	4	4	4	3	3	4	3	4	4	4	4	4	3	4	4	4	3	4	3	3
915	2025/6/10 20:31:24	276秒	微信	N/A	171.110.82.138(广西-桂林)	393	1	3	2	3	2	1	5	6	6	5	5	5	5	6	6	5	6	5	6	6	6	5	5	5	6	5	5	6	6	5	5	6	5	6	5	5	6	5	5	5	6	6	6
916	2025/6/10 20:31:50	228秒	微信	N/A	171.110.82.139(广西-桂林)	432	1	2	1	4	2	2	7	7	7	7	7	7	7	7	7	7	7	7	7	7	7	8	8	8	8	8	8	8	8	8	8	8	8	8	8	8	7	7	7	7	7	7	7
917	2025/6/10 20:32:15	291秒	微信	N/A	171.110.82.78(广西-桂林)	360	2	5	4	3	1	1	3	3	6	5	5	8	5	2	6	4	3	4	8	8	3	8	4	6	2	2	6	2	6	6	8	4	6	2	4	6	3	4	6	6	4	8	8
918	2025/6/10 20:32:41	271秒	微信	N/A	171.110.83.5(广西-桂林)	344	1	2	1	4	1	2	4	3	8	2	8	3	4	2	5	6	2	3	4	3	2	7	5	7	6	2	6	3	2	5	3	6	2	7	2	3	4	4	8	8	5	4	5
919	2025/6/10 20:33:12	245秒	微信	N/A	222.217.157.116(广西-贵港)	375	1	2	1	1	3	1	4	4	4	4	4	4	4	4	4	4	4	4	4	4	4	8	8	8	8	8	8	8	8	8	8	8	8	8	8	8	4	4	4	4	4	4	4
920	2025/6/10 20:34:09	281秒	微信	N/A	202.96.133.180(广东-珠海)	428	2	3	3	2	3	1	8	8	8	8	8	8	8	8	8	8	8	8	8	8	8	3	3	3	3	3	3	3	3	3	3	3	3	3	3	3	8	8	8	8	8	8	8
921	2025/6/10 20:34:39	194秒	微信	N/A	171.110.83.106(广西-桂林)	430	2	4	3	1	1	2	8	8	8	8	8	8	8	2	8	2	8	2	2	8	2	8	8	8	8	8	2	8	2	8	2	8	2	8	8	2	2	8	8	8	8	4	8
922	2025/6/10 20:35:22	175秒	微信	N/A	171.110.82.207(广西-桂林)	188	1	1	1	4	1	2	2	2	4	2	2	2	2	4	2	2	4	2	2	2	2	2	2	2	2	2	4	2	2	2	2	4	2	2	2	4	2	3	3	2	2	2	4
923	2025/6/10 20:36:06	249秒	微信	N/A	219.232.77.20(广西-南宁)	192	1	3	4	4	2	2	2	2	2	2	2	4	2	2	2	4	2	2	4	2	4	2	4	2	4	4	2	4	2	4	4	2	2	2	2	2	2	4	4	4	2	4	2
924	2025/6/10 20:37:12	266秒	微信	N/A	219.232.77.114(广西-南宁)	374	1	3	3	2	3	1	2	2	4	5	2	4	2	4	4	5	8	7	5	7	6	3	8	3	6	4	4	7	7	4	3	2	4	8	6	8	8	2	8	7	2	5	4
925	2025/6/10 20:37:22	215秒	微信	N/A	116.253.54.201(广西-贺州)	323	2	2	1	2	3	2	2	8	4	6	4	4	3	4	8	6	8	2	2	4	8	7	5	4	7	5	6	4	3	3	3	7	4	3	5	8	3	4	5	4	2	5	2
926	2025/6/10 20:37:52	256秒	微信	N/A	113.14.125.228(广西-北海)	318	1	3	2	2	2	1	5	4	6	2	2	7	4	7	6	6	6	2	4	7	5	2	5	2	6	7	5	6	8	2	7	6	5	5	8	6	3	4	4	3	2	3	2
927	2025/6/10 20:37:57	213秒	微信	N/A	180.139.104.121(广西-南宁)	324	2	2	3	5	2	1	3	3	3	3	3	3	3	3	3	3	3	3	3	3	3	6	6	6	6	6	6	6	6	6	6	6	6	6	6	6	3	3	3	3	3	3	3
928	2025/6/10 20:38:17	290秒	微信	N/A	171.110.82.51(广西-桂林)	444	2	3	3	1	2	1	8	2	8	8	8	8	8	2	8	8	8	8	8	2	2	8	2	2	8	8	8	8	2	8	8	8	8	8	2	8	4	2	8	8	2	8	8
929	2025/6/10 20:38:23	185秒	微信	N/A	171.110.83.62(广西-桂林)	292	1	2	3	3	1	2	4	4	4	4	4	4	4	4	4	4	4	4	4	4	4	4	4	4	4	4	4	4	4	4	4	4	4	4	4	4	4	4	4	4	4	4	4
930	2025/6/10 20:38:51	266秒	微信	N/A	171.110.137.231(广西-崇左)	266	1	2	3	1	3	1	3	4	4	4	4	4	3	4	4	4	4	4	3	4	4	3	4	3	4	3	3	4	4	3	4	3	3	4	3	3	4	3	4	4	3	4	3
931	2025/6/10 20:39:01	187秒	微信	N/A	180.143.117.129(广西-玉林)	442	2	3	3	3	2	2	6	6	6	6	6	6	6	6	6	6	6	6	6	6	6	7	7	7	7	7	7	7	7	7	7	7	7	7	7	7	6	6	6	6	6	6	6
932	2025/6/10 20:39:30	291秒	微信	N/A	113.76.134.102(广东-珠海)	303	1	2	2	3	1	1	6	3	3	3	3	6	3	3	3	3	6	3	6	3	3	6	6	3	3	6	6	6	6	3	3	3	3	6	3	6	6	3	3	3	6	3	6
933	2025/6/10 20:40:09	259秒	微信	N/A	171.108.235.13(广西-贵港)	388	1	3	3	4	3	1	4	4	4	4	4	4	4	4	4	4	4	4	4	4	4	7	7	7	7	7	7	7	7	7	7	7	7	7	7	7	4	4	4	4	4	4	4
934	2025/6/10 20:40:35	190秒	微信	N/A	219.232.77.85(广西-南宁)	195	2	3	3	4	2	1	2	2	4	2	2	2	2	4	2	2	2	2	4	2	4	2	4	4	2	4	2	4	2	4	2	2	2	2	2	2	2	4	4	2	4	4	4
935	2025/6/10 20:41:12	196秒	微信	N/A	117.183.245.92(广西-桂林)	525	1	4	4	4	1	2	8	8	7	7	7	7	8	7	7	8	8	7	7	7	7	7	7	7	8	8	8	7	8	7	7	7	8	7	8	8	7	7	7	7	2	8	7
936	2025/6/10 20:41:39	285秒	微信	N/A	220.173.122.122(广西-桂林)	309	2	5	3	3	1	2	5	5	5	5	5	5	5	5	5	5	5	5	5	5	5	2	2	2	2	2	2	2	2	2	2	2	2	2	2	2	5	5	5	5	5	5	5
937	2025/6/10 20:41:46	248秒	微信	N/A	117.183.130.34(广西-来宾)	387	1	1	1	3	3	1	5	5	6	2	8	3	5	8	5	7	5	7	2	3	6	3	7	6	3	7	7	5	5	7	4	2	2	6	5	6	7	3	8	6	3	3	5
938	2025/6/10 20:42:09	226秒	微信	N/A	182.90.81.142(广西-梧州)	393	2	3	2	2	1	1	5	2	4	2	4	4	8	5	7	7	8	7	6	2	4	4	3	5	7	5	8	6	3	7	8	3	6	3	4	5	6	4	5	5	5	8	6
939	2025/6/10 20:42:37	176秒	微信	N/A	220.173.122.173(广西-桂林)	261	2	1	1	4	1	1	2	2	2	2	2	2	2	2	2	2	2	2	2	2	2	6	6	6	6	6	6	6	6	6	6	6	6	6	6	6	2	2	2	2	2	2	2
940	2025/6/10 20:42:53	191秒	微信	N/A	180.139.241.151(广西-贵港)	387	2	4	4	2	1	1	8	8	8	8	8	8	8	8	8	8	8	8	8	8	8	2	2	2	2	2	2	2	2	2	2	2	2	2	2	2	8	8	8	8	8	8	8
941	2025/6/10 20:43:11	171秒	微信	N/A	117.183.231.44(广西-河池)	292	2	4	2	5	1	1	3	3	3	3	3	3	3	3	3	3	3	3	3	3	3	6	6	6	6	6	6	6	6	6	6	6	6	6	6	6	3	3	3	3	3	3	3
942	2025/6/10 20:43:23	297秒	微信	N/A	116.1.7.54(广西-桂林)	134	1	2	3	4	1	1	1	4	1	1	4	1	1	1	1	4	4	4	1	1	4	1	4	4	1	1	1	4	1	1	1	1	1	1	1	4	1	1	4	4	1	1	1
943	2025/6/10 20:43:44	208秒	微信	N/A	117.140.241.3(广西-桂林)	272	2	3	4	1	1	1	3	3	3	3	3	3	3	3	3	3	3	3	3	3	3	3	3	3	3	3	3	3	3	3	3	3	3	3	3	3	3	3	3	3	3	3	3
944	2025/6/10 20:43:59	179秒	微信	N/A	116.10.9.40(广西-河池)	605	2	3	3	4	1	1	9	9	9	9	9	9	9	9	9	9	9	9	9	9	9	5	5	5	5	5	5	5	5	5	5	5	5	5	5	5	9	9	9	9	9	9	9
945	2025/6/10 20:44:12	180秒	微信	N/A	117.182.56.208(广西-河池)	442	1	3	2	3	1	1	5	5	5	5	5	5	5	5	5	5	5	5	5	5	5	10	10	10	10	10	10	10	10	10	10	10	10	10	10	10	5	5	5	5	5	5	5
946	2025/6/10 20:44:32	187秒	微信	N/A	116.1.7.201(广西-桂林)	323	1	4	4	2	2	1	1	1	1	1	1	1	1	1	1	1	1	1	1	1	1	9	9	9	9	9	9	9	9	9	9	9	9	9	9	9	1	1	1	1	1	1	1
947	2025/6/10 20:45:00	168秒	微信	N/A	116.1.7.226(广西-桂林)	652	1	3	3	5	2	1	9	9	9	9	9	9	9	9	9	9	9	9	9	9	9	10	10	10	10	10	10	10	10	10	10	10	10	10	10	10	9	9	9	9	9	9	9
948	2025/6/10 20:45:27	295秒	微信	N/A	113.14.131.13(广西-桂林)	374	1	3	3	2	3	1	2	2	4	5	2	4	2	4	4	5	8	7	5	7	6	3	8	3	6	4	4	7	7	4	3	2	4	8	6	8	8	2	8	7	2	5	4
949	2025/6/10 20:45:59	275秒	微信	N/A	171.110.27.24(广西-北海)	323	2	1	1	2	3	2	2	8	4	6	4	4	3	4	8	6	8	2	2	4	8	7	5	4	7	5	6	4	3	3	3	7	4	3	5	8	3	4	5	4	2	5	2
950	2025/6/10 20:46:04	178秒	微信	N/A	219.232.77.57(广西-南宁)	296	2	4	2	1	1	1	3	6	3	6	3	6	3	6	6	3	3	3	3	3	3	3	3	3	6	3	6	3	3	6	3	6	3	3	3	3	3	3	6	6	6	5	3
951	2025/6/10 20:46:37	275秒	微信	N/A	113.14.131.145(广西-桂林)	318	1	3	2	2	2	1	5	4	6	2	2	7	4	7	6	6	6	2	4	7	5	2	5	2	6	7	5	6	8	2	7	6	5	5	8	6	3	4	4	3	2	3	2
952	2025/6/10 20:46:40	264秒	微信	N/A	111.58.93.198(广西-柳州)	324	2	2	3	5	2	1	3	3	3	3	3	3	3	3	3	3	3	3	3	3	3	6	6	6	6	6	6	6	6	6	6	6	6	6	6	6	3	3	3	3	3	3	3
953	2025/6/10 20:47:12	199秒	微信	N/A	180.136.228.67(广西-南宁)	444	2	3	3	1	2	1	8	2	8	8	8	8	8	2	8	8	8	8	8	2	2	8	2	2	8	8	8	8	2	8	8	8	8	8	2	8	4	2	8	8	2	8	8
954	2025/6/10 20:47:13	180秒	微信	N/A	117.182.140.248(广西-南宁)	292	1	2	3	3	1	2	4	4	4	4	4	4	4	4	4	4	4	4	4	4	4	4	4	4	4	4	4	4	4	4	4	4	4	4	4	4	4	4	4	4	4	4	4
955	2025/6/10 20:47:44	288秒	微信	N/A	117.181.29.114(广西-南宁)	442	2	3	3	3	2	2	6	6	6	6	6	6	6	6	6	6	6	6	6	6	6	7	7	7	7	7	7	7	7	7	7	7	7	7	7	7	6	6	6	6	6	6	6
956	2025/6/10 20:47:46	288秒	微信	N/A	171.108.188.86(广西-钦州)	266	1	2	3	1	3	1	3	4	4	4	4	4	3	4	4	4	4	4	3	4	4	3	4	3	4	3	3	4	4	3	4	3	3	4	3	3	4	3	4	4	3	4	3
957	2025/6/10 20:48:15	172秒	微信	N/A	171.107.2.177(广西-南宁)	303	1	2	2	3	1	1	6	3	3	3	3	6	3	3	3	3	6	3	6	3	3	6	6	3	3	6	6	6	6	3	3	3	3	6	3	6	6	3	3	3	6	3	6
958	2025/6/10 20:48:50	276秒	微信	N/A	220.173.123.3(广西-桂林)	525	1	4	4	4	1	2	8	8	7	7	7	7	8	7	7	8	8	7	7	7	7	7	7	7	8	8	8	7	8	7	7	7	8	7	8	8	7	7	7	7	2	8	7
959	2025/6/10 20:49:22	163秒	微信	N/A	220.173.123.118(广西-桂林)	195	2	3	3	4	2	1	2	2	4	2	2	2	2	4	2	2	2	2	4	2	4	2	4	4	2	4	2	4	2	4	2	2	2	2	2	2	2	4	4	2	4	4	4
960	2025/6/10 20:49:51	249秒	微信	N/A	220.173.123.114(广西-桂林)	309	2	5	3	3	1	2	5	5	5	5	5	5	5	5	5	5	5	5	5	5	5	2	2	2	2	2	2	2	2	2	2	2	2	2	2	2	5	5	5	5	5	5	5
961	2025/6/10 20:50:15	245秒	微信	N/A	220.173.123.37(广西-桂林)	387	1	1	1	3	3	1	5	5	6	2	8	3	5	8	5	7	5	7	2	3	6	3	7	6	3	7	7	5	5	7	4	2	2	6	5	6	7	3	8	6	3	3	5
962	2025/6/10 20:53:00	260秒	微信	N/A	180.140.47.108(广西-桂林)	388	1	3	3	4	3	1	4	4	4	4	4	4	4	4	4	4	4	4	4	4	4	7	7	7	7	7	7	7	7	7	7	7	7	7	7	7	4	4	4	4	4	4	4
[truncated: 41 more columns]

## Sheet: Sheet1 (2)
序号	提交答卷时间	所用时间	来源	来源详情	来自IP	总分	1、 性别：	2、 年龄：	3、当前学年	4、专业背景	5、愿意参加音乐教育	6、您打算通过大学课程获得音乐创造力技能与知识吗？	7、（一）音乐使用动机(music use motivations) MUM—1 "我喜欢音乐带给我的强烈体验。"	7、2 "音乐把我带到了另一种心态。"	7、3 "音乐让我接触到我不经常感受到的情绪。"	7、4 "音乐激发了我的新想法。"	7、5 "音乐激发了我的创造力。"	7、6 "音乐帮助我了解我是谁，并指引我成为我想成为的人"	7、7 "音乐对我来说就像一个安慰的朋友。"	7、8 "我觉得音乐传达了语言无法传达的东西。"	7、9 "我用音乐来帮助我解决情绪问题。"	7、10 "我用音乐来度过困难时期。"	7、11 "我用音乐来探索和理解自己的感受。"	7、12 "我用音乐来帮助我回忆，或者因为它让我想起了过去。"	7、13 "我用音乐来分散我对身体疼痛的注意力。"	7、14 "我喜欢听朋友喜欢的音乐。"	7、15 "我与他人一起体验音乐时，音乐会更有力量。"	7、16 在音乐品味上与同龄人相似有助于我们更好地建立联系。"	7、17 "我经常通过音乐来与他人建立更紧密的联系。"	7、18 "音乐在维护和告知人际关系中扮演重要角色。"	7、19 "我认为自己是某些音乐类型的粉丝或爱好者。"	7、20 "我的音乐收藏/播放列表很好地反映了我的个性。"	7、21 "我通过跳舞、唱歌或播放音乐来表达我的感受。"	7、22 "我认为通过音乐表达感受是一种安全的方式。"	7、23 "我想象自己是音乐中的表演者或角色。"	7、24 "某些类型的音乐可以帮助我思考或集中注意力。"	7、25 "我用音乐来阻挡噪音。"	7、26 "音乐帮助我持续更长时间地完成任务。"	7、27 "当我独自一人时，我用音乐来改善气氛。"	7、28 "我用音乐来帮助我入睡。"	7、29 "我用背景音乐来创造一个更愉快的空间。"	7、30 "音乐让我感到身体充满活力。"	8、（二）创造力思维 CT—1，我在面对音乐创作，演奏或学习中的困难时，能保持动力	8、2，我使用我的想象力来设计新的音乐作品或提供音乐上的解决方案。	8、3，我感到有责任处理与音乐相关的问题或事件	8、4，我会详细而深入地讨论音乐相关的情况、事件或问题	8、5，"我已经发展了在音乐领域所需的技能和能力。"	8、6，"在创作音乐或进行音乐项目时，我工作方式纪律严明。"	8、7，"我能为音乐创作或音乐表演中遇到的问题提供有用和原创的解决方案。"
1	2025/6/10 15:51:37	256秒	微信	N/A	180.140.47.133(广西-桂林)	413	1	2	3	3	2	2	6	6	6	5	5	6	6	6	6	5	6	6	5	6	6	5	5	6	6	6	5	6	6	6	5	6	6	6	6	6	6	5	6	6	5	6	6
2	2025/6/10 15:52:07	266秒	微信	N/A	117.183.252.247(广西-北海)	270	2	4	4	1	3	2	4	3	4	4	4	3	3	4	4	3	4	4	4	4	4	4	4	4	4	4	3	4	4	3	3	3	3	4	4	4	4	4	4	3	3	4	4
3	2025/6/10 15:52:10	286秒	微信	N/A	171.104.71.69(广西-防城港)	402	2	4	4	4	1	1	4	4	4	4	4	4	4	4	4	4	4	4	4	4	4	9	9	9	9	9	9	9	9	9	9	9	9	9	9	9	4	4	4	4	4	4	4
4	2025/6/10 15:52:16	217秒	微信	N/A	180.140.47.20(广西-桂林)	366	1	2	3	5	2	1	6	9	6	4	6	6	9	9	6	3	1	6	6	5	3	3	3	10	5	3	10	5	9	9	4	10	4	3	3	9	6	6	6	6	4	9	6
5	2025/6/10 15:52:43	184秒	微信	N/A	117.181.150.194(广西-河池)	309	2	4	3	3	2	1	3	3	4	1	4	3	6	3	5	5	4	1	10	5	4	3	3	5	1	1	3	3	9	5	9	10	5	9	4	9	6	1	5	1	1	3	1
6	2025/6/10 15:52:48	194秒	微信	N/A	111.58.223.54(广西-来宾)	219	2	4	4	3	1	2	3	3	3	3	3	3	3	3	3	3	3	3	3	3	3	3	3	3	3	3	3	3	3	3	3	3	3	3	3	3	3	3	3	3	3	3	3
7	2025/6/10 15:52:54	262秒	微信	N/A	117.182.244.3(广西-桂林)	617	2	2	3	2	1	1	10	10	10	10	10	10	10	10	10	10	10	10	9	9	10	10	9	9	10	10	9	10	10	10	10	10	10	10	10	10	10	10	10	10	10	10	9
8	2025/6/10 15:53:23	260秒	微信	N/A	106.127.202.167(广西-南宁)	412	2	2	3	4	1	1	9	1	1	1	4	1	1	6	4	6	4	5	10	9	4	6	9	3	3	9	10	6	5	3	4	9	4	6	6	6	6	9	5	1	1	9	10
9	2025/6/10 15:53:26	263秒	微信	N/A	219.159.100.81(广西-桂林)	289	2	2	1	2	1	1	3	6	3	3	6	3	3	3	6	3	6	6	3	3	3	3	6	3	6	3	6	3	3	3	3	6	3	6	6	6	3	3	6	5	3	3	3
10	2025/6/10 15:53:29	278秒	微信	N/A	171.108.48.135(广西-桂林)	281	2	1	1	2	3	2	6	3	3	3	3	3	3	6	3	3	6	6	6	3	3	6	3	6	3	3	6	3	6	3	6	3	3	3	3	6	6	6	3	6	3	6	3
11	2025/6/10 15:53:59	258秒	微信	N/A	117.140.168.176(广西-桂林)	505	1	3	3	3	1	1	1	9	9	9	9	9	9	9	9	9	9	1	9	9	9	9	1	9	9	1	9	1	9	9	9	1	9	9	1	9	9	1	9	9	1	9	9
12	2025/6/10 15:54:01	274秒	微信	N/A	117.140.154.124(广西-桂林)	399	1	4	4	1	1	2	9	6	4	6	10	6	3	1	10	9	3	6	1	6	10	6	9	9	5	4	4	4	9	4	9	4	1	3	4	6	3	1	3	1	6	6	6
13	2025/6/10 15:54:03	259秒	微信	N/A	111.58.107.111(广西-柳州)	382	2	2	1	3	1	1	6	5	5	5	6	5	6	5	6	5	5	5	6	5	5	5	5	5	6	5	5	6	6	6	5	6	5	6	5	5	5	5	5	5	5	5	5
14	2025/6/10 15:54:34	272秒	微信	N/A	219.159.100.165(广西-桂林)	347	2	1	1	2	3	1	9	9	3	9	6	9	3	10	4	5	5	5	9	3	6	9	4	6	1	1	3	4	10	9	10	3	9	4	6	6	4	3	4	4	3	4	4
15	2025/6/10 15:54:38	298秒	微信	N/A	116.1.89.102(广西-桂林)	486	2	4	4	3	2	1	5	1	1	9	5	5	5	5	9	5	10	10	3	1	6	5	9	3	9	4	6	9	5	3	4	9	5	10	10	6	9	9	5	9	9	5	9
16	2025/6/10 15:54:38	295秒	微信	N/A	117.181.150.76(广西-河池)	338	2	2	2	1	1	1	10	10	10	10	10	10	10	10	10	10	10	9	10	10	10	4	4	4	4	4	4	4	4	4	4	4	4	4	4	4	3	3	3	3	3	3	3
17	2025/6/10 15:55:13	294秒	微信	N/A	117.182.16.11(广西-来宾)	704	2	4	3	1	2	1	9	9	10	10	10	10	10	10	10	10	9	10	9	9	9	9	10	10	9	10	10	10	10	9	9	10	10	10	10	10	10	10	9	10	10	9	10
18	2025/6/10 15:55:15	195秒	微信	N/A	111.58.174.36(广西-南宁)	523	1	2	1	4	3	1	4	1	9	10	4	10	5	10	9	4	6	9	10	6	10	4	4	10	4	6	9	10	5	9	4	10	5	9	5	3	5	10	9	5	10	9	5
19	2025/6/10 15:55:15	169秒	微信	N/A	117.182.146.232(广西-来宾)	704	2	3	2	4	1	1	9	10	9	10	10	10	10	9	9	9	10	10	9	9	10	10	10	10	10	10	9	10	9	10	10	9	10	10	9	10	10	9	10	10	9	10	10
20	2025/6/10 15:55:39	165秒	微信	N/A	219.159.100.184(广西-桂林)	443	2	2	2	2	1	1	6	6	6	10	3	1	9	10	9	9	1	3	9	9	3	9	3	10	5	9	10	4	5	1	3	4	1	3	5	1	5	9	5	5	9	5	5
21	2025/6/10 15:55:45	162秒	微信	N/A	117.140.57.188(广西-柳州)	133	2	4	2	5	2	1	1	1	4	4	1	1	1	4	1	1	1	1	1	1	4	1	1	4	1	1	1	1	1	1	1	4	4	4	1	1	4	1	1	4	1	1	4
22	2025/6/10 15:56:05	226秒	微信	N/A	125.73.187.160(广西-钦州)	414	1	3	2	4	2	2	5	6	5	6	6	5	5	5	6	5	6	6	5	5	6	5	6	5	5	6	6	6	6	6	6	6	6	5	5	5	5	6	6	5	6	6	5
23	2025/6/10 15:56:15	226秒	微信	N/A	110.72.94.156(广西-贵港)	349	2	4	4	2	2	1	10	10	10	10	10	10	10	10	10	10	10	10	10	10	10	6	6	6	6	6	6	6	6	6	6	6	6	6	6	6	3	3	3	3	3	3	3
24	2025/6/10 15:56:22	220秒	微信	N/A	117.182.233.50(广西-桂林)	433	2	2	2	5	1	2	9	9	1	9	9	9	9	9	9	9	9	9	9	1	9	1	9	1	9	1	9	9	9	9	9	9	9	9	9	9	1	1	9	1	1	9	1
25	2025/6/10 15:56:43	184秒	微信	N/A	117.182.45.52(广西-南宁)	370	2	3	2	2	3	2	9	5	9	9	4	5	3	1	10	1	1	10	10	5	3	5	9	10	3	5	10	9	6	9	4	6	5	5	10	9	3	6	3	3	6	3	3
26	2025/6/10 15:56:45	230秒	微信	N/A	180.142.83.81(广西-玉林)	400	2	5	4	3	1	1	6	5	1	1	6	1	9	5	3	6	5	6	4	3	9	10	4	1	10	3	4	10	5	6	1	3	1	1	10	5	9	4	5	9	4	5	9
27	2025/6/10 15:56:59	221秒	微信	N/A	180.142.24.28(广西-来宾)	372	2	1	1	2	1	1	9	4	6	1	6	1	6	6	5	10	1	5	9	4	5	4	5	3	1	9	1	4	1	4	1	1	5	3	1	4	3	3	10	3	3	10	3
28	2025/6/10 15:57:15	208秒	微信	N/A	171.107.219.137(广西-梧州)	700	1	3	2	2	1	2	10	10	10	9	10	10	10	9	10	10	9	10	10	10	9	10	10	10	10	10	10	10	10	9	9	10	10	10	10	10	10	9	9	10	9	9	10
29	2025/6/10 15:57:16	190秒	微信	N/A	116.8.114.185(广西-桂林)	282	1	4	2	1	1	1	4	4	4	4	3	4	4	4	4	4	4	4	4	3	4	4	3	4	4	4	3	3	4	4	3	4	3	4	4	4	4	4	4	4	4	4	4
30	2025/6/10 15:57:31	187秒	微信	N/A	117.183.254.153(广西-北海)	279	2	2	3	3	2	1	3	4	4	4	4	4	4	4	3	4	4	4	3	3	3	4	3	3	4	4	4	4	4	4	3	3	4	4	4	4	4	4	4	4	4	4	4
31	2025/6/10 15:57:48	172秒	微信	N/A	171.104.162.189(广西-百色)	352	1	2	3	4	2	1	6	3	6	1	3	4	10	10	6	3	10	6	1	3	6	1	1	3	10	3	5	9	10	1	3	10	1	4	5	1	4	10	1	4	10	1	4
32	2025/6/10 15:57:49	299秒	微信	N/A	111.58.184.66(广西-来宾)	389	2	3	3	5	1	1	6	5	5	5	5	6	5	5	6	5	6	5	5	5	5	6	5	5	5	6	5	5	6	6	6	5	5	5	5	5	6	5	5	6	5	5	6
33	2025/6/10 15:58:07	195秒	微信	N/A	116.253.192.187(广西-来宾)	593	1	2	1	5	2	2	9	9	9	9	9	9	9	9	9	9	9	9	9	9	9	9	9	9	1	9	9	9	1	1	9	9	9	1	1	9	9	9	9	9	9	9	9
34	2025/6/10 15:58:32	251秒	微信	N/A	116.7.211.115(广东-珠海)	696	1	5	3	4	1	1	10	9	10	10	10	9	10	10	9	9	10	10	10	9	10	9	9	10	9	9	10	10	10	9	10	10	10	10	10	10	9	10	9	9	10	9	9
35	2025/6/10 15:58:37	170秒	微信	N/A	125.73.187.54(广西-钦州)	292	2	4	4	3	2	1	4	4	4	4	4	4	4	4	4	4	4	4	4	4	4	4	4	4	4	4	4	4	4	4	4	4	4	4	4	4	4	4	4	4	4	4	4
36	2025/6/10 15:58:56	243秒	微信	N/A	117.181.222.231(广西-玉林)	268	2	2	3	1	1	1	4	3	4	4	4	4	4	3	3	4	4	3	3	4	4	4	4	4	4	4	3	3	3	4	3	4	4	4	3	4	4	3	4	4	3	4	4
37	2025/6/10 15:59:12	248秒	微信	N/A	222.218.113.202(广西-河池)	477	1	4	2	3	1	2	10	10	10	10	10	10	10	10	9	10	10	10	10	10	10	6	6	6	6	6	6	6	6	6	6	6	6	6	6	6	6	6	6	6	6	6	6
38	2025/6/10 15:59:20	193秒	微信	N/A	117.182.90.204(广西-贵港)	247	2	3	4	3	2	2	3	3	3	3	3	3	3	3	3	3	3	3	3	3	3	4	4	4	4	4	4	4	4	4	4	4	4	4	4	4	4	4	4	4	4	4	4
39	2025/6/10 15:59:37	184秒	微信	N/A	117.181.204.140(广西-南宁)	698	2	3	2	2	1	2	10	10	10	10	9	10	10	9	9	10	9	10	10	10	10	10	10	10	9	10	10	10	10	10	10	10	10	10	9	9	9	9	10	9	9	10	9
40	2025/6/10 15:59:45	234秒	微信	N/A	116.253.205.59(广西-来宾)	615	1	3	3	3	1	1	4	4	4	4	4	4	4	4	4	4	4	4	4	4	4	9	9	9	9	9	9	9	9	9	9	9	9	9	9	9	10	10	10	10	10	10	10
41	2025/6/10 16:00:01	194秒	微信	N/A	117.182.151.160(广西-来宾)	378	1	3	2	3	2	1	1	1	1	1	1	1	1	1	1	1	1	1	1	1	1	9	9	9	9	9	9	9	9	9	9	9	9	9	9	9	6	6	6	6	6	6	6
42	2025/6/10 16:00:14	190秒	微信	N/A	219.232.77.23(广西-南宁)	288	2	3	2	4	2	2	5	5	5	5	5	5	5	5	5	5	5	5	5	5	5	6	6	6	6	6	6	6	6	6	6	6	6	6	6	6	1	1	1	1	1	1	1
43	2025/6/10 16:00:18	254秒	微信	N/A	124.226.63.16(广西-柳州)	255	1	4	3	2	1	1	3	3	3	3	3	3	3	3	3	3	3	3	3	3	3	1	1	1	1	1	1	1	1	1	1	1	1	1	1	1	5	5	5	5	5	5	5
44	2025/6/10 16:00:33	256秒	微信	N/A	117.182.102.29(广西-桂林)	262	1	3	4	4	2	1	4	4	4	3	4	4	3	4	4	4	4	3	3	4	4	4	4	4	4	4	4	4	4	4	4	4	3	3	4	4	3	3	4	3	3	4	3
45	2025/6/10 16:00:40	244秒	微信	N/A	171.36.5.22(广西-南宁)	707	2	3	2	1	1	2	9	10	10	10	10	9	9	10	9	9	10	10	10	10	10	10	10	10	10	10	9	10	10	10	9	9	10	9	9	10	10	9	10	10	9	10	10
46	2025/6/10 16:00:52	299秒	微信	N/A	113.13.147.6(广西-桂林)	698	1	3	2	1	1	2	10	9	10	10	10	9	10	9	10	10	10	10	10	10	10	9	9	10	10	9	10	10	10	10	9	9	10	10	10	9	9	9	10	9	9	10	9
47	2025/6/10 16:01:09	248秒	微信	N/A	116.9.237.39(广西-防城港)	398	1	5	2	4	1	1	9	9	9	9	9	9	9	9	9	9	9	9	9	9	9	1	1	1	1	1	1	1	1	1	1	1	1	1	1	1	6	6	6	6	6	6	6
48	2025/6/10 16:01:11	189秒	微信	N/A	111.58.226.3(广西-崇左)	130	2	3	4	3	3	1	4	1	1	1	4	1	1	1	1	1	4	4	1	1	1	1	1	4	1	4	4	1	1	1	4	1	1	4	4	1	4	1	1	4	4	1	1
49	2025/6/10 16:01:30	266秒	微信	N/A	180.143.229.18(广西-玉林)	426	2	2	1	4	1	2	10	9	1	9	10	6	6	9	10	6	9	9	1	3	10	9	1	5	9	5	3	5	3	10	3	10	5	10	1	9	1	9	4	3	10	6	9
50	2025/6/10 16:01:35	265秒	微信	N/A	116.8.114.247(广西-桂林)	379	2	2	1	3	2	1	5	4	10	10	1	10	4	10	5	6	4	6	1	10	10	5	3	6	4	9	3	6	3	4	5	5	3	3	5	6	10	6	5	3	3	4	6
51	2025/6/10 16:02:02	201秒	微信	N/A	117.141.65.79(广西-崇左)	310	2	4	3	1	1	1	3	3	3	3	3	3	3	3	3	3	3	3	3	3	3	4	4	4	4	4	4	4	4	4	4	4	4	4	4	4	5	5	5	5	5	5	5
52	2025/6/10 16:02:05	287秒	微信	N/A	116.253.11.111(广西-贺州)	448	1	3	2	1	1	1	6	6	6	6	6	6	6	6	6	6	6	6	6	6	6	10	10	10	10	10	10	10	10	10	10	10	10	10	10	10	6	6	6	6	6	6	6
53	2025/6/10 16:02:34	235秒	微信	N/A	116.253.40.157(广西-贺州)	315	1	2	2	4	1	2	10	6	10	1	1	4	5	10	1	3	10	6	10	3	5	6	10	5	4	10	6	6	4	5	1	1	6	1	1	4	4	3	3	4	3	3	4
54	2025/6/10 16:02:44	214秒	微信	N/A	171.109.206.153(广西-河池)	276	1	2	3	2	3	2	3	6	3	6	3	6	3	6	3	3	3	3	3	3	6	3	6	3	3	3	3	3	3	3	3	3	3	6	3	3	6	3	3	6	3	3	6
55	2025/6/10 16:03:31	187秒	微信	N/A	117.183.108.220(广西-柳州)	587	2	5	4	2	3	1	10	10	10	10	10	10	10	10	10	10	10	10	10	10	10	4	4	4	4	4	4	4	4	4	4	4	4	4	4	4	10	10	10	10	10	10	10
56	2025/6/10 16:03:37	237秒	微信	N/A	111.58.255.156(广西-桂林)	657	1	4	2	3	1	1	9	9	9	9	9	9	9	9	9	9	9	9	9	9	9	9	9	9	9	9	9	9	9	9	9	9	9	9	9	9	9	9	9	9	9	9	9
57	2025/6/10 16:04:08	172秒	微信	N/A	117.182.90.116(广西-贵港)	532	1	4	2	3	2	1	9	9	9	9	9	9	9	9	9	9	9	9	9	9	9	6	6	6	6	6	6	6	6	6	6	6	6	6	6	6	9	9	9	9	9	9	9
58	2025/6/10 16:04:13	242秒	微信	N/A	117.181.249.39(广西-贺州)	497	2	3	4	1	3	1	9	9	9	9	9	9	9	9	9	9	9	9	9	1	9	9	9	9	1	1	9	9	1	1	9	9	9	9	1	9	9	1	9	9	1	9	9
59	2025/6/10 16:04:39	161秒	微信	N/A	116.253.43.166(广西-贺州)	508	1	1	1	1	2	1	5	5	5	5	5	5	5	5	5	5	5	5	5	5	5	3	3	3	3	3	3	3	3	3	3	3	3	3	3	3	10	10	10	10	10	10	9
60	2025/6/10 16:05:01	288秒	微信	N/A	111.58.133.38(广西-桂林)	398	2	3	2	2	2	2	4	4	4	4	4	4	4	4	4	4	4	4	4	4	4	6	6	6	6	6	6	6	6	6	6	6	6	6	6	6	6	6	6	6	6	6	6
61	2025/6/10 16:05:46	265秒	微信	N/A	180.140.5.22(广西-贵港)	707	2	2	2	3	1	1	10	10	10	9	10	9	10	10	9	9	10	9	10	10	10	10	9	10	10	10	10	10	9	9	10	9	10	10	10	10	10	9	10	10	9	10	10
62	2025/6/10 16:06:05	237秒	微信	N/A	111.58.29.216(广西-北海)	724	1	3	2	4	1	1	10	10	10	10	10	10	10	10	10	10	9	10	10	9	10	10	10	10	10	9	9	10	10	10	10	10	10	10	10	10	10	10	10	10	10	10	10
63	2025/6/10 16:06:19	258秒	微信	N/A	171.107.70.125(广西-河池)	444	2	3	4	5	2	1	10	10	10	10	10	10	10	10	10	10	10	10	10	10	10	9	9	9	9	9	9	9	9	9	9	9	9	9	9	9	3	3	3	3	3	3	3
64	2025/6/10 16:06:19	179秒	微信	N/A	61.139.230.78(广西-梧州)	724	2	2	1	1	3	1	10	10	10	10	10	10	10	10	10	10	10	9	10	10	10	10	9	10	9	10	10	10	10	10	10	10	10	10	10	10	10	10	10	10	10	10	10
65	2025/6/10 16:06:50	172秒	微信	N/A	180.143.116.129(广西-玉林)	121	1	4	4	2	1	1	1	1	4	4	4	1	4	1	1	1	4	4	4	1	4	4	4	1	4	1	4	1	1	4	1	1	1	1	1	1	1	1	1	1	1	1	2
66	2025/6/10 16:06:52	185秒	微信	N/A	116.10.13.110(广西-河池)	359	1	1	1	1	1	1	1	3	1	10	6	9	1	6	9	9	6	1	6	10	1	4	6	1	9	4	6	6	9	5	5	10	1	6	9	6	4	5	3	4	5	3	4
67	2025/6/10 16:07:09	198秒	微信	N/A	180.140.8.46(广西-贵港)	353	2	3	2	3	2	1	6	6	9	1	4	1	6	3	9	4	5	9	3	5	5	3	5	1	5	3	5	3	1	10	3	10	6	1	1	6	5	5	6	5	5	6	5
68	2025/6/10 16:07:16	292秒	微信	N/A	180.143.244.80(广西-桂林)	356	1	4	4	5	1	2	3	10	3	1	4	5	1	3	5	3	5	9	9	5	5	10	4	9	1	10	5	10	5	3	9	9	5	3	3	10	5	5	3	5	5	3	5
69	2025/6/10 16:07:23	300秒	微信	N/A	180.143.244.81(广西-桂林)	389	2	5	4	5	3	1	4	4	1	6	6	6	6	5	6	10	4	10	4	4	4	10	9	10	9	6	6	1	3	6	1	9	4	3	6	3	10	4	5	4	1	10	10
70	2025/6/10 16:07:37	280秒	微信	N/A	219.232.77.101(广西-南宁)	288	2	2	2	3	2	1	3	3	6	3	6	3	3	6	3	6	6	3	3	3	6	3	3	3	6	3	3	6	6	3	6	3	3	3	3	3	3	6	3	3	3	6	6
71	2025/6/10 16:07:49	252秒	微信	N/A	180.137.238.183(广西-玉林)	424	1	3	2	3	1	2	10	5	9	1	6	9	1	3	5	3	3	1	10	5	6	10	5	10	10	5	4	3	4	3	5	6	3	6	6	4	10	1	5	10	1	5	9
72	2025/6/10 16:08:18	298秒	微信	N/A	219.232.77.70(广西-南宁)	612	2	5	4	3	3	1	10	10	10	10	10	10	10	10	10	10	10	10	10	10	10	6	6	6	6	6	6	6	6	6	6	6	6	6	6	6	10	10	10	10	10	10	10
73	2025/6/10 16:08:20	287秒	微信	N/A	180.139.162.214(广西-南宁)	219	1	2	2	2	2	1	3	3	3	3	3	3	3	3	3	3	3	3	3	3	3	3	3	3	3	3	3	3	3	3	3	3	3	3	3	3	3	3	3	3	3	3	3
74	2025/6/10 16:08:42	189秒	微信	N/A	220.173.180.217(广西-柳州)	471	1	3	2	1	1	2	10	10	10	10	10	10	10	10	10	10	10	10	10	10	10	1	1	1	1	1	1	1	1	1	1	1	1	1	1	1	10	10	10	10	10	10	10
75	2025/6/10 16:08:48	184秒	微信	N/A	117.181.23.96(广西-南宁)	403	1	5	4	4	2	1	1	4	10	4	3	5	5	5	3	5	4	3	5	1	9	3	3	6	6	6	9	9	10	10	6	10	6	1	9	4	4	4	3	1	5	5	10
76	2025/6/10 16:09:04	214秒	微信	N/A	117.183.167.226(广西-柳州)	364	2	1	1	1	1	2	1	1	5	9	5	9	4	4	5	5	3	5	3	4	3	3	9	10	3	9	3	1	1	9	3	1	3	10	9	1	4	3	4	9	4	3	5
77	2025/6/10 16:09:23	204秒	微信	N/A	180.143.244.138(广西-桂林)	357	2	3	2	1	1	1	1	10	1	1	9	6	10	1	3	9	1	5	1	3	1	3	5	5	6	6	5	1	5	10	9	9	9	3	9	1	1	10	1	1	9	5	10
78	2025/6/10 16:09:42	290秒	微信	N/A	113.12.26.167(广西-南宁)	509	1	2	3	4	1	2	9	9	9	9	9	9	9	9	9	9	9	9	9	9	9	9	9	9	9	9	9	9	9	9	9	9	1	1	9	9	9	4	9	9	9	9	9
79	2025/6/10 16:09:54	181秒	微信	N/A	117.181.92.15(广西-贵港)	410	1	3	2	4	1	1	9	9	9	9	9	9	9	9	9	9	9	9	9	9	9	4	4	4	4	4	4	4	4	4	4	4	4	4	4	4	5	5	5	5	5	5	5
80	2025/6/10 16:10:19	164秒	微信	N/A	180.143.244.237(广西-桂林)	267	2	4	3	4	1	2	1	1	1	1	1	1	1	1	1	1	1	1	1	1	1	4	4	4	4	4	4	4	4	4	4	4	4	4	4	4	4	4	4	4	4	4	4
81	2025/6/10 16:11:03	229秒	微信	N/A	180.143.244.116(广西-桂林)	400	1	2	3	4	1	1	10	10	10	10	10	10	10	10	10	10	10	10	10	10	10	3	3	3	3	3	3	3	3	3	3	3	3	3	3	3	5	5	5	5	5	5	5
82	2025/6/10 16:11:25	256秒	微信	N/A	171.110.82.99(广西-桂林)	168	2	2	2	3	2	1	4	4	4	4	4	4	4	4	4	4	4	4	4	4	4	1	1	1	1	1	1	1	1	1	1	1	1	1	1	1	1	1	1	1	1	1	1
83	2025/6/10 16:11:34	293秒	微信	N/A	113.13.109.32(广西-柳州)	285	1	2	1	2	2	2	6	3	6	3	3	6	3	3	3	3	3	3	3	3	3	3	6	3	6	3	3	3	3	3	6	3	6	3	3	3	3	3	6	3	3	6	3
84	2025/6/10 16:11:56	270秒	微信	N/A	171.110.82.97(广西-桂林)	369	2	2	1	4	2	1	1	10	1	6	9	3	6	9	5	3	1	3	10	1	5	4	5	6	6	10	9	10	5	5	1	10	1	6	5	6	5	4	5	5	4	5	5
85	2025/6/10 16:12:19	249秒	微信	N/A	117.182.87.209(广西-河池)	267	1	5	4	5	2	1	4	4	4	4	4	4	4	4	3	4	4	3	3	4	3	3	4	4	4	4	4	4	4	3	4	4	3	4	4	3	4	4	3	4	4	3	4
86	2025/6/10 16:12:25	232秒	微信	N/A	171.107.147.96(广西-南宁)	160	2	2	2	2	1	1	1	1	1	4	1	1	1	1	1	1	4	1	1	1	1	4	1	4	1	1	1	1	4	4	1	1	1	1	4	1	4	4	1	4	4	1	4
87	2025/6/10 16:13:19	174秒	微信	N/A	117.181.178.43(广西-柳州)	384	2	2	1	2	2	1	10	3	9	9	10	9	1	4	1	5	4	5	4	4	9	1	10	1	9	9	3	6	1	3	1	10	5	10	1	3	4	4	9	9	4	5	10
88	2025/6/10 16:13:23	265秒	微信	N/A	171.110.82.60(广西-桂林)	646	2	3	2	2	1	2	10	10	10	10	10	10	10	10	10	10	10	10	10	10	10	10	10	10	10	10	9	10	10	10	10	9	10	10	10	10	10	10	9	10	10	9	10
89	2025/6/10 16:13:51	287秒	微信	N/A	116.11.192.73(广西-南宁)	686	2	3	2	3	2	1	9	9	10	9	9	9	9	10	10	10	10	9	10	10	10	9	9	10	10	9	9	10	10	10	10	9	10	9	10	9	10	10	1	9	10	9	9
90	2025/6/10 16:14:05	192秒	微信	N/A	116.1.165.222(广西-贺州)	357	2	3	3	4	2	2	1	4	1	3	4	5	10	9	9	1	3	5	9	3	9	3	4	4	10	10	4	10	4	5	9	5	5	6	9	10	10	1	1	1	1	5	10
91	2025/6/10 16:14:21	245秒	微信	N/A	171.110.82.240(广西-桂林)	690	2	4	3	4	3	2	10	10	10	10	10	10	10	10	10	10	10	10	9	9	10	9	10	10	10	10	9	9	10	9	9	9	9	10	10	9	9	9	10	9	10	1	9
92	2025/6/10 16:14:46	216秒	微信	N/A	171.110.82.168(广西-桂林)	418	2	3	2	3	1	1	9	4	9	9	9	6	5	4	5	5	6	9	5	9	6	5	3	6	9	10	6	3	4	9	4	5	10	10	3	5	1	1	6	5	9	10	9
93	2025/6/10 16:15:06	200秒	微信	N/A	219.232.77.23(广西-南宁)	341	2	2	1	4	1	1	4	4	4	4	4	4	4	4	4	4	4	4	4	4	4	6	6	6	6	6	6	6	6	6	6	6	6	6	6	6	4	4	4	4	4	4	4
94	2025/6/10 16:15:17	297秒	微信	N/A	111.58.54.93(广西-南宁)	258	1	2	1	1	1	1	3	3	3	3	3	6	3	6	3	3	3	6	6	6	3	3	3	3	3	3	3	3	3	3	6	3	6	6	6	3	3	3	3	3	3	3	3
95	2025/6/10 16:15:34	200秒	微信	N/A	171.110.83.100(广西-桂林)	337	2	3	3	1	1	1	10	10	10	10	10	10	10	10	10	10	10	10	10	10	10	1	1	1	1	1	1	1	1	1	1	1	1	1	1	1	4	4	4	4	4	4	4
96	2025/6/10 16:15:46	197秒	微信	N/A	219.232.77.71(广西-南宁)	409	2	2	1	3	1	2	6	5	6	6	5	5	6	6	5	5	5	6	5	6	6	6	6	5	6	5	6	6	5	6	6	5	5	6	5	5	6	6	5	6	6	5	6
97	2025/6/10 16:16:02	180秒	微信	N/A	117.183.224.106(广西-河池)	497	2	2	3	4	3	2	9	9	9	9	9	9	9	9	1	9	9	9	9	1	9	1	9	1	9	1	9	1	9	9	9	9	9	9	9	9	9	9	1	9	9	1	9
98	2025/6/10 16:16:17	167秒	微信	N/A	219.232.77.19(广西-南宁)	500	2	2	1	2	2	1	10	10	10	10	10	10	10	10	10	10	10	10	10	10	10	9	9	9	9	9	9	9	9	9	9	9	9	9	9	9	5	5	5	5	5	5	5
99	2025/6/10 16:16:31	259秒	微信	N/A	171.110.82.106(广西-桂林)	342	1	2	2	2	3	2	3	3	3	3	6	3	3	3	6	3	3	3	3	3	6	3	3	3	3	3	3	3	3	3	3	3	3	6	3	3	6	6	6	6	6	6	6
100	2025/6/10 16:16:47	242秒	微信	N/A	171.110.83.159(广西-桂林)	327	2	1	1	4	1	1	6	6	6	6	6	6	6	6	6	6	6	6	6	6	6	1	1	1	1	1	1	1	1	1	1	1	1	1	1	1	4	4	4	4	4	4	4
101	2025/6/10 16:17:06	260秒	微信	N/A	180.138.123.202(广西-贺州)	385	2	2	2	4	1	1	1	1	9	1	9	9	9	1	9	1	9	9	9	9	9	1	9	9	1	1	9	9	9	1	9	9	1	9	9	9	1	9	1	1	9	1	1
102	2025/6/10 16:17:15	301秒	微信	N/A	116.10.46.76(广西-河池)	447	2	3	4	2	2	1	5	5	5	5	5	5	5	5	5	5	5	5	5	5	5	6	6	6	6	6	6	6	6	6	6	6	6	6	6	6	5	5	5	5	5	5	5
103	2025/6/10 16:17:17	190秒	微信	N/A	171.110.82.204(广西-桂林)	430	1	4	4	4	1	1	10	9	6	10	4	4	1	9	1	9	6	1	1	9	6	3	6	9	5	1	9	1	6	10	5	6	3	5	6	1	10	4	6	6	9	10	10
104	2025/6/10 16:17:38	267秒	微信	N/A	111.58.133.73(广西-桂林)	408	2	4	2	3	3	2	4	4	4	4	4	4	4	4	4	4	4	4	4	4	4	4	4	4	4	4	4	4	4	4	4	4	4	4	4	4	6	6	6	6	6	6	6
105	2025/6/10 16:17:48	228秒	微信	N/A	117.181.167.174(广西-贺州)	439	2	2	2	3	2	1	10	10	10	10	10	10	10	10	10	10	10	10	10	10	10	6	6	6	6	6	6	6	6	6	6	6	6	6	6	6	3	3	3	3	3	3	3
106	2025/6/10 16:18:05	162秒	微信	N/A	117.182.190.132(广西-柳州)	363	2	4	2	3	1	1	1	1	1	1	1	1	1	1	1	1	1	1	1	1	1	10	10	10	10	10	10	10	10	10	9	10	10	10	10	10	3	3	3	3	3	3	3
107	2025/6/10 16:18:17	279秒	微信	N/A	171.110.83.106(广西-桂林)	172	1	2	2	2	1	1	4	4	1	1	1	1	1	1	4	1	1	1	1	4	1	1	1	1	4	1	1	1	4	1	1	1	1	1	4	1	4	4	1	4	4	1	4
108	2025/6/10 16:18:33	192秒	微信	N/A	171.110.82.76(广西-桂林)	380	2	2	1	5	1	1	6	6	6	6	6	6	6	6	6	6	6	6	6	6	6	3	3	3	3	3	3	3	3	3	3	3	3	3	3	3	6	6	6	6	6	6	6
109	2025/6/10 16:18:43	252秒	微信	N/A	171.110.82.205(广西-桂林)	682	2	3	3	4	1	2	10	10	10	10	10	10	9	10	10	10	10	9	9	10	9	9	10	9	9	9	10	10	10	9	10	9	10	10	10	10	9	10	1	10	9	9	10
110	2025/6/10 16:19:15	214秒	微信	N/A	116.253.0.58(广西-梧州)	400	2	3	2	5	1	1	5	5	5	5	5	5	5	5	5	5	5	5	5	5	5	3	3	3	3	3	3	3	3	3	3	3	3	3	3	3	5	5	5	5	5	5	5
111	2025/6/10 16:19:16	162秒	微信	N/A	171.110.82.106(广西-桂林)	530	2	3	3	1	1	1	9	9	9	9	9	9	9	9	9	9	9	9	9	9	9	6	6	6	6	6	6	6	6	6	6	6	6	6	6	6	9	9	9	9	9	9	9
112	2025/6/10 16:19:42	300秒	微信	N/A	171.110.83.181(广西-桂林)	349	1	2	1	4	1	1	4	3	6	3	5	9	4	4	5	1	4	9	3	3	3	4	4	10	3	9	1	9	6	1	1	3	3	9	4	1	3	1	4	5	4	6	3
113	2025/6/10 16:19:57	243秒	微信	N/A	111.58.145.14(广西-贵港)	424	2	2	1	3	2	1	5	1	5	4	5	5	5	4	6	4	10	1	9	1	4	6	5	4	1	5	4	9	5	9	6	5	10	4	1	6	10	10	9	5	4	10	1
114	2025/6/10 16:20:10	206秒	微信	N/A	111.58.240.48(广西-百色)	273	1	3	4	4	1	1	4	4	4	4	4	4	4	4	4	4	4	4	4	4	4	1	1	1	1	1	1	1	1	1	1	1	1	1	1	1	4	4	4	4	4	4	4
115	2025/6/10 16:20:35	170秒	微信	N/A	220.173.122.36(广西-桂林)	689	2	3	3	5	1	2	10	10	9	9	10	9	10	10	9	10	10	9	10	10	9	10	10	9	10	10	10	10	10	10	9	9	9	10	10	10	9	10	9	10	10	9	9
116	2025/6/10 16:20:40	245秒	微信	N/A	113.76.62.120(广东-珠海)	241	1	3	4	2	1	1	1	1	1	1	1	1	1	1	1	1	1	1	1	1	1	9	9	9	9	9	9	9	9	9	9	9	9	9	9	9	1	1	1	1	1	1	1
117	2025/6/10 16:21:01	291秒	微信	N/A	220.173.122.63(广西-桂林)	426	1	3	2	2	1	1	4	4	4	4	4	4	4	4	4	4	4	4	4	4	4	10	10	10	10	10	10	10	10	10	10	10	10	10	10	10	4	4	4	4	4	4	4
118	2025/6/10 16:21:07	207秒	微信	N/A	220.173.122.61(广西-桂林)	267	2	3	3	2	1	2	3	3	3	3	3	3	4	3	3	3	4	4	4	4	4	3	4	4	4	4	4	4	4	4	3	4	3	3	4	3	3	4	4	4	4	3	3
119	2025/6/10 16:21:26	223秒	微信	N/A	117.181.102.158(广西-来宾)	271	1	2	2	4	1	2	4	4	3	3	4	3	4	3	4	4	4	4	3	4	4	4	3	4	4	3	3	4	4	4	4	4	4	4	4	4	6	4	3	4	4	4	4
120	2025/6/10 16:21:35	281秒	微信	N/A	117.183.139.34(广西-来宾)	657	1	4	2	4	2	2	9	9	9	9	9	9	9	9	9	9	9	9	9	9	9	9	9	9	9	9	9	9	9	9	9	9	9	9	9	9	9	9	9	9	9	9	9
121	2025/6/10 16:22:05	233秒	微信	N/A	219.232.77.12(广西-南宁)	262	2	3	3	3	1	2	4	4	4	4	3	3	4	4	4	4	3	3	3	4	4	3	4	4	4	4	4	4	4	4	4	4	4	4	4	3	3	4	3	4	3	3	4
122	2025/6/10 16:22:30	236秒	微信	N/A	220.173.122.155(广西-桂林)	408	2	3	4	3	1	1	5	5	5	5	5	5	6	6	5	5	6	5	5	5	6	5	5	6	6	5	5	5	5	5	6	5	5	6	5	6	6	6	6	6	6	6	5
123	2025/6/10 16:23:00	202秒	微信	N/A	220.173.122.142(广西-桂林)	380	2	3	4	2	1	2	4	3	10	3	6	4	4	3	10	10	9	3	1	3	10	4	9	5	3	3	1	5	4	9	1	9	3	5	3	3	10	3	6	6	10	4	3
124	2025/6/10 16:23:25	260秒	微信	N/A	116.1.7.73(广西-桂林)	370	2	5	3	5	1	1	3	4	5	10	10	10	1	1	3	1	1	4	1	5	5	3	4	4	4	3	3	9	9	1	4	10	10	1	4	1	6	10	4	6	5	4	1
125	2025/6/10 16:23:53	271秒	微信	N/A	116.1.7.70(广西-桂林)	704	2	2	1	3	2	1	10	10	10	10	10	10	10	10	10	10	10	10	10	10	9	10	10	10	9	10	9	10	9	10	9	10	10	10	10	9	10	10	10	10	10	10	9
126	2025/6/10 16:24:19	205秒	微信	N/A	116.1.7.168(广西-桂林)	280	2	3	4	5	2	1	3	3	3	3	6	3	3	3	3	6	3	3	3	3	3	3	3	3	3	6	3	6	3	6	3	3	3	3	3	3	5	6	3	3	6	3	3
127	2025/6/10 16:24:48	284秒	微信	N/A	116.1.7.227(广西-桂林)	364	1	3	2	4	1	1	5	9	10	5	10	4	1	5	10	10	5	5	6	1	5	6	4	6	6	1	4	4	6	1	3	4	5	3	5	4	6	1	4	9	4	1	6
128	2025/6/10 16:25:13	263秒	微信	N/A	116.1.7.24(广西-桂林)	566	2	2	2	1	3	2	6	6	6	6	6	6	6	6	6	6	6	6	6	6	6	9	9	9	9	9	9	9	9	9	9	9	9	9	9	9	6	6	6	6	6	6	6
129	2025/6/10 16:25:55	264秒	微信	N/A	116.1.7.176(广西-桂林)	362	1	3	3	2	1	2	3	1	9	1	3	4	3	4	5	3	4	5	6	4	3	1	5	3	10	4	9	10	3	9	9	4	9	9	3	5	4	5	5	4	5	5	4
130	2025/6/10 16:25:59	182秒	微信	N/A	117.183.175.143(广西-玉林)	226	1	2	1	2	1	1	4	4	4	4	4	4	4	4	4	4	4	4	4	4	4	1	1	1	1	1	1	1	1	1	1	1	1	1	1	1	4	4	4	4	4	4	4
131	2025/6/10 16:26:20	230秒	微信	N/A	113.14.131.28(广西-桂林)	342	2	3	2	4	3	1	1	1	5	1	5	3	6	6	4	1	5	4	1	3	3	3	3	6	4	10	4	3	6	5	3	3	6	9	4	4	4	1	1	6	4	6	3
132	2025/6/10 16:26:34	240秒	微信	N/A	113.14.131.183(广西-桂林)	275	2	4	4	4	3	1	3	3	6	3	6	3	3	3	3	3	3	3	3	6	3	3	3	3	3	3	3	3	3	3	3	3	3	3	6	6	3	3	3	3	3	6	6
133	2025/6/10 16:26:50	300秒	微信	N/A	222.216.46.94(广西-南宁)	447	2	2	2	2	1	1	9	9	9	9	9	9	9	9	9	9	9	9	9	9	9	5	5	5	5	5	5	5	5	5	5	5	5	5	5	5	9	9	9	9	9	9	9
134	2025/6/10 16:27:07	233秒	微信	N/A	117.181.16.160(广西-南宁)	292	2	2	1	2	1	1	4	4	4	4	4	4	4	4	4	4	4	4	4	4	4	4	4	4	4	4	4	4	4	4	4	4	4	4	4	4	4	4	4	4	4	4	4
135	2025/6/10 16:27:17	182秒	微信	N/A	113.14.131.41(广西-桂林)	436	2	1	1	1	1	1	9	1	1	1	9	9	9	9	9	9	1	9	9	1	9	9	9	1	9	9	9	9	1	1	9	1	1	9	9	1	1	9	9	4	1	1	9
136	2025/6/10 16:27:20	252秒	微信	N/A	113.14.131.4(广西-桂林)	423	2	1	1	3	1	1	5	5	10	1	4	4	4	4	6	5	1	5	10	9	1	3	10	3	10	1	4	4	10	4	5	10	10	1	10	5	1	9	6	4	9	6	5
137	2025/6/10 16:27:34	278秒	微信	N/A	220.173.123.23(广西-桂林)	414	1	3	2	2	1	1	3	5	9	9	1	6	9	5	9	10	6	3	6	3	1	9	1	10	6	3	1	9	9	5	9	10	6	1	1	6	3	6	9	1	1	5	10
138	2025/6/10 16:27:52	216秒	微信	N/A	180.139.96.176(广西-南宁)	388	1	3	3	2	2	1	6	4	9	4	6	4	4	1	5	6	9	10	1	10	6	5	10	6	10	5	6	6	6	1	5	6	10	1	9	3	10	10	4	1	1	9	6
139	2025/6/10 16:27:54	205秒	微信	N/A	117.181.175.6(广西-柳州)	363	2	3	2	4	3	2	4	4	3	10	3	4	4	3	4	5	6	3	10	1	10	1	6	10	1	3	5	6	6	5	1	1	10	10	4	6	5	10	4	6	5	4	6
140	2025/6/10 16:28:18	228秒	微信	N/A	220.173.123.82(广西-桂林)	488	2	4	4	2	2	1	6	6	6	6	6	6	6	6	6	6	6	6	6	6	6	9	9	9	9	9	9	9	9	9	9	9	9	9	9	9	6	6	6	6	6	6	6
141	2025/6/10 16:28:22	274秒	微信	N/A	220.173.123.102(广西-桂林)	392	2	4	4	4	3	1	5	5	6	5	5	5	6	6	6	5	6	6	5	5	5	5	5	6	5	5	5	5	5	6	5	5	5	6	5	5	5	5	6	6	5	6	6
142	2025/6/10 16:28:34	168秒	微信	N/A	220.173.123.145(广西-桂林)	452	2	3	2	1	1	1	4	6	5	6	4	6	10	6	5	1	1	1	9	4	5	1	10	1	1	4	4	6	10	4	6	6	4	9	6	10	6	9	1	9	10	9	9
143	2025/6/10 16:28:46	206秒	微信	N/A	220.173.123.100(广西-桂林)	414	1	2	2	4	3	2	10	3	5	5	1	1	9	5	9	3	9	10	3	3	5	9	4	6	3	3	9	9	6	5	4	3	3	9	5	6	10	10	3	4	5	9	5
144	2025/6/10 16:28:52	223秒	微信	N/A	220.173.123.113(广西-桂林)	339	2	3	3	4	1	2	5	5	5	5	5	5	5	5	5	5	5	5	5	5	5	5	5	5	5	5	5	5	5	5	5	5	5	5	5	5	5	5	5	5	5	5	5
145	2025/6/10 16:29:08	266秒	微信	N/A	117.181.163.211(广西-贺州)	419	2	4	2	4	1	1	4	1	6	6	3	6	3	10	6	4	1	6	10	3	3	1	10	1	10	10	6	6	6	10	9	1	9	10	10	1	5	1	6	3	10	4	1
146	2025/6/10 16:29:31	183秒	微信	N/A	113.17.42.0(广西-南宁)	517	1	3	2	2	1	2	9	9	9	9	9	9	9	9	9	9	9	9	9	9	9	9	9	9	9	9	9	9	9	9	9	9	9	9	9	9	9	9	9	9	9	9	9
147	2025/6/10 16:29:38	232秒	微信	N/A	220.173.123.206(广西-桂林)	442	2	1	1	2	2	1	10	6	4	9	3	6	3	5	5	6	9	9	9	10	6	3	5	9	5	5	3	9	5	4	9	9	6	9	4	3	10	6	4	9	5	6	3
148	2025/6/10 16:30:06	239秒	微信	N/A	116.253.13.66(广西-贺州)	692	2	2	1	3	1	2	9	10	9	10	10	9	10	10	10	9	10	10	10	9	10	9	9	9	9	9	10	10	10	9	10	10	10	10	10	10	9	10	10	10	9	9	9
149	2025/6/10 16:30:17	257秒	微信	N/A	117.183.227.55(广西-河池)	347	2	4	2	2	1	1	5	5	5	5	5	5	5	5	5	5	5	5	5	5	5	3	3	3	3	3	3	3	3	3	3	3	3	3	3	3	5	5	5	5	5	5	5
150	2025/6/10 16:30:28	201秒	微信	N/A	117.183.131.151(广西-来宾)	391	1	2	1	2	1	1	6	6	6	6	6	6	6	6	6	6	6	6	6	6	6	5	5	5	5	5	5	5	5	5	5	5	5	5	5	5	6	6	6	6	6	6	6
151	2025/6/10 16:30:36	267秒	微信	N/A	117.181.152.32(广西-北海)	159	1	5	2	2	1	1	4	4	1	1	4	1	4	1	1	4	1	4	4	1	1	1	1	1	4	4	1	4	1	4	4	1	1	1	1	1	4	1	3	1	1	4	1
152	2025/6/10 16:31:07	197秒	微信	N/A	116.1.162.133(广西-贺州)	411	1	2	2	2	3	1	6	5	6	6	6	6	6	6	5	5	6	5	6	6	6	6	6	5	6	5	5	5	6	5	6	5	6	5	6	6	6	6	6	6	5	5	6
153	2025/6/10 16:31:10	173秒	微信	N/A	222.217.218.189(广西-梧州)	383	2	5	2	3	1	1	5	5	5	5	5	5	5	6	6	5	6	5	5	5	5	5	5	5	5	5	5	6	5	5	6	6	6	5	5	6	5	6	6	6	5	5	5
154	2025/6/10 16:31:11	176秒	微信	N/A	117.181.77.84(广西-河池)	427	1	3	2	4	1	1	9	4	9	9	5	9	5	4	6	5	6	9	4	4	9	3	3	4	6	6	3	10	10	10	1	6	10	10	4	6	6	6	5	6	1	10	10
155	2025/6/10 16:31:38	263秒	微信	N/A	180.140.47.99(广西-桂林)	135	1	4	2	4	1	1	1	4	1	4	1	1	1	1	4	1	1	1	1	1	4	1	4	1	1	1	1	1	1	1	1	4	1	1	1	1	4	4	4	1	3	4	4
156	2025/6/10 16:31:41	190秒	微信	N/A	180.140.47.70(广西-桂林)	156	2	3	4	3	1	1	4	4	1	4	1	4	4	1	4	4	1	4	1	1	1	1	1	1	1	1	4	1	1	1	1	1	1	4	4	4	4	4	1	4	1	1	4
157	2025/6/10 16:31:43	295秒	微信	N/A	180.140.47.64(广西-桂林)	294	1	2	3	4	1	2	3	3	6	3	3	6	6	3	3	3	3	3	3	3	3	3	3	6	3	3	3	6	6	6	6	3	3	3	3	3	3	6	3	6	3	3	6
158	2025/6/10 16:32:04	183秒	微信	N/A	117.183.82.100(广西-钦州)	657	2	3	2	2	2	2	9	9	9	9	9	9	9	9	9	9	9	9	9	9	9	9	9	9	9	9	9	9	9	9	9	9	9	9	9	9	9	9	9	9	9	9	9
159	2025/6/10 16:32:17	245秒	微信	N/A	116.253.192.101(广西-来宾)	396	2	3	3	3	1	1	6	3	1	10	4	6	4	1	6	4	9	6	3	3	4	10	5	1	9	10	1	3	4	9	1	5	3	4	9	9	1	1	4	1	6	10	3
160	2025/6/10 16:32:31	203秒	微信	N/A	180.140.47.166(广西-桂林)	169	2	3	4	3	2	1	4	1	1	1	1	4	1	4	1	1	4	1	4	1	4	1	1	1	4	1	1	4	4	4	4	1	4	4	4	1	4	4	1	3	3	1	4
161	2025/6/10 16:32:32	250秒	微信	N/A	111.58.190.252(广西-来宾)	268	1	3	2	1	3	2	4	4	3	3	4	4	4	3	3	3	4	4	4	4	4	3	4	4	3	4	4	3	4	4	3	3	4	4	4	4	4	6	4	3	3	4	4
162	2025/6/10 16:32:45	231秒	微信	N/A	180.140.47.169(广西-桂林)	411	1	2	1	3	2	2	6	6	6	6	6	6	6	6	6	6	6	6	6	6	6	9	9	9	9	9	9	9	9	9	9	9	9	9	9	9	6	6	6	6	6	6	6
163	2025/6/10 16:32:59	209秒	微信	N/A	180.140.47.161(广西-桂林)	275	1	3	4	3	2	1	4	3	4	4	3	4	4	4	3	4	4	4	4	4	3	4	4	4	3	4	4	4	4	4	4	3	4	3	4	3	4	6	3	3	3	4	4
164	2025/6/10 16:33:10	166秒	微信	N/A	180.140.47.163(广西-桂林)	424	1	2	3	3	1	2	5	6	5	5	10	4	10	10	6	3	6	10	4	10	10	5	9	4	3	3	1	1	9	4	5	1	9	9	5	3	9	5	3	10	9	3	5
165	2025/6/10 16:33:12	162秒	微信	N/A	220.173.14.48(广西-河池)	155	2	3	4	4	3	1	1	4	1	1	1	1	1	1	1	1	1	4	1	1	1	1	4	1	4	1	4	1	4	1	4	1	1	1	4	4	4	4	4	4	4	1	1
166	2025/6/10 16:33:39	218秒	微信	N/A	117.181.26.37(广西-北海)	419	2	2	3	4	1	1	3	3	6	10	5	1	6	10	9	5	9	5	10	3	10	3	1	5	1	5	1	3	9	5	5	9	9	1	1	1	3	9	5	10	9	1	10
167	2025/6/10 16:33:47	271秒	微信	N/A	124.227.20.191(广西-河池)	402	2	4	2	1	2	1	5	4	9	6	10	6	6	1	4	4	5	5	6	9	5	6	5	10	6	10	1	5	9	9	1	9	1	10	5	5	6	5	5	4	1	6	6
168	2025/6/10 16:33:48	234秒	微信	N/A	171.104.162.213(广西-百色)	429	2	5	4	5	1	1	9	9	3	10	4	4	6	6	3	5	10	5	10	6	5	10	4	6	3	1	10	6	1	6	10	1	3	3	6	1	6	4	5	4	3	9	9
169	2025/6/10 16:34:07	295秒	微信	N/A	111.58.208.203(广西-南宁)	726	2	2	2	3	1	1	10	10	10	10	10	10	10	10	10	10	10	10	10	10	9	10	10	10	10	10	9	10	10	9	10	10	10	10	10	10	10	10	10	10	10	10	9
170	2025/6/10 16:34:23	287秒	微信	N/A	117.183.5.215(广西-桂林)	423	2	2	1	4	3	1	6	6	6	6	6	6	6	6	6	6	6	6	6	5	5	6	5	6	5	6	5	6	6	6	6	5	6	5	6	6	6	5	6	6	6	5	6
171	2025/6/10 16:34:27	251秒	微信	N/A	171.38.205.76(广西-钦州)	428	2	3	3	2	2	2	6	4	6	5	3	9	6	3	10	5	3	6	9	6	10	6	5	6	10	10	6	9	9	10	5	10	9	9	1	1	10	9	4	4	5	6	10
172	2025/6/10 16:34:37	290秒	微信	N/A	171.108.200.213(广西-南宁)	386	1	2	1	3	2	1	6	5	5	5	5	6	6	5	5	5	5	5	5	5	5	5	5	5	6	5	6	5	5	5	6	5	5	5	6	5	6	6	6	6	5	6	6
173	2025/6/10 16:35:03	160秒	微信	N/A	116.9.185.254(广西-贵港)	378	2	3	2	4	3	1	6	6	6	6	6	6	6	6	6	6	6	6	6	6	6	6	6	6	6	6	6	6	6	6	6	6	6	6	6	6	6	6	6	6	6	6	6
174	2025/6/10 16:35:10	281秒	微信	N/A	117.182.9.255(广西-百色)	355	1	2	1	1	1	1	4	1	6	4	6	9	4	4	6	3	4	6	3	6	5	6	10	6	10	4	3	10	6	9	4	5	6	3	4	6	3	4	4	5	9	3	9
175	2025/6/10 16:35:26	191秒	微信	N/A	219.159.100.83(广西-桂林)	689	1	2	2	2	1	1	9	9	10	10	9	10	9	9	10	10	10	9	10	10	10	10	10	10	10	10	9	9	9	10	10	10	9	10	9	10	9	10	9	9	10	9	10
176	2025/6/10 16:35:39	258秒	微信	N/A	219.159.100.82(广西-桂林)	455	1	3	4	2	2	2	5	5	5	5	5	5	5	5	5	5	5	5	5	5	5	10	10	10	10	10	10	10	10	10	10	10	10	10	10	10	5	5	5	5	5	5	5
177	2025/6/10 16:35:56	280秒	微信	N/A	219.159.100.55(广西-桂林)	428	2	5	2	2	3	1	1	9	9	1	9	1	1	9	1	9	1	9	9	1	1	9	9	1	9	1	9	9	9	1	9	9	9	9	1	9	9	9	9	9	1	1	1
178	2025/6/10 16:36:22	215秒	微信	N/A	219.159.100.198(广西-桂林)	381	1	3	4	3	2	1	6	3	1	9	9	1	10	3	3	9	5	10	10	9	5	9	1	6	3	1	6	1	3	5	3	1	1	6	1	5	3	9	9	9	10	10	10
179	2025/6/10 16:36:52	291秒	微信	N/A	219.159.100.111(广西-桂林)	153	2	3	2	1	1	2	4	4	1	1	1	1	4	1	1	1	1	4	4	4	1	4	1	4	4	1	1	1	1	1	1	1	1	1	1	4	1	1	4	4	4	4	1
180	2025/6/10 16:37:17	247秒	微信	N/A	116.8.114.6(广西-桂林)	504	1	2	1	2	2	1	9	9	9	9	9	9	9	9	9	9	9	9	9	9	9	6	6	6	6	6	6	6	6	6	6	6	6	6	6	6	9	9	9	9	9	9	9
181	2025/6/10 16:37:47	273秒	微信	N/A	116.8.114.13(广西-桂林)	282	2	2	1	5	1	1	6	3	3	6	3	3	3	6	6	3	3	3	6	3	3	3	3	3	3	6	6	3	3	3	6	3	6	6	3	3	6	3	3	3	3	3	3
182	2025/6/10 16:38:15	245秒	微信	N/A	116.8.114.147(广西-桂林)	290	2	3	2	5	1	2	3	6	3	3	6	6	6	6	3	6	3	3	6	3	6	6	3	3	6	6	3	3	3	3	3	3	3	6	3	6	3	3	3	3	3	6	3
183	2025/6/10 16:38:39	250秒	微信	N/A	116.8.114.156(广西-桂林)	414	2	4	2	3	2	1	6	5	6	6	6	6	5	6	5	6	5	6	6	6	6	6	6	6	6	5	6	6	6	5	6	6	6	5	6	5	6	5	5	5	6	6	5
184	2025/6/10 16:39:09	271秒	微信	N/A	171.107.211.140(广西-梧州)	460	2	1	1	3	2	1	6	6	6	6	6	6	6	6	6	6	6	6	6	6	6	10	10	10	10	10	10	10	10	10	10	10	10	10	10	10	6	6	6	6	6	6	6
185	2025/6/10 16:39:18	204秒	微信	N/A	116.8.115.38(广西-桂林)	696	2	3	3	5	3	2	10	10	10	10	10	10	10	10	10	10	10	10	10	10	10	10	10	10	9	10	10	10	9	10	10	10	9	10	10	9	10	10	9	9	9	10	10
186	2025/6/10 16:39:44	265秒	微信	N/A	116.8.114.5(广西-桂林)	468	2	4	2	2	1	1	3	4	3	3	9	6	6	6	10	5	9	6	10	5	9	9	4	6	9	10	3	9	3	6	3	9	4	4	9	3	10	4	10	6	6	5	3
187	2025/6/10 16:39:52	298秒	微信	N/A	171.110.102.33(广西-钦州)	692	1	2	3	4	2	1	9	10	10	10	10	10	10	10	10	10	10	9	9	10	9	10	10	10	10	10	10	10	10	10	10	10	10	10	10	10	10	10	10	10	9	9	10
188	2025/6/10 16:40:18	289秒	微信	N/A	125.73.180.45(广西-钦州)	423	2	2	2	2	2	1	10	3	9	6	3	3	9	6	3	3	5	3	3	6	6	3	5	10	3	6	9	5	4	5	10	5	3	5	10	6	10	6	6	5	9	3	6
189	2025/6/10 16:40:23	192秒	微信	N/A	116.8.114.117(广西-桂林)	339	1	2	1	1	1	2	6	4	3	5	4	3	4	5	4	6	9	9	4	1	6	3	10	4	1	10	1	6	4	4	3	10	1	6	3	5	4	5	1	3	1	3	6
190	2025/6/10 16:40:36	195秒	微信	N/A	111.58.140.105(广西-贵港)	292	2	3	3	3	2	2	4	4	4	4	4	4	4	4	4	4	4	4	4	4	4	4	4	4	4	4	4	4	4	4	4	4	4	4	4	4	4	4	4	4	4	4	4
191	2025/6/10 16:40:55	281秒	微信	N/A	117.182.67.232(广西-河池)	401	1	3	2	3	1	1	10	6	6	4	6	10	4	9	9	6	1	1	1	6	10	9	9	4	10	5	10	6	9	6	6	4	4	6	6	6	4	5	4	10	10	4	6
192	2025/6/10 16:40:57	259秒	微信	N/A	117.182.18.185(广西-来宾)	692	2	3	4	3	1	1	10	10	10	9	10	10	10	10	10	10	9	10	9	10	10	9	9	9	9	10	10	10	10	10	10	10	10	9	10	9	10	9	10	9	10	10	9
193	2025/6/10 16:41:28	246秒	微信	N/A	219.232.77.69(广西-南宁)	412	1	5	4	3	3	1	1	9	9	4	3	10	10	3	1	4	3	4	10	4	3	9	9	3	6	9	5	9	9	4	4	4	9	3	9	1	4	10	10	10	3	3	10
194	2025/6/10 16:41:55	206秒	微信	N/A	116.8.114.162(广西-桂林)	414	2	2	3	3	2	1	6	6	6	6	5	5	5	6	5	6	6	6	6	6	5	6	5	6	6	6	6	6	6	6	6	6	5	5	6	6	5	6	6	6	5	6	6
195	2025/6/10 16:42:19	199秒	微信	N/A	116.8.114.122(广西-桂林)	219	1	4	4	2	2	1	3	3	3	3	3	3	3	3	3	3	3	3	3	3	3	3	3	3	3	3	3	3	3	3	3	3	3	3	3	3	3	3	3	3	3	3	3
196	2025/6/10 16:42:20	286秒	微信	N/A	116.8.115.73(广西-桂林)	437	1	2	1	5	3	1	6	3	3	4	4	9	10	10	4	9	4	4	9	9	5	9	5	3	3	9	10	4	9	10	5	3	6	4	9	5	9	10	5	9	5	10	6
197	2025/6/10 16:42:45	286秒	微信	N/A	116.8.115.58(广西-桂林)	355	2	2	1	4	3	1	1	5	1	6	3	3	10	1	5	5	4	3	1	10	10	10	4	3	6	6	4	6	6	5	6	4	3	10	6	6	10	4	1	1	6	10	1
198	2025/6/10 16:42:49	188秒	微信	N/A	117.183.134.187(广西-来宾)	390	1	3	2	5	2	2	5	5	5	5	5	5	5	5	5	5	5	5	5	5	5	3	3	3	3	3	3	3	3	3	3	3	3	3	3	3	5	5	5	5	5	5	5
199	2025/6/10 16:43:19	169秒	微信	N/A	180.139.240.17(广西-贵港)	373	2	3	3	2	2	2	1	1	1	1	1	1	1	1	1	1	1	1	1	1	1	9	9	9	9	9	9	9	9	9	9	9	9	9	9	9	1	1	1	1	1	1	1
200	2025/6/10 16:43:28	194秒	微信	N/A	117.181.73.183(广西-梧州)	141	2	3	4	2	1	1	1	1	4	4	1	1	1	4	1	1	1	1	1	4	4	4	1	1	1	1	1	1	1	1	1	4	1	4	4	1	1	4	3	1	1	3	1
201	2025/6/10 16:43:51	257秒	微信	N/A	116.10.236.251(广西-来宾)	426	2	1	1	3	1	1	4	4	4	4	4	4	4	4	4	4	4	4	4	4	4	10	10	10	10	10	10	10	10	10	10	10	10	10	10	10	4	4	4	4	4	4	4
202	2025/6/10 16:43:56	285秒	微信	N/A	115.46.83.193(广西-北海)	392	2	3	4	4	3	2	5	5	5	6	6	5	6	5	5	5	5	5	6	6	5	6	5	5	5	5	5	6	6	5	5	6	6	5	6	5	6	5	5	5	6	6	6
203	2025/6/10 16:44:17	284秒	微信	N/A	116.8.114.164(广西-桂林)	274	2	2	2	4	2	2	4	4	3	3	4	4	4	4	4	3	3	4	3	4	4	4	4	3	4	3	3	4	4	3	4	4	4	3	4	4	4	6	3	4	3	4	4
204	2025/6/10 16:44:24	230秒	微信	N/A	116.8.114.44(广西-桂林)	237	2	3	2	3	2	1	1	1	1	1	1	1	1	1	1	1	1	1	1	1	1	5	5	5	5	5	5	5	5	5	5	5	5	5	5	5	1	1	1	1	1	1	1
205	2025/6/10 16:44:41	197秒	微信	N/A	117.181.183.252(广西-百色)	438	1	2	2	1	2	2	6	6	6	6	6	6	6	6	6	6	6	6	6	6	6	6	6	6	6	6	6	6	6	6	6	6	6	6	6	6	6	6	6	6	6	6	6
206	2025/6/10 16:44:51	255秒	微信	N/A	125.73.99.37(广西-柳州)	727	2	4	2	1	1	2	10	10	10	10	10	10	10	10	10	10	10	10	10	10	10	10	10	9	10	10	10	10	9	10	10	9	10	10	10	10	10	10	10	10	10	10	10
207	2025/6/10 16:45:14	254秒	微信	N/A	116.1.72.180(广西-桂林)	449	2	2	1	1	1	2	10	3	10	9	6	5	5	5	9	5	9	5	4	9	6	1	1	1	6	6	1	9	9	3	4	3	9	4	4	9	4	6	10	5	10	5	3
208	2025/6/10 16:45:21	187秒	微信	N/A	116.253.197.227(广西-来宾)	400	2	1	1	1	1	1	10	3	10	6	3	6	10	4	10	6	5	6	9	10	9	10	4	3	5	10	1	4	10	1	6	1	4	6	10	10	3	5	9	4	6	6	5
209	2025/6/10 16:45:22	296秒	微信	N/A	116.10.253.142(广西-河池)	550	1	3	4	4	1	2	10	10	10	10	10	10	10	10	10	10	10	10	10	10	10	5	5	5	5	5	5	5	5	5	5	5	5	5	5	5	10	10	10	10	10	10	10
210	2025/6/10 16:45:45	296秒	微信	N/A	116.8.115.20(广西-桂林)	396	2	3	3	2	3	1	6	6	6	5	5	5	6	5	5	6	5	5	6	6	6	6	5	5	6	6	5	5	5	5	5	5	5	5	5	5	5	6	6	5	5	5	6
211	2025/6/10 16:46:11	268秒	微信	N/A	117.182.129.99(广西-桂林)	339	2	3	4	2	1	1	10	4	10	5	1	3	3	1	4	10	4	1	6	3	1	4	3	4	5	5	10	4	10	1	9	10	4	9	1	3	4	1	4	3	1	4	1
212	2025/6/10 16:46:15	222秒	微信	N/A	171.104.244.106(广西-桂林)	386	2	3	2	3	1	2	6	5	6	5	6	6	5	5	5	5	5	5	6	5	6	5	5	6	6	5	5	6	5	5	5	6	6	5	5	5	5	6	5	5	5	5	5
213	2025/6/10 16:46:23	233秒	微信	N/A	171.104.244.99(广西-桂林)	391	1	2	3	3	1	1	9	1	6	9	1	9	4	5	4	1	10	9	1	5	1	5	9	6	1	1	3	3	6	4	9	4	3	6	3	1	5	6	4	4	5	5	9
214	2025/6/10 16:46:56	278秒	微信	N/A	222.218.88.124(广西-钦州)	418	1	4	3	4	1	2	6	6	6	6	6	5	6	6	6	6	6	6	6	6	6	5	5	6	6	6	6	5	5	5	5	6	6	6	5	6	5	6	6	6	6	5	6
215	2025/6/10 16:46:57	185秒	微信	N/A	111.58.213.217(广西-南宁)	428	2	1	1	2	2	2	1	9	9	1	1	1	9	9	1	9	9	9	9	1	9	9	9	1	1	9	9	9	9	9	9	9	9	1	9	9	1	1	1	1	9	9	9
216	2025/6/10 16:46:59	204秒	微信	N/A	117.181.216.242(广西-玉林)	410	2	2	1	4	2	1	4	1	1	5	9	4	1	3	4	3	4	9	9	4	6	9	1	9	10	9	3	9	1	10	4	6	3	1	3	1	6	4	9	6	4	9	1
217	2025/6/10 16:47:24	173秒	微信	N/A	171.104.244.64(广西-桂林)	152	2	2	3	4	3	1	4	4	1	4	1	1	1	1	4	1	1	1	4	4	4	4	1	1	1	1	1	1	1	4	1	1	4	1	1	1	1	4	1	4	1	4	4
218	2025/6/10 16:47:56	284秒	微信	N/A	117.183.154.58(广西-防城港)	292	1	4	3	2	1	2	3	3	3	6	3	6	3	6	3	6	3	3	6	3	6	3	3	3	3	3	6	3	3	6	3	6	3	3	3	3	6	6	3	5	3	3	3
219	2025/6/10 16:48:03	192秒	微信	N/A	180.137.218.196(广西-河池)	420	2	5	3	4	1	1	6	6	6	5	6	6	6	6	6	6	5	5	6	6	6	6	5	6	5	6	6	6	5	6	6	6	6	6	6	6	6	5	6	6	6	6	6
220	2025/6/10 16:48:30	289秒	微信	N/A	171.104.244.25(广西-桂林)	145	1	4	4	4	3	1	1	4	1	1	1	4	4	1	1	4	4	1	4	1	1	4	1	4	1	1	1	1	1	1	4	1	4	1	1	1	1	1	4	4	4	4	1
221	2025/6/10 16:48:31	206秒	微信	N/A	171.104.244.91(广西-桂林)	328	1	3	4	2	1	1	4	4	4	4	4	4	4	4	4	4	4	4	4	4	4	5	5	5	5	5	5	5	5	5	5	5	5	5	5	5	4	4	4	4	4	4	4
222	2025/6/10 16:48:55	263秒	微信	N/A	124.227.245.38(广西-南宁)	284	2	3	3	2	2	1	3	6	3	6	6	3	3	3	3	3	3	6	3	3	6	6	3	3	3	3	3	3	3	3	3	6	3	3	6	3	6	3	6	3	3	3	6
223	2025/6/10 16:49:08	223秒	微信	N/A	113.13.242.87(广西-柳州)	351	2	3	4	5	3	2	5	4	6	1	5	1	1	4	6	3	3	6	1	6	3	9	5	9	3	9	6	6	6	9	5	9	9	6	9	5	10	5	1	3	6	6	5
224	2025/6/10 16:49:24	233秒	微信	N/A	113.16.119.242(广西-梧州)	727	2	1	1	1	1	1	10	10	10	10	10	10	10	10	10	10	9	10	10	10	10	9	10	10	10	10	9	10	10	10	10	10	10	10	10	10	10	10	10	10	10	10	10
225	2025/6/10 16:49:57	268秒	微信	N/A	117.182.24.235(广西-玉林)	343	2	1	1	3	3	1	1	1	1	1	1	1	1	1	1	1	1	1	1	1	1	10	10	10	10	10	10	10	10	10	10	10	10	10	10	10	1	1	1	1	1	1	1
226	2025/6/10 16:50:03	279秒	微信	N/A	111.58.240.192(广西-百色)	385	2	3	3	3	2	1	5	6	5	5	5	5	6	6	5	5	6	5	6	5	5	5	5	5	5	5	5	5	6	5	5	5	5	5	6	5	5	5	5	5	6	6	5
227	2025/6/10 16:50:22	269秒	微信	N/A	180.143.244.93(广西-桂林)	460	1	5	4	2	1	1	1	9	9	1	9	9	9	1	9	9	9	1	9	9	9	9	9	9	9	1	1	1	9	9	9	9	1	9	9	9	9	4	9	1	1	9	9
228	2025/6/10 16:50:33	220秒	微信	N/A	180.143.244.24(广西-桂林)	429	2	4	2	4	2	2	9	5	5	10	9	5	10	9	10	1	5	6	10	9	9	5	10	4	6	9	5	3	4	10	4	6	6	9	4	3	6	1	5	4	4	4	1
229	2025/6/10 16:50:50	240秒	微信	N/A	180.143.244.120(广西-桂林)	698	2	3	3	2	3	2	10	10	9	9	10	10	9	10	10	10	10	10	10	10	9	10	10	9	10	10	10	9	10	10	10	10	10	10	10	10	9	1	10	9	9	10	10
230	2025/6/10 16:51:06	298秒	微信	N/A	180.136.53.42(广西-河池)	410	1	2	1	2	2	1	4	6	1	1	9	9	6	3	3	6	9	3	4	4	9	4	5	4	9	1	9	6	1	4	9	10	5	6	9	6	1	4	6	4	1	9	6
231	2025/6/10 16:51:07	214秒	微信	N/A	171.107.126.80(广西-河池)	245	2	3	4	3	2	2	3	3	3	3	3	3	3	3	3	3	3	3	3	3	3	1	1	1	1	1	1	1	1	1	1	1	1	1	1	1	3	3	3	3	3	3	3
232	2025/6/10 16:51:33	170秒	微信	N/A	117.181.146.139(广西-南宁)	246	2	2	1	1	1	1	4	4	4	4	4	4	4	4	4	4	4	4	4	4	4	4	4	4	4	4	4	4	4	4	4	4	4	4	4	4	4	4	4	4	4	4	4
233	2025/6/10 16:51:39	258秒	微信	N/A	116.253.145.209(广西-来宾)	402	1	3	3	4	2	1	3	3	9	9	1	10	3	4	1	3	6	6	4	6	10	1	1	9	6	10	9	3	6	5	6	1	1	5	1	1	3	1	3	3	3	9	4
234	2025/6/10 16:51:41	234秒	微信	N/A	180.143.128.178(广西-钦州)	420	2	2	1	3	1	1	6	6	5	6	6	6	6	5	6	6	5	6	5	5	6	6	6	6	6	5	5	6	6	6	6	6	6	5	6	6	6	5	5	6	6	5	6
235	2025/6/10 16:52:06	203秒	微信	N/A	218.21.95.29(广西-玉林)	271	2	2	1	2	2	1	3	4	4	3	3	4	4	4	4	4	4	4	4	4	4	3	4	4	4	4	4	4	4	4	4	4	4	3	4	4	4	3	4	4	4	6	3
236	2025/6/10 16:52:15	224秒	微信	N/A	117.141.161.6(广西-北海)	430	1	2	3	1	3	2	6	4	6	9	5	9	10	1	4	4	6	10	5	1	1	6	10	9	5	1	9	4	6	9	5	5	5	6	5	1	5	4	10	6	4	9	4
237	2025/6/10 16:52:17	268秒	微信	N/A	117.183.156.202(广西-防城港)	401	1	2	2	3	1	2	4	1	3	3	1	6	4	9	3	9	4	6	4	1	9	1	1	1	4	10	3	9	5	3	1	9	4	9	9	1	10	4	10	6	9	4	6
238	2025/6/10 16:52:33	185秒	微信	N/A	180.143.244.83(广西-桂林)	154	1	3	2	5	3	2	1	1	4	1	1	4	1	4	1	4	1	1	4	1	4	4	1	1	1	4	1	1	4	1	1	1	4	4	1	4	1	1	4	1	4	1	1
239	2025/6/10 16:52:47	200秒	微信	N/A	117.182.230.117(广西-柳州)	381	1	1	1	4	2	1	5	5	1	10	1	9	9	10	9	10	9	4	5	5	10	1	10	3	6	4	1	1	1	6	1	6	5	1	4	5	3	4	1	5	5	5	3
240	2025/6/10 16:52:52	231秒	微信	N/A	117.182.16.74(广西-来宾)	391	1	2	1	2	1	1	5	5	5	6	6	5	5	5	6	6	5	6	5	5	6	5	5	5	5	5	6	5	5	6	5	5	5	6	5	5	5	6	6	6	5	5	6
241	2025/6/10 16:53:02	174秒	微信	N/A	117.183.122.49(广西-贵港)	360	2	2	2	3	3	2	4	1	5	4	9	4	3	3	6	5	9	1	6	3	1	1	3	10	10	6	9	1	6	6	3	6	1	6	1	1	9	3	4	9	6	6	6
242	2025/6/10 16:53:23	179秒	微信	N/A	116.252.111.210(广西-南宁)	318	2	3	2	4	1	1	4	3	3	3	5	4	3	5	6	3	4	1	4	4	10	3	3	5	5	3	6	4	3	3	4	1	3	5	4	4	4	6	4	6	3	4	3
243	2025/6/10 16:53:28	200秒	微信	N/A	180.143.244.63(广西-桂林)	428	1	2	1	1	1	1	6	4	6	6	4	5	6	1	6	10	9	10	6	5	1	3	9	6	6	3	3	3	1	9	1	9	4	3	4	10	10	6	10	5	5	9	10
244	2025/6/10 16:53:33	258秒	微信	N/A	219.232.77.98(广西-南宁)	448	1	1	1	2	3	2	10	10	10	10	10	10	10	10	10	10	10	10	10	10	10	1	1	1	1	1	1	1	1	1	1	1	1	1	1	1	10	10	10	10	10	10	10
245	2025/6/10 16:54:02	252秒	微信	N/A	171.107.217.197(广西-梧州)	307	1	4	4	3	1	2	3	6	3	3	6	3	3	6	3	3	3	6	3	3	3	3	3	6	3	3	6	6	6	3	6	3	6	3	3	3	3	6	3	6	6	3	5
246	2025/6/10 16:54:04	168秒	微信	N/A	117.140.168.176(广西-桂林)	376	2	4	4	3	1	1	3	3	3	3	3	3	3	3	3	3	3	3	3	3	3	6	6	6	6	6	6	6	6	6	6	6	6	6	6	6	3	3	3	3	3	3	3
247	2025/6/10 16:54:12	265秒	微信	N/A	111.58.196.36(广西-柳州)	339	2	3	2	3	2	1	4	3	6	3	4	1	6	10	10	5	6	3	5	5	1	6	4	5	9	4	4	4	5	9	4	4	1	5	9	1	1	5	4	10	6	6	3
248	2025/6/10 16:54:32	289秒	微信	N/A	171.110.82.127(广西-桂林)	148	1	5	4	2	1	2	1	1	1	4	4	1	1	4	1	4	4	4	1	1	1	1	1	1	4	1	4	4	1	1	1	1	4	1	1	4	1	1	1	4	1	1	4
249	2025/6/10 16:54:52	184秒	微信	N/A	117.140.230.82(广西-防城港)	391	2	2	2	2	1	1	4	4	1	4	6	1	9	10	4	4	6	4	4	4	1	4	1	10	1	6	4	4	1	6	9	5	5	5	10	4	10	4	3	9	4	1	6
250	2025/6/10 16:55:00	215秒	微信	N/A	117.181.41.196(广西-南宁)	143	2	3	2	5	1	1	1	1	1	4	1	1	1	4	1	1	1	4	1	1	1	1	4	1	1	1	1	1	1	4	4	1	4	1	4	4	1	4	4	4	3	3	4
251	2025/6/10 16:55:10	226秒	微信	N/A	117.181.245.178(广西-贵港)	310	2	2	1	3	1	2	4	4	4	4	4	4	4	4	4	4	4	4	4	4	4	3	3	3	3	3	3	3	3	3	3	3	3	3	3	3	4	4	4	4	4	4	4
252	2025/6/10 16:55:27	169秒	微信	N/A	171.110.83.0(广西-桂林)	269	2	2	1	2	2	1	3	3	3	3	3	3	3	3	3	3	3	3	3	3	3	1	1	1	1	1	1	1	1	1	1	1	1	1	1	1	3	3	3	3	3	3	3
253	2025/6/10 16:55:28	249秒	微信	N/A	171.109.29.214(广西-玉林)	380	2	4	4	2	2	1	9	4	6	3	1	3	9	5	1	4	3	3	3	4	1	9	4	9	6	10	1	9	1	4	6	6	1	10	10	4	6	5	6	6	4	4	6
254	2025/6/10 16:55:45	210秒	微信	N/A	171.108.182.210(广西-防城港)	421	1	3	4	1	2	1	6	6	6	6	6	6	6	6	6	6	6	6	6	6	6	5	5	5	5	5	5	5	5	5	5	5	5	5	5	5	6	6	6	6	6	6	6
255	2025/6/10 16:55:59	167秒	微信	N/A	124.226.31.170(广西-来宾)	398	1	3	3	1	3	2	6	6	6	6	6	6	6	6	6	6	6	6	6	6	6	3	3	3	3	3	3	3	3	3	3	3	3	3	3	3	6	6	6	6	6	6	6
256	2025/6/10 16:56:03	275秒	微信	N/A	222.216.87.87(广西-钦州)	135	2	2	1	3	3	1	1	1	1	4	1	4	4	1	1	1	1	4	1	1	1	4	1	1	1	1	1	1	4	1	1	1	1	1	1	1	4	4	1	1	1	1	4
257	2025/6/10 16:56:15	276秒	微信	N/A	171.110.82.248(广西-桂林)	281	2	2	1	1	1	1	1	1	1	1	1	1	1	1	1	1	1	1	1	1	1	6	6	6	6	6	6	6	6	6	6	6	6	6	6	6	1	1	1	1	1	1	1
258	2025/6/10 16:56:29	222秒	微信	N/A	117.183.252.247(广西-北海)	432	1	2	1	4	2	1	6	6	6	6	6	6	6	6	6	6	6	6	6	6	6	9	9	9	9	9	9	9	9	9	9	9	9	9	9	9	6	6	6	6	6	6	6
259	2025/6/10 16:56:33	238秒	微信	N/A	111.58.45.44(广西-南宁)	285	2	2	3	4	1	2	6	6	3	3	3	3	3	6	3	6	3	6	6	3	3	3	6	3	3	6	3	3	6	3	3	3	3	3	3	6	3	3	3	3	3	6	3
260	2025/6/10 16:56:48	299秒	微信	N/A	117.182.145.52(广西-来宾)	371	2	1	1	2	1	1	9	6	1	5	1	6	1	1	3	9	10	10	5	3	5	10	10	3	3	1	3	1	9	3	1	1	3	5	5	1	5	1	10	6	5	9	5
261	2025/6/10 16:57:03	296秒	微信	N/A	182.91.202.206(广西-桂林)	297	2	3	2	3	1	2	3	3	3	3	3	6	6	3	3	3	3	3	6	6	6	6	3	3	3	3	6	6	3	3	3	6	3	3	3	3	6	6	3	5	3	5	3
262	2025/6/10 16:57:19	282秒	微信	N/A	171.110.82.33(广西-桂林)	218	1	2	2	3	1	1	1	1	1	1	1	1	1	1	1	1	1	1	1	1	1	5	5	5	5	5	5	5	5	5	5	5	5	5	5	5	1	1	1	1	1	1	1
263	2025/6/10 16:57:29	169秒	微信	N/A	117.140.123.195(广西-河池)	216	1	2	2	1	1	1	1	1	1	1	1	1	1	1	1	1	1	1	1	1	1	3	3	3	3	3	3	3	3	3	3	3	3	3	3	3	1	1	1	1	1	1	1
264	2025/6/10 16:57:47	284秒	微信	N/A	171.110.82.65(广西-桂林)	258	1	2	1	2	3	1	4	4	4	4	4	4	4	4	4	4	4	4	4	4	4	1	1	1	1	1	1	1	1	1	1	1	1	1	1	1	4	4	4	4	4	4	4
265	2025/6/10 16:58:17	218秒	微信	N/A	117.182.15.166(广西-百色)	394	2	2	1	2	1	1	6	6	6	6	6	6	6	6	6	6	6	6	6	6	6	6	6	6	6	6	6	6	6	6	6	6	6	6	6	6	6	6	6	6	6	6	6
266	2025/6/10 16:58:24	160秒	微信	N/A	171.110.83.74(广西-桂林)	294	2	4	3	3	2	2	3	6	6	3	3	3	6	6	3	3	6	3	3	3	3	6	3	3	6	6	6	3	6	3	3	6	3	3	3	3	3	6	3	6	6	3	6
267	2025/6/10 16:58:41	204秒	微信	N/A	171.110.83.99(广西-桂林)	730	2	1	1	2	1	1	10	10	10	10	10	10	10	10	10	10	10	10	10	10	10	10	10	10	10	10	10	10	10	10	10	10	10	10	10	10	10	10	10	10	10	10	10
268	2025/6/10 16:58:59	180秒	微信	N/A	219.232.77.56(广西-南宁)	687	2	3	3	2	2	1	10	10	9	9	10	10	10	10	9	9	9	9	10	9	10	10	9	10	9	10	9	10	10	10	10	10	10	10	10	9	10	9	10	9	10	9	9
269	2025/6/10 16:59:27	299秒	微信	N/A	171.110.83.70(广西-桂林)	141	1	3	3	4	3	1	1	4	4	1	1	1	1	1	1	4	1	1	1	1	1	1	4	1	1	1	1	4	4	1	1	4	1	4	1	1	4	1	1	4	4	4	4
270	2025/6/10 16:59:58	215秒	微信	N/A	117.181.13.34(广西-钦州)	426	1	2	1	4	1	1	6	5	5	9	10	10	9	6	9	10	5	9	9	4	4	5	1	1	10	3	6	1	3	4	6	4	5	6	1	3	9	6	10	6	9	10	10
271	2025/6/10 17:00:29	193秒	微信	N/A	113.12.50.127(广西-梧州)	377	1	3	4	3	2	1	4	4	3	9	9	1	9	4	4	3	6	9	1	9	9	1	3	3	5	9	5	10	5	9	1	3	5	6	6	6	1	9	4	10	4	9	4
272	2025/6/10 17:01:01	246秒	微信	N/A	111.58.167.145(广西-南宁)	528	2	2	1	4	1	2	10	10	10	10	10	10	10	10	10	10	10	10	10	10	10	4	4	4	4	4	4	4	4	4	4	4	4	4	4	4	10	10	10	10	10	10	10
273	2025/6/10 17:01:32	258秒	微信	N/A	171.110.83.193(广西-桂林)	280	2	2	1	3	1	2	3	4	3	4	4	4	4	4	4	4	4	4	4	4	4	4	3	3	4	3	3	4	4	3	4	4	4	3	4	3	4	4	4	6	4	3	4
274	2025/6/10 17:01:35	296秒	微信	N/A	180.142.21.87(广西-来宾)	73	2	2	2	3	2	1	1	1	1	1	1	1	1	1	1	1	1	1	1	1	1	1	1	1	1	1	1	1	1	1	1	1	1	1	1	1	1	1	1	1	1	1	1
275	2025/6/10 17:02:06	268秒	微信	N/A	117.140.164.238(广西-玉林)	272	1	3	2	1	2	1	3	3	4	3	4	4	4	4	4	4	4	4	4	4	3	4	4	3	3	4	3	3	4	3	4	4	4	4	4	4	4	4	4	4	4	3	4
276	2025/6/10 17:02:08	197秒	微信	N/A	180.137.224.229(广西-河池)	399	2	3	4	4	2	1	5	10	6	6	5	5	9	5	5	5	4	4	6	10	6	1	9	6	1	6	5	3	4	4	5	4	4	1	1	1	4	6	6	10	3	9	4
277	2025/6/10 17:02:49	177秒	微信	N/A	182.89.80.14(广西-柳州)	389	2	3	4	5	1	2	4	4	6	5	3	3	10	4	4	5	3	10	3	4	10	5	9	10	9	5	3	1	3	5	4	5	3	10	3	4	3	6	3	9	5	4	5
278	2025/6/10 17:03:15	188秒	微信	N/A	180.142.210.68(广西-玉林)	444	2	2	1	3	1	2	1	1	9	9	9	1	9	1	1	9	9	9	9	9	9	9	9	9	1	1	9	9	9	9	9	9	9	1	9	9	9	9	9	1	9	1	4
279	2025/6/10 17:03:19	204秒	微信	N/A	220.173.122.18(广西-桂林)	271	2	2	1	2	1	2	4	3	4	4	4	4	3	3	3	3	3	4	4	4	3	4	4	4	4	4	4	4	4	4	3	4	4	4	4	4	6	3	4	4	4	4	3
280	2025/6/10 17:03:42	235秒	微信	N/A	220.173.122.26(广西-桂林)	416	1	4	4	3	1	2	6	6	6	6	6	6	6	6	6	6	6	6	6	6	6	1	1	1	1	1	1	1	1	1	1	1	1	1	1	1	6	6	6	6	6	6	6
281	2025/6/10 17:03:53	264秒	微信	N/A	117.141.110.12(广西-防城港)	274	2	1	1	3	1	1	6	3	3	3	3	3	3	3	3	3	3	6	3	3	6	3	6	3	6	3	6	3	6	3	6	6	3	3	3	3	3	3	3	3	3	5	3
282	2025/6/10 17:04:13	297秒	微信	N/A	182.88.218.97(广西-南宁)	475	1	2	3	2	2	2	6	10	6	1	10	6	3	4	10	3	9	6	10	1	3	10	1	5	10	3	10	1	5	4	5	9	4	4	9	5	6	9	1	4	6	4	9
283	2025/6/10 17:04:26	213秒	微信	N/A	220.173.122.149(广西-桂林)	279	1	2	1	3	2	1	4	4	4	4	4	4	4	4	4	4	4	4	4	4	4	1	1	1	1	1	1	1	1	1	1	1	1	1	1	1	4	4	4	4	4	4	4
284	2025/6/10 17:05:16	195秒	微信	N/A	117.182.82.231(广西-南宁)	443	2	2	2	4	2	1	4	4	4	4	4	4	4	4	4	4	4	4	4	4	4	10	10	10	10	10	9	10	10	10	10	9	10	10	10	10	4	4	4	4	4	4	4
285	2025/6/10 17:05:18	209秒	微信	N/A	117.140.206.68(广西-百色)	273	1	3	3	3	1	1	4	4	3	4	3	4	4	4	4	4	3	4	3	4	4	4	4	4	3	4	4	3	4	4	4	4	4	3	4	4	4	4	4	4	6	4	4
286	2025/6/10 17:05:49	229秒	微信	N/A	171.107.149.150(广西-南宁)	571	2	3	2	3	2	1	10	10	10	10	10	10	10	10	10	10	10	10	10	10	10	6	6	6	6	6	6	6	6	6	6	6	6	6	6	6	10	10	10	9	10	10	10
287	2025/6/10 17:05:58	209秒	微信	N/A	171.105.168.68(广西-防城港)	492	1	3	3	3	1	2	9	9	9	9	9	9	9	9	9	9	9	9	9	9	9	6	6	6	6	6	6	6	6	6	6	6	6	6	6	6	9	9	9	9	9	9	9
288	2025/6/10 17:06:17	293秒	微信	N/A	116.1.7.88(广西-桂林)	550	2	3	3	2	2	1	10	10	10	10	10	10	10	10	10	10	10	10	10	10	10	6	6	6	6	6	6	6	6	6	6	6	6	6	6	6	10	10	10	10	10	10	10
289	2025/6/10 17:06:24	282秒	微信	N/A	116.1.7.89(广西-桂林)	278	1	4	2	1	1	2	6	3	3	3	6	3	3	3	6	6	3	3	3	3	3	3	3	3	6	3	3	3	3	6	3	3	3	3	3	6	6	3	5	3	3	6	3
290	2025/6/10 17:06:47	203秒	微信	N/A	222.218.114.179(广西-河池)	431	1	4	4	4	3	1	6	6	6	6	6	6	6	6	6	6	6	6	6	6	6	5	5	5	5	5	5	5	5	5	5	5	5	5	5	5	6	6	6	6	6	6	6
291	2025/6/10 17:06:55	287秒	微信	N/A	124.226.55.12(广西-来宾)	389	1	3	4	1	1	1	5	5	3	4	4	10	3	5	10	6	4	5	1	10	4	10	10	6	5	1	9	6	1	6	9	5	6	1	9	9	6	5	3	1	1	3	4
292	2025/6/10 17:07:15	170秒	微信	N/A	116.1.7.230(广西-桂林)	431	1	3	2	5	3	1	1	1	1	9	9	9	1	9	9	9	1	9	9	9	9	1	9	9	1	9	1	9	9	9	9	1	1	9	9	9	9	9	1	1	1	9	1
293	2025/6/10 17:07:27	167秒	微信	N/A	116.1.7.113(广西-桂林)	437	2	2	1	4	1	2	1	9	6	9	10	5	9	1	1	10	5	5	10	6	9	10	1	10	6	1	4	3	6	4	10	6	10	4	10	5	10	9	6	3	9	9	1
294	2025/6/10 17:07:43	227秒	微信	N/A	116.10.9.40(广西-河池)	348	2	5	3	3	1	1	4	1	4	1	9	9	10	4	4	10	3	1	1	3	1	6	5	1	9	1	5	1	6	4	5	3	4	4	4	1	10	9	10	3	1	6	10
295	2025/6/10 17:07:58	288秒	微信	N/A	111.58.32.13(广西-河池)	373	2	2	3	4	1	1	6	1	6	4	3	1	3	4	6	10	10	6	10	5	5	5	4	6	9	5	3	5	6	3	4	9	9	9	5	3	5	10	4	10	4	10	10
296	2025/6/10 17:08:00	211秒	微信	N/A	116.253.13.66(广西-贺州)	142	1	4	4	1	1	2	1	1	4	4	1	1	1	1	1	4	1	4	1	4	1	4	1	1	1	1	4	1	1	1	1	4	4	4	4	1	1	1	4	1	4	1	1
297	2025/6/10 17:08:13	197秒	微信	N/A	113.14.131.60(广西-桂林)	444	1	3	3	1	1	1	9	9	9	9	1	9	9	1	1	1	9	9	9	9	9	9	9	1	9	9	9	9	1	9	9	9	9	1	1	9	9	1	1	9	1	1	1
298	2025/6/10 17:08:28	241秒	微信	N/A	113.14.131.71(广西-桂林)	145	1	2	3	4	1	1	1	1	1	1	1	4	4	1	4	1	1	4	1	1	4	1	1	4	4	1	1	4	1	4	1	1	1	4	1	1	1	4	1	1	1	1	4
299	2025/6/10 17:08:41	283秒	微信	N/A	117.181.170.92(广西-柳州)	418	2	1	1	4	3	1	6	6	6	6	5	6	6	6	6	6	6	6	6	6	6	6	5	6	6	5	6	5	6	5	6	6	6	6	5	6	6	5	5	6	6	5	6
300	2025/6/10 17:08:46	289秒	微信	N/A	171.107.103.168(广西-河池)	457	2	3	4	2	3	1	3	10	10	10	10	5	9	4	3	3	10	10	1	4	4	1	6	10	1	9	6	10	1	9	10	6	10	1	4	6	9	9	10	5	10	1	3
301	2025/6/10 17:09:06	186秒	微信	N/A	222.218.242.30(广西-贺州)	364	1	2	1	3	1	1	4	4	4	1	4	6	6	1	3	10	3	1	5	5	10	3	4	10	9	10	6	9	1	10	4	10	10	3	10	1	6	5	5	4	3	1	4
302	2025/6/10 17:09:15	283秒	微信	N/A	171.38.199.196(广西-钦州)	449	2	4	3	3	3	2	9	5	5	9	6	10	3	1	5	10	9	9	1	9	10	6	9	9	10	9	6	9	1	6	10	5	6	5	6	5	1	9	3	1	9	1	3
303	2025/6/10 17:09:17	214秒	微信	N/A	113.14.131.168(广西-桂林)	633	1	3	2	5	1	2	10	10	10	10	10	10	10	10	10	10	10	10	10	10	10	9	9	9	9	9	9	9	9	9	9	9	9	9	9	9	10	10	10	10	10	10	9
304	2025/6/10 17:09:47	257秒	微信	N/A	180.142.88.143(广西-玉林)	402	2	4	3	1	1	1	10	3	5	10	5	6	3	10	6	3	6	10	10	5	10	10	5	6	3	10	4	4	4	5	4	6	9	9	3	5	6	10	5	3	1	5	4
305	2025/6/10 17:09:53	291秒	微信	N/A	117.181.29.194(广西-南宁)	565	1	5	2	3	2	1	10	10	10	10	10	10	10	10	10	10	10	10	10	10	10	4	4	4	4	4	4	4	4	4	4	4	4	4	4	4	10	10	10	9	10	10	10
306	2025/6/10 17:10:14	165秒	微信	N/A	113.14.131.53(广西-桂林)	346	2	4	3	2	2	1	4	4	4	4	4	4	4	4	4	4	4	4	4	4	4	5	5	5	5	5	5	5	5	5	5	5	5	5	5	5	4	4	4	4	4	4	4
307	2025/6/10 17:10:33	251秒	微信	N/A	171.108.236.32(广西-贵港)	242	1	2	1	3	1	1	3	3	3	3	3	3	3	3	3	3	3	3	3	3	3	4	4	4	4	4	4	4	4	4	4	4	4	4	4	4	3	3	3	3	3	3	3
308	2025/6/10 17:11:01	176秒	微信	N/A	116.253.144.46(广西-来宾)	367	2	1	2	1	1	2	9	9	3	3	5	3	4	10	4	3	1	9	10	10	5	1	3	1	3	10	1	10	3	3	4	9	9	4	6	4	5	3	3	10	10	3	4
309	2025/6/10 17:11:15	208秒	微信	N/A	220.173.123.81(广西-桂林)	474	2	1	1	1	3	2	9	10	10	4	6	5	10	3	5	10	6	10	10	6	4	6	9	3	9	1	3	9	1	10	10	3	9	1	3	4	4	10	9	3	4	9	6
310	2025/6/10 17:11:32	200秒	微信	N/A	117.140.126.194(广西-柳州)	140	1	2	2	4	1	1	1	1	1	1	1	4	4	1	4	1	4	4	1	1	1	4	1	1	4	1	1	1	1	4	1	1	4	1	1	1	1	1	1	3	4	1	1
311	2025/6/10 17:11:50	286秒	微信	N/A	111.58.20.196(广西-桂林)	398	2	1	1	4	1	1	4	3	9	4	5	10	9	10	3	9	5	1	1	9	3	9	4	4	6	10	6	3	4	9	6	9	5	6	9	6	10	3	10	9	5	5	4
312	2025/6/10 17:12:07	235秒	微信	N/A	171.106.231.232(广西-柳州)	275	2	3	3	3	3	1	6	3	6	3	3	3	6	6	6	3	3	3	3	3	3	3	3	6	3	3	3	3	3	3	3	3	3	6	3	3	3	3	6	3	3	6	6
313	2025/6/10 17:12:28	174秒	微信	N/A	180.139.241.151(广西-贵港)	451	2	4	2	3	1	1	4	4	9	3	10	9	6	9	1	3	1	9	9	9	10	10	3	3	5	4	10	6	3	10	6	4	5	4	1	10	9	1	10	6	3	9	10
314	2025/6/10 17:12:36	297秒	微信	N/A	117.182.43.210(广西-南宁)	657	2	2	1	4	2	1	9	9	9	9	9	9	9	9	9	9	9	9	9	9	9	9	9	9	9	9	9	9	9	9	9	9	9	9	9	9	9	9	9	9	9	9	9
315	2025/6/10 17:12:58	236秒	微信	N/A	171.108.157.130(广西-贺州)	403	2	2	1	1	3	2	3	9	3	5	10	5	10	9	4	5	9	10	3	3	10	1	6	5	6	5	4	1	6	5	3	6	4	3	10	4	10	10	1	3	9	4	5
316	2025/6/10 17:13:26	216秒	微信	N/A	111.58.208.43(广西-南宁)	435	1	2	3	2	1	1	10	1	4	10	10	9	6	6	10	9	6	3	10	9	10	1	1	10	3	10	10	1	4	10	4	9	9	6	6	10	3	10	6	9	1	9	3
317	2025/6/10 17:13:29	170秒	微信	N/A	171.36.6.73(广西-南宁)	334	1	3	3	3	1	2	3	3	3	3	3	3	3	3	3	3	3	3	3	3	3	10	10	10	10	10	10	10	10	10	9	10	10	10	10	10	3	3	3	3	3	3	3
318	2025/6/10 17:13:32	210秒	微信	N/A	117.182.67.252(广西-河池)	492	2	3	3	2	1	2	9	1	9	9	9	9	9	9	9	9	9	9	9	1	9	9	9	1	9	1	9	9	9	9	9	9	9	9	1	9	1	9	1	9	1	4	9
319	2025/6/10 17:14:16	220秒	微信	N/A	180.140.47.8(广西-桂林)	292	2	3	3	4	3	1	4	4	4	4	4	4	4	4	4	4	4	4	4	4	4	4	4	4	4	4	4	4	4	4	4	4	4	4	4	4	4	4	4	4	4	4	4
320	2025/6/10 17:14:21	205秒	微信	N/A	117.181.167.187(广西-贺州)	444	1	2	1	4	2	1	1	1	5	6	5	5	1	9	1	4	10	5	10	1	4	5	9	10	10	9	5	10	5	3	4	9	10	1	9	9	9	10	5	4	1	10	6
321	2025/6/10 17:14:34	171秒	微信	N/A	180.137.232.26(广西-玉林)	423	2	2	1	2	1	1	10	1	1	10	6	6	9	5	5	9	1	9	5	6	4	10	1	5	3	5	3	3	4	9	5	9	9	3	5	3	5	6	5	6	10	9	5
322	2025/6/10 17:14:48	244秒	微信	N/A	171.106.211.102(广西-南宁)	527	2	4	2	1	3	2	9	9	9	9	9	9	9	9	9	9	9	9	9	9	9	5	5	5	5	5	5	5	5	5	5	5	5	5	5	5	9	9	9	9	9	9	9
323	2025/6/10 17:15:03	205秒	微信	N/A	220.173.158.45(广西-百色)	688	1	3	2	1	3	1	10	10	10	10	9	10	9	10	10	10	10	10	10	10	10	10	9	10	10	10	10	10	9	10	9	9	10	10	9	9	9	9	9	9	9	9	10
324	2025/6/10 17:15:08	175秒	微信	N/A	121.31.161.73(广西-北海)	244	2	3	3	2	2	1	3	3	3	3	3	3	3	3	3	3	3	3	3	3	3	4	4	4	4	4	4	4	4	4	4	4	4	4	4	4	3	3	3	3	3	3	3
325	2025/6/10 17:15:37	242秒	微信	N/A	117.181.23.96(广西-南宁)	398	2	5	3	3	2	1	3	9	1	10	3	9	9	1	5	1	1	6	10	9	1	3	10	10	5	3	5	3	3	3	9	1	10	1	5	1	6	1	3	3	9	6	9
326	2025/6/10 17:15:37	203秒	微信	N/A	180.140.47.115(广西-桂林)	316	2	2	3	2	1	1	4	4	4	4	4	4	4	4	4	4	4	4	4	4	4	3	3	3	3	3	3	3	3	3	3	3	3	3	3	3	4	4	4	4	4	4	4
327	2025/6/10 17:15:52	199秒	微信	N/A	116.253.144.248(广西-来宾)	219	2	4	4	2	1	1	3	3	3	3	3	3	3	3	3	3	3	3	3	3	3	3	3	3	3	3	3	3	3	3	3	3	3	3	3	3	3	3	3	3	3	3	3
328	2025/6/10 17:16:09	195秒	微信	N/A	117.183.126.72(广西-贵港)	414	1	2	2	4	1	2	5	5	6	5	3	9	5	5	10	5	4	5	5	3	9	5	10	5	6	5	6	6	5	1	10	5	6	5	5	1	9	5	5	5	10	6	3
329	2025/6/10 17:16:27	276秒	微信	N/A	117.182.50.33(广西-南宁)	270	2	3	2	3	1	2	3	4	3	4	4	3	4	4	4	3	3	4	3	4	4	4	4	4	4	3	4	3	3	4	4	4	4	4	4	4	3	4	3	4	3	4	4
330	2025/6/10 17:16:30	298秒	微信	N/A	116.253.13.66(广西-贺州)	418	2	1	1	2	1	1	1	9	1	9	1	9	9	9	1	9	9	1	9	9	9	1	1	1	1	9	9	9	9	1	1	9	1	9	9	1	1	9	9	1	4	9	1
331	2025/6/10 17:16:40	284秒	微信	N/A	116.10.227.161(广西-来宾)	308	1	4	3	5	1	1	6	3	6	6	3	3	3	6	3	3	3	3	6	6	3	3	3	3	6	3	6	3	3	3	6	3	3	6	3	3	6	6	6	5	6	6	6
332	2025/6/10 17:17:02	175秒	微信	N/A	117.182.18.7(广西-来宾)	414	1	1	1	1	2	1	6	6	6	5	10	10	10	9	10	3	3	5	3	10	3	1	3	6	3	1	6	10	6	4	3	6	9	9	1	6	9	3	9	3	5	9	1
333	2025/6/10 17:17:11	217秒	微信	N/A	117.140.97.43(广西-玉林)	492	1	4	4	2	1	1	6	6	6	6	6	6	6	6	6	6	6	6	6	6	6	10	10	10	10	10	10	10	10	10	10	10	10	10	10	10	6	6	6	6	6	6	6
334	2025/6/10 17:17:13	279秒	微信	N/A	117.182.223.233(广西-梧州)	438	1	3	4	2	1	2	6	6	6	6	6	6	6	6	6	6	6	6	6	6	6	6	6	6	6	6	6	6	6	6	6	6	6	6	6	6	6	6	6	6	6	6	6
335	2025/6/10 17:17:31	249秒	微信	N/A	180.140.47.105(广西-桂林)	407	2	2	1	1	2	2	6	9	1	9	10	3	10	6	6	10	1	9	10	9	3	6	4	10	3	5	4	4	5	6	10	3	9	10	5	3	9	6	5	5	3	5	3
336	2025/6/10 17:17:36	202秒	微信	N/A	180.140.47.37(广西-桂林)	358	1	3	3	2	1	1	3	3	3	3	3	3	3	3	3	3	3	3	3	3	3	9	9	9	9	9	9	9	9	9	9	9	9	9	9	9	3	3	3	3	3	3	3
337	2025/6/10 17:17:46	239秒	微信	N/A	171.107.125.223(广西-河池)	408	1	2	1	3	1	1	6	5	6	6	6	5	6	5	5	5	5	6	6	5	5	6	6	6	6	6	6	6	6	5	6	5	6	6	6	5	6	6	6	6	5	5	5
338	2025/6/10 17:18:14	168秒	微信	N/A	180.140.47.42(广西-桂林)	281	1	3	2	2	2	1	3	3	3	6	6	3	3	3	3	3	3	6	3	6	3	3	3	3	3	3	6	6	3	3	3	3	3	3	6	6	3	3	3	5	3	6	3
339	2025/6/10 17:18:33	272秒	微信	N/A	180.140.47.250(广西-桂林)	384	1	3	3	2	2	1	5	6	5	6	5	6	5	5	5	5	5	5	5	6	5	6	5	6	5	6	5	6	5	5	5	6	5	5	5	5	6	5	5	5	6	6	5
340	2025/6/10 17:18:44	184秒	微信	N/A	117.183.231.44(广西-河池)	269	1	3	2	1	1	1	1	1	1	1	1	1	1	1	1	1	1	1	1	1	1	10	10	10	10	10	10	10	9	10	9	10	10	10	10	10	1	1	1	1	1	1	1
341	2025/6/10 17:19:13	241秒	微信	N/A	219.159.100.97(广西-桂林)	403	2	4	3	4	3	2	4	1	5	5	6	10	10	5	5	6	1	6	3	6	5	6	4	4	9	6	10	10	6	1	5	1	6	10	10	4	1	4	10	5	10	3	5
342	2025/6/10 17:19:44	221秒	微信	N/A	171.109.95.230(广西-玉林)	516	1	4	3	1	3	1	9	9	9	9	9	9	9	9	9	9	9	9	9	9	9	4	4	4	4	4	4	4	4	4	4	4	4	4	4	4	9	9	9	9	9	9	9
343	2025/6/10 17:20:17	207秒	微信	N/A	117.140.142.218(广西-防城港)	345	2	2	1	2	1	2	5	5	5	5	5	5	5	5	5	5	5	5	5	5	5	3	3	3	3	3	3	3	3	3	3	3	3	3	3	3	5	5	5	5	5	5	5
344	2025/6/10 17:20:24	237秒	微信	N/A	219.159.100.24(广西-桂林)	454	2	4	4	3	1	1	5	1	6	6	9	10	1	1	10	6	10	9	4	4	9	9	10	6	6	9	10	5	1	10	9	3	1	10	5	6	4	5	10	9	5	1	4
345	2025/6/10 17:20:49	289秒	微信	N/A	117.140.114.207(广西-梧州)	437	1	4	2	1	1	1	6	1	9	10	1	9	9	10	9	9	6	5	10	5	1	9	6	5	6	10	4	4	1	9	4	9	9	5	5	6	1	9	4	10	1	1	1
346	2025/6/10 17:21:00	242秒	微信	N/A	171.109.144.39(广西-北海)	420	2	2	1	2	1	1	5	6	6	6	6	6	6	5	5	6	5	6	6	5	5	6	6	5	5	6	6	6	6	6	6	6	6	6	5	5	6	6	5	6	5	6	5
347	2025/6/10 17:21:23	182秒	微信	N/A	171.108.204.62(广西-南宁)	333	2	3	4	1	2	1	5	5	5	5	5	5	5	5	5	5	5	5	5	5	5	3	3	3	3	3	3	3	3	3	3	3	3	3	3	3	5	5	5	5	5	5	5
348	2025/6/10 17:21:32	240秒	微信	N/A	222.218.252.145(广西-贺州)	455	2	4	3	3	3	2	1	9	9	9	9	9	9	9	9	9	1	9	1	1	9	1	9	9	9	1	9	9	9	9	9	9	9	9	9	9	9	1	1	1	1	1	1
349	2025/6/10 17:21:54	236秒	微信	N/A	219.159.100.171(广西-桂林)	438	1	3	2	3	3	1	6	6	6	6	6	6	6	6	6	6	6	6	6	6	6	6	6	6	6	6	6	6	6	6	6	6	6	6	6	6	6	6	6	6	6	6	6
350	2025/6/10 17:22:02	285秒	微信	N/A	182.89.36.54(广西-柳州)	344	1	4	3	3	1	1	1	9	10	5	9	9	1	9	5	3	6	6	1	6	10	3	6	4	3	9	3	4	5	3	9	4	3	4	5	6	9	5	1	3	9	5	9
351	2025/6/10 17:22:18	257秒	微信	N/A	116.8.114.63(广西-桂林)	299	2	5	4	1	1	1	3	3	3	3	3	3	3	3	3	3	3	3	3	3	3	6	6	6	6	6	6	6	6	6	6	6	6	6	6	6	3	3	3	3	3	3	3
352	2025/6/10 17:22:29	288秒	微信	N/A	116.8.114.45(广西-桂林)	302	1	1	1	1	1	1	6	3	6	3	3	6	3	6	6	3	3	6	3	3	6	3	3	3	6	6	3	6	3	3	3	3	3	3	3	3	6	3	3	3	3	6	6
353	2025/6/10 17:22:43	266秒	微信	N/A	116.8.114.77(广西-桂林)	407	1	4	2	3	2	1	1	9	1	10	1	5	5	5	3	9	9	4	10	10	1	9	4	10	10	5	10	6	9	6	9	3	9	6	4	10	9	5	3	5	4	5	1
354	2025/6/10 17:23:00	262秒	微信	N/A	116.8.114.9(广西-桂林)	456	2	3	2	3	3	2	9	9	9	9	9	9	9	9	9	9	9	9	9	9	9	3	3	3	3	3	3	3	3	3	3	3	3	3	3	3	9	9	9	9	9	9	9
355	2025/6/10 17:23:36	217秒	微信	N/A	116.252.40.91(广西-南宁)	287	2	2	1	2	1	1	3	6	3	3	6	3	3	6	3	3	6	3	3	6	3	3	3	6	3	3	3	3	3	3	6	3	3	3	6	3	6	3	3	3	3	6	3
356	2025/6/10 17:23:36	256秒	微信	N/A	117.182.66.167(广西-河池)	73	2	4	4	5	1	1	1	1	1	1	1	1	1	1	1	1	1	1	1	1	1	1	1	1	1	1	1	1	1	1	1	1	1	1	1	1	1	1	1	1	1	1	1
357	2025/6/10 17:24:07	211秒	微信	N/A	222.84.131.38(广西-河池)	151	1	2	2	2	1	1	4	4	1	4	1	4	1	1	1	4	1	1	1	1	1	4	1	4	1	1	1	1	4	1	4	4	1	1	1	1	4	4	4	3	1	1	4
358	2025/6/10 17:24:13	289秒	微信	N/A	117.182.152.2(广西-来宾)	467	2	1	1	2	1	1	9	9	9	9	9	9	9	9	9	9	9	9	9	9	9	4	4	4	4	4	4	4	4	4	4	4	4	4	4	4	9	9	9	9	9	9	9
359	2025/6/10 17:24:43	261秒	微信	N/A	111.58.145.207(广西-贵港)	424	1	2	2	3	3	1	1	6	10	5	1	6	9	5	1	3	1	10	5	1	5	5	5	10	9	9	10	6	10	10	4	10	10	6	10	9	1	5	5	3	10	6	3
360	2025/6/10 17:24:43	262秒	微信	N/A	117.181.154.133(广西-北海)	453	2	4	2	5	2	1	9	1	1	9	1	9	9	9	1	9	9	1	1	1	9	1	9	9	9	9	9	1	9	9	9	9	9	1	9	9	4	4	9	4	1	9	9
361	2025/6/10 17:25:13	272秒	微信	N/A	180.142.214.185(广西-玉林)	398	2	4	2	5	3	2	1	10	3	3	5	10	6	3	4	5	4	4	5	1	10	3	10	1	3	10	6	3	10	5	4	5	6	6	10	4	3	6	6	10	5	10	3
362	2025/6/10 17:25:14	170秒	微信	N/A	117.182.57.47(广西-河池)	290	1	3	2	2	1	2	3	6	3	6	3	3	6	3	3	6	3	6	3	6	3	3	3	3	3	3	3	6	3	3	3	6	6	3	3	3	3	3	6	6	6	6	3
363	2025/6/10 17:25:37	240秒	微信	N/A	116.8.115.110(广西-桂林)	392	2	2	1	1	1	1	3	3	3	3	3	3	3	3	3	3	3	3	3	3	3	6	6	6	6	6	6	6	6	6	6	6	6	6	6	6	3	3	3	3	3	3	3
364	2025/6/10 17:25:46	255秒	微信	N/A	171.104.60.234(广西-钦州)	695	1	3	4	2	1	1	9	10	10	10	10	10	9	10	10	9	10	10	10	10	9	10	10	9	10	9	10	9	9	10	9	10	10	9	10	10	9	9	10	10	10	10	9
365	2025/6/10 17:26:03	187秒	微信	N/A	117.182.246.71(广西-桂林)	465	2	4	4	4	1	1	9	9	1	9	1	9	9	9	9	1	9	9	1	9	9	1	1	1	9	1	9	9	1	9	9	1	9	9	9	9	1	1	1	9	1	1	9
366	2025/6/10 17:26:16	268秒	微信	N/A	116.8.115.43(广西-桂林)	465	1	3	3	3	1	2	9	1	9	1	9	9	9	1	9	9	9	9	9	1	9	9	9	9	9	9	9	9	9	9	1	1	9	9	9	9	1	9	9	9	9	1	1
367	2025/6/10 17:26:30	244秒	微信	N/A	116.8.115.142(广西-桂林)	219	1	4	3	4	2	2	3	3	3	3	3	3	3	3	3	3	3	3	3	3	3	3	3	3	3	3	3	3	3	3	3	3	3	3	3	3	3	3	3	3	3	3	3
368	2025/6/10 17:26:44	235秒	微信	N/A	117.182.94.82(广西-贵港)	417	2	3	2	1	1	1	4	4	4	4	4	4	4	4	4	4	4	4	4	4	4	10	10	10	10	10	10	10	10	10	10	10	10	10	10	10	4	4	4	4	4	4	4
369	2025/6/10 17:26:56	242秒	微信	N/A	117.181.189.196(广西-柳州)	690	1	1	1	4	2	1	9	9	10	10	9	10	10	10	9	10	10	10	10	10	9	10	9	10	9	9	10	9	9	10	9	9	10	10	10	9	10	10	10	9	10	10	9
370	2025/6/10 17:27:05	279秒	微信	N/A	171.108.236.253(广西-贵港)	331	2	3	2	3	1	2	4	1	1	3	1	3	4	1	1	10	3	1	3	3	9	1	10	1	4	1	1	4	3	5	1	1	3	3	4	10	10	9	9	1	4	9	4
371	2025/6/10 17:27:17	226秒	微信	N/A	116.8.114.90(广西-桂林)	690	2	3	2	4	3	1	9	10	10	10	10	10	9	10	10	10	10	10	9	9	10	10	9	10	9	10	10	10	10	10	10	9	9	10	10	10	9	10	9	9	9	9	9
372	2025/6/10 17:27:39	231秒	微信	N/A	116.1.163.152(广西-贺州)	441	1	2	1	1	2	1	5	10	3	4	10	5	5	3	4	4	4	9	6	10	4	1	3	4	3	4	4	3	4	4	1	9	6	10	10	6	5	5	10	4	10	3	9
373	2025/6/10 17:27:43	254秒	微信	N/A	171.105.74.99(广西-南宁)	483	2	4	2	2	1	2	4	9	1	10	3	10	1	10	3	9	1	1	4	9	4	6	6	10	9	1	4	9	10	5	4	6	10	5	5	4	5	10	9	9	10	5	10
374	2025/6/10 17:28:04	271秒	微信	N/A	113.16.31.83(广西-玉林)	146	2	4	3	3	1	2	1	1	1	4	4	4	1	1	1	1	4	1	4	4	1	1	4	1	4	4	1	1	1	1	1	1	4	1	4	1	4	4	1	1	1	1	1
375	2025/6/10 17:28:10	258秒	微信	N/A	117.140.228.29(广西-防城港)	492	1	5	4	1	1	1	4	4	4	4	4	4	4	4	4	4	4	4	4	4	4	10	10	10	10	10	10	10	10	10	10	10	10	10	10	10	4	4	4	4	4	4	4
376	2025/6/10 17:28:17	207秒	微信	N/A	117.183.10.99(广西-贵港)	689	1	4	2	2	3	2	10	9	10	9	10	10	10	10	9	10	9	10	9	10	10	9	10	10	10	9	9	10	10	10	10	10	10	10	10	9	1	10	10	9	9	9	1
377	2025/6/10 17:28:40	275秒	微信	N/A	116.8.114.28(广西-桂林)	233	2	2	1	3	1	1	1	1	1	1	1	1	1	1	1	1	1	1	1	1	1	4	4	4	4	4	4	4	4	4	4	4	4	4	4	4	1	1	1	1	1	1	1
378	2025/6/10 17:28:41	289秒	微信	N/A	116.8.114.51(广西-桂林)	686	1	4	4	4	1	2	10	9	10	10	10	10	9	9	10	9	10	10	9	9	10	10	10	10	9	10	10	10	10	10	10	10	10	9	9	10	10	9	9	10	10	1	10
379	2025/6/10 17:29:09	263秒	微信	N/A	113.12.38.33(广西-梧州)	388	1	3	2	5	1	1	4	3	4	3	5	5	3	10	10	4	10	1	9	4	3	3	3	6	3	5	10	10	10	6	4	3	5	4	10	1	3	3	10	5	10	5	10
380	2025/6/10 17:29:14	276秒	微信	N/A	110.72.91.31(广西-贵港)	519	2	2	1	1	1	1	6	6	6	6	6	6	6	6	6	6	6	6	6	6	6	10	10	10	10	10	10	10	10	10	10	10	10	10	10	10	6	6	6	6	6	6	6
381	2025/6/10 17:29:31	216秒	微信	N/A	171.37.48.235(广西-南宁)	267	2	3	2	3	3	2	4	4	4	3	3	4	4	4	3	3	4	4	4	3	4	4	3	4	4	4	3	4	4	3	4	4	4	3	4	4	3	4	4	4	3	4	4
382	2025/6/10 17:29:42	177秒	微信	N/A	116.8.115.101(广西-桂林)	428	1	3	2	1	1	2	4	9	10	6	4	6	3	9	4	3	10	3	3	3	1	3	9	3	10	4	3	6	3	9	1	9	1	6	4	4	6	9	9	10	1	3	6
383	2025/6/10 17:29:44	170秒	微信	N/A	171.37.45.164(广西-南宁)	439	2	5	2	4	2	1	9	9	1	1	1	9	9	9	9	1	9	9	1	9	9	9	9	9	1	9	9	1	1	1	9	9	9	1	9	9	9	9	9	1	9	9	1
384	2025/6/10 17:30:00	301秒	微信	N/A	117.181.188.166(广西-柳州)	285	2	1	1	1	1	2	1	1	1	1	1	1	1	1	1	1	1	1	1	1	1	10	10	10	10	10	10	10	10	10	10	10	10	10	10	10	1	1	1	1	1	1	1
385	2025/6/10 17:30:15	208秒	微信	N/A	116.1.110.39(广西-桂林)	411	2	4	4	1	2	2	3	1	5	5	10	5	10	10	1	3	9	6	6	5	1	1	6	6	1	5	5	6	9	9	6	4	6	5	6	1	1	1	1	9	10	6	9
386	2025/6/10 17:30:19	228秒	微信	N/A	117.182.206.88(广西-玉林)	438	1	3	2	3	2	1	6	6	6	6	6	6	6	6	6	6	6	6	6	6	6	6	6	6	6	6	6	6	6	6	6	6	6	6	6	6	6	6	6	6	6	6	6
387	2025/6/10 17:30:53	286秒	微信	N/A	180.137.116.210(广西-北海)	411	1	3	3	2	1	1	5	6	6	6	5	5	5	6	6	5	6	6	6	5	6	6	6	6	5	5	6	6	6	6	6	6	6	5	5	6	5	5	6	6	6	6	5
388	2025/6/10 17:30:53	277秒	微信	N/A	117.182.112.149(广西-柳州)	678	1	2	2	2	1	1	10	10	10	10	10	10	10	10	10	10	10	10	10	10	10	9	9	9	9	9	9	9	9	9	9	9	9	9	9	9	10	10	10	10	10	10	10
389	2025/6/10 17:30:53	220秒	微信	N/A	117.183.88.167(广西-玉林)	420	2	3	2	5	1	1	3	5	10	6	4	10	6	9	4	9	4	3	9	3	9	10	4	4	9	4	6	6	10	4	10	9	3	3	3	1	9	4	10	4	3	9	9
390	2025/6/10 17:31:16	213秒	微信	N/A	171.104.244.39(广西-桂林)	317	1	3	2	3	1	2	3	6	4	3	3	3	4	4	1	1	1	6	4	3	9	4	5	1	4	4	3	6	3	6	4	3	1	5	1	3	5	4	3	1	1	3	5
391	2025/6/10 17:31:28	209秒	微信	N/A	117.182.69.152(广西-河池)	352	1	3	3	4	3	2	9	6	1	5	6	4	5	5	6	1	3	4	9	3	3	4	5	3	5	1	4	1	9	4	5	9	6	4	4	5	3	6	1	3	9	9	1
392	2025/6/10 17:31:42	181秒	微信	N/A	171.104.244.86(广西-桂林)	704	2	1	1	2	1	2	10	10	9	10	10	9	9	10	10	10	9	9	9	10	9	10	10	10	9	9	10	10	9	9	9	10	10	10	10	10	10	9	10	10	9	10	10
393	2025/6/10 17:31:57	290秒	微信	N/A	116.253.120.48(广西-柳州)	432	2	4	2	2	2	2	4	3	9	4	3	3	1	10	1	9	3	9	3	6	4	10	3	5	1	10	3	6	9	5	3	10	6	6	10	9	4	10	9	3	3	6	9
394	2025/6/10 17:31:59	260秒	微信	N/A	171.109.241.200(广西-河池)	706	1	4	3	3	2	2	10	10	9	10	9	9	10	10	9	10	10	9	9	10	9	10	10	10	9	10	10	9	10	9	10	10	10	10	9	10	10	10	9	10	10	10	9
395	2025/6/10 17:32:22	176秒	微信	N/A	171.104.244.170(广西-桂林)	421	2	3	3	3	2	1	3	5	3	10	5	10	6	1	5	6	3	5	1	4	1	1	1	3	5	4	3	5	5	6	3	10	10	6	1	3	6	4	10	3	5	10	4
396	2025/6/10 17:32:22	258秒	微信	N/A	171.104.244.175(广西-桂林)	267	2	3	4	1	1	1	4	3	4	4	4	4	3	4	3	3	4	3	4	4	4	3	3	4	4	3	4	3	4	3	3	4	3	4	4	4	3	3	4	3	4	3	3
397	2025/6/10 17:32:33	226秒	微信	N/A	171.104.244.146(广西-桂林)	281	2	2	2	1	1	1	6	3	6	3	3	3	3	3	3	3	3	3	3	3	3	6	6	3	6	3	3	3	6	3	3	3	3	3	3	3	6	3	3	6	3	6	3
398	2025/6/10 17:32:54	229秒	微信	N/A	117.182.46.84(广西-南宁)	439	2	2	1	4	1	2	10	6	4	3	4	9	5	10	3	4	10	9	3	5	3	6	5	6	9	5	10	4	10	4	10	9	3	5	10	4	3	9	6	6	6	6	9
399	2025/6/10 17:32:57	289秒	微信	N/A	117.140.16.202(广西-南宁)	476	2	2	3	3	1	1	5	5	5	5	5	5	5	5	5	5	5	5	5	5	5	6	6	6	6	6	6	6	6	6	6	6	6	6	6	6	5	5	5	5	5	5	5
400	2025/6/10 17:33:20	249秒	微信	N/A	171.104.244.112(广西-桂林)	483	2	3	3	3	1	1	6	6	6	6	6	6	6	6	6	6	6	6	6	6	6	9	9	9	9	9	9	9	9	9	9	9	9	9	9	9	6	6	6	6	6	6	6
401	2025/6/10 17:33:25	173秒	微信	N/A	171.104.244.25(广西-桂林)	270	2	4	2	2	3	1	3	4	4	4	3	4	4	4	4	4	4	3	4	4	3	4	3	3	3	4	3	4	4	4	4	4	4	4	3	3	4	4	4	4	3	3	4
402	2025/6/10 17:33:36	174秒	微信	N/A	180.143.244.18(广西-桂林)	577	1	3	4	5	1	2	9	9	9	9	9	9	9	9	9	9	9	9	9	9	9	10	10	10	10	10	10	10	10	10	10	10	10	10	10	10	9	9	9	9	9	9	9
403	2025/6/10 17:33:52	178秒	微信	N/A	117.141.161.6(广西-北海)	324	1	3	2	3	1	2	5	1	4	1	10	10	6	5	3	6	5	1	1	5	3	4	6	3	6	9	6	4	6	5	5	5	5	1	1	4	4	1	1	5	1	10	10
404	2025/6/10 17:34:07	175秒	微信	N/A	116.253.13.66(广西-贺州)	525	1	2	2	2	2	1	9	9	9	9	9	9	9	9	9	9	9	9	9	9	9	5	5	5	5	5	5	5	5	5	5	5	5	5	5	5	9	9	9	9	9	9	9
405	2025/6/10 17:34:07	221秒	微信	N/A	180.140.245.142(广西-百色)	144	1	3	3	1	2	1	1	1	1	1	1	1	4	1	4	4	1	4	1	4	1	1	1	4	1	1	1	1	1	4	1	1	1	1	1	1	1	4	3	3	1	4	4
406	2025/6/10 17:34:19	161秒	微信	N/A	180.143.244.100(广西-桂林)	392	1	3	2	2	1	1	3	6	3	9	1	9	3	5	9	5	9	5	1	5	6	6	6	3	1	1	10	10	1	10	4	1	4	6	6	3	10	5	10	9	6	6	5
407	2025/6/10 17:34:36	282秒	微信	N/A	180.143.244.99(广西-桂林)	288	2	2	1	1	1	1	3	3	3	3	3	3	3	3	3	3	3	3	3	6	6	6	3	3	3	3	3	3	3	6	3	6	6	6	3	6	5	5	6	3	3	3	5
408	2025/6/10 17:34:42	169秒	微信	N/A	117.183.10.122(广西-贵港)	657	1	2	1	1	1	1	9	9	9	9	9	9	9	9	9	9	9	9	9	9	9	9	9	9	9	9	9	9	9	9	9	9	9	9	9	9	9	9	9	9	9	9	9
409	2025/6/10 17:35:11	209秒	微信	N/A	113.15.50.88(广西-来宾)	273	1	2	1	2	1	1	4	4	4	4	3	4	4	4	4	4	4	4	4	4	3	3	4	4	4	3	4	4	4	4	4	4	4	4	4	3	3	3	4	3	4	4	4
410	2025/6/10 17:35:18	220秒	微信	N/A	182.89.21.170(广西-柳州)	393	2	4	3	3	3	2	10	6	3	5	9	4	5	9	10	5	3	6	6	10	3	4	4	5	9	1	10	1	9	3	10	10	1	1	4	5	3	4	10	10	3	9	3
411	2025/6/10 17:35:24	175秒	微信	N/A	180.143.244.167(广西-桂林)	707	2	1	1	2	1	2	9	9	10	10	9	10	10	10	10	10	9	10	10	9	10	10	10	10	10	10	9	9	10	9	10	10	10	10	10	10	10	10	9	10	10	9	9
412	2025/6/10 17:35:48	162秒	微信	N/A	180.142.70.198(广西-北海)	589	2	2	1	4	1	2	9	9	9	9	9	9	9	9	9	9	9	9	9	9	9	10	10	10	10	10	10	10	10	10	10	10	10	10	10	10	9	9	9	9	9	9	9
413	2025/6/10 17:35:51	292秒	微信	N/A	180.143.244.168(广西-桂林)	292	1	3	2	3	2	2	4	4	4	4	4	4	4	4	4	4	4	4	4	4	4	4	4	4	4	4	4	4	4	4	4	4	4	4	4	4	4	4	4	4	4	4	4
414	2025/6/10 17:36:15	181秒	微信	N/A	117.140.122.44(广西-河池)	415	2	4	2	4	2	1	6	6	5	5	6	6	6	6	6	6	5	5	6	6	5	6	6	5	6	6	6	6	5	6	6	6	6	6	5	6	6	6	6	6	5	6	5
415	2025/6/10 17:36:22	241秒	微信	N/A	117.141.161.6(广西-北海)	373	2	2	2	3	1	2	6	6	6	6	6	6	6	6	6	6	6	6	6	6	6	3	3	3	3	3	3	3	3	3	3	3	3	3	3	3	6	6	6	6	6	6	6
416	2025/6/10 17:36:33	201秒	微信	N/A	113.16.102.110(广西-梧州)	369	1	4	4	4	2	1	4	4	4	4	4	4	4	4	4	4	4	4	4	4	4	10	10	10	9	10	10	10	10	10	10	10	10	10	10	10	4	4	4	4	4	4	4
417	2025/6/10 17:36:43	259秒	微信	N/A	180.143.244.201(广西-桂林)	274	2	3	3	3	2	1	4	3	4	4	4	4	3	4	3	4	4	4	4	3	4	3	4	4	4	4	4	4	4	3	4	4	4	4	4	4	4	3	4	3	3	4	6
418	2025/6/10 17:37:11	210秒	微信	N/A	171.105.74.125(广西-南宁)	725	1	5	4	4	1	1	10	10	10	10	10	10	10	10	10	10	10	10	10	10	10	10	10	10	10	10	9	10	10	10	9	10	10	10	10	10	10	10	10	10	10	10	10
419	2025/6/10 17:37:25	261秒	微信	N/A	171.110.82.41(广西-桂林)	406	1	4	4	3	1	2	4	4	4	4	4	4	4	4	4	4	4	4	4	4	4	10	10	10	10	10	10	10	10	10	10	10	10	10	10	10	4	4	4	4	4	4	4
420	2025/6/10 17:37:29	218秒	微信	N/A	171.110.82.47(广西-桂林)	406	1	5	2	1	1	1	3	10	4	10	4	10	5	6	4	10	5	10	1	10	1	10	10	5	9	4	4	1	9	1	5	5	9	10	1	5	1	6	6	4	4	5	6
421	2025/6/10 17:37:45	218秒	微信	N/A	117.182.21.248(广西-来宾)	387	2	2	1	1	2	2	3	5	10	5	5	5	4	4	10	4	5	9	9	4	9	10	9	6	4	10	5	5	9	3	3	4	6	3	5	6	4	4	10	9	1	1	1
422	2025/6/10 17:38:17	177秒	微信	N/A	117.182.37.122(广西-河池)	269	2	2	2	3	2	2	4	3	4	3	4	4	3	4	4	3	4	4	3	4	4	4	3	4	4	4	3	3	3	3	4	4	4	3	4	3	4	3	3	3	6	4	4
423	2025/6/10 17:38:25	237秒	微信	N/A	171.110.82.163(广西-桂林)	418	2	4	2	3	1	2	6	6	5	5	10	6	6	5	5	3	1	1	10	9	3	6	9	1	3	5	10	5	10	5	6	6	10	3	10	5	1	6	3	6	3	5	5
424	2025/6/10 17:38:47	266秒	微信	N/A	180.143.52.188(广西-贺州)	292	2	3	4	3	1	2	4	4	4	4	4	4	4	4	4	4	4	4	4	4	4	4	4	4	4	4	4	4	4	4	4	4	4	4	4	4	4	4	4	4	4	4	4
425	2025/6/10 17:38:56	299秒	微信	N/A	117.181.22.66(广西-南宁)	514	2	2	2	3	1	1	6	6	6	6	6	6	6	6	6	6	6	6	6	6	6	9	9	9	9	9	9	9	9	9	9	9	9	9	9	9	6	6	6	6	6	6	6
426	2025/6/10 17:39:13	204秒	微信	N/A	222.83.166.84(广西-钦州)	452	2	2	2	1	3	1	9	9	9	9	9	9	9	9	9	9	9	9	9	9	9	3	3	3	3	3	3	3	3	3	3	3	3	3	3	3	9	9	9	9	9	9	9
427	2025/6/10 17:39:16	254秒	微信	N/A	171.110.82.72(广西-桂林)	420	2	4	4	2	1	1	6	6	3	6	6	6	9	3	1	5	3	1	1	5	6	10	9	5	10	3	10	6	6	10	6	3	4	3	5	6	3	10	6	9	9	9	6
428	2025/6/10 17:39:25	205秒	微信	N/A	171.110.82.51(广西-桂林)	420	1	1	1	3	2	1	5	3	9	1	3	6	5	1	1	6	9	10	9	6	3	10	1	9	5	1	9	1	5	5	9	9	9	5	5	5	1	6	9	10	1	9	9
429	2025/6/10 17:39:46	205秒	微信	N/A	171.37.26.129(广西-南宁)	370	2	5	4	1	2	1	5	1	4	9	5	1	1	1	4	9	9	3	1	5	1	9	3	6	5	1	3	5	10	5	6	1	9	5	10	6	4	4	6	9	3	1	6
430	2025/6/10 17:39:51	170秒	微信	N/A	222.216.87.87(广西-钦州)	404	1	2	1	5	1	2	5	6	6	3	10	3	9	1	10	3	10	9	1	5	9	9	9	5	1	1	1	3	9	9	5	5	6	3	9	5	5	1	5	6	1	6	6
431	2025/6/10 17:40:16	179秒	微信	N/A	113.16.113.77(广西-梧州)	270	1	2	1	2	1	1	4	4	3	4	3	4	3	3	4	4	4	4	3	4	4	4	4	3	3	3	4	3	4	4	4	3	3	4	4	4	4	3	3	6	4	4	4
432	2025/6/10 17:40:43	231秒	微信	N/A	117.183.177.247(广西-崇左)	284	2	4	3	4	3	1	3	3	3	3	3	3	6	3	3	6	3	3	3	3	3	3	6	6	6	6	3	6	3	3	6	3	6	6	6	3	3	3	3	6	6	6	5
433	2025/6/10 17:40:52	284秒	微信	N/A	113.13.108.242(广西-柳州)	392	2	3	2	4	1	1	1	1	4	1	9	10	6	1	4	10	1	4	10	3	10	3	3	9	9	3	4	6	4	4	9	4	3	3	9	9	9	9	9	9	1	4	6
434	2025/6/10 17:41:16	190秒	微信	N/A	117.181.227.201(广西-北海)	410	2	4	3	1	2	1	10	5	1	1	5	5	10	4	9	4	6	1	5	1	10	3	3	10	10	6	10	6	3	4	9	10	1	1	10	9	10	5	9	10	6	4	10
435	2025/6/10 17:41:19	195秒	微信	N/A	171.110.82.63(广西-桂林)	696	2	2	1	4	1	2	9	10	10	10	10	10	10	9	10	10	9	9	9	10	10	10	10	10	10	10	10	10	10	9	10	10	9	9	10	9	10	10	10	9	9	9	9
436	2025/6/10 17:41:55	273秒	微信	N/A	180.136.158.123(广西-南宁)	492	2	4	4	4	1	2	9	9	9	9	9	9	9	9	9	9	9	9	9	9	9	6	6	6	6	6	6	6	6	6	6	6	6	6	6	6	9	9	9	9	9	9	9
437	2025/6/10 17:41:58	212秒	微信	N/A	116.9.239.48(广西-防城港)	568	2	3	4	3	1	2	10	10	10	10	10	10	10	10	10	10	10	10	10	10	10	6	6	6	6	6	6	6	6	6	6	6	6	6	6	6	10	10	10	10	10	10	10
438	2025/6/10 17:42:21	274秒	微信	N/A	171.110.82.72(广西-桂林)	204	2	3	3	2	3	2	1	1	1	1	1	1	1	1	1	1	1	1	1	1	1	5	5	5	5	5	5	5	5	5	5	5	5	5	5	5	1	1	1	1	1	1	1
439	2025/6/10 17:42:24	186秒	微信	N/A	171.110.83.166(广西-桂林)	368	2	4	4	3	2	1	6	3	6	1	10	5	10	10	4	4	1	10	6	10	10	5	1	3	3	4	4	10	3	4	1	3	1	4	1	3	1	4	5	6	4	1	3
440	2025/6/10 17:42:48	254秒	微信	N/A	171.110.82.25(广西-桂林)	430	2	3	2	4	1	2	5	6	9	9	6	9	1	10	6	10	6	1	5	6	10	10	9	5	3	10	9	3	5	5	6	4	6	10	9	9	10	6	6	6	5	4	10
441	2025/6/10 17:43:29	241秒	微信	N/A	171.110.83.109(广西-桂林)	274	2	3	2	1	3	1	4	4	4	4	4	3	3	4	4	3	4	4	3	3	4	3	3	3	4	4	4	4	4	4	4	4	4	4	4	4	6	6	6	4	4	3	4
442	2025/6/10 17:43:30	199秒	微信	N/A	171.110.82.99(广西-桂林)	444	1	2	1	4	2	1	6	5	9	10	5	6	6	10	5	10	6	5	5	4	4	9	5	5	10	4	6	10	5	3	5	9	3	9	10	10	4	5	5	9	10	3	6
443	2025/6/10 17:44:01	208秒	微信	N/A	117.141.65.71(广西-崇左)	434	1	2	1	4	1	1	6	6	6	6	6	6	6	6	6	6	6	6	6	6	6	9	9	9	9	9	9	9	9	9	9	9	9	9	9	9	6	6	6	6	6	6	6
444	2025/6/10 17:44:08	187秒	微信	N/A	113.16.31.83(广西-玉林)	532	1	2	2	2	3	1	10	10	10	10	10	10	10	10	10	10	10	10	10	10	10	1	1	1	1	1	1	1	1	1	1	1	1	1	1	1	10	10	10	10	10	10	10
445	2025/6/10 17:44:22	275秒	微信	N/A	171.110.82.181(广西-桂林)	363	2	2	2	3	3	2	3	3	3	3	3	3	3	3	3	3	3	3	3	3	3	6	6	6	6	6	6	6	6	6	6	6	6	6	6	6	3	3	3	3	3	3	3
446	2025/6/10 17:44:42	244秒	微信	N/A	171.104.71.69(广西-防城港)	545	1	2	1	4	1	1	10	10	10	10	10	10	10	10	10	10	10	10	10	10	10	5	5	5	5	5	5	5	5	5	5	5	5	5	5	5	10	10	10	10	10	10	10
447	2025/6/10 17:44:44	238秒	微信	N/A	113.13.108.242(广西-柳州)	333	2	1	1	3	2	1	3	5	1	3	1	1	4	1	10	4	1	5	1	5	1	9	1	3	9	9	6	9	1	1	1	9	4	10	3	1	5	5	3	10	5	4	9
448	2025/6/10 17:45:10	299秒	微信	N/A	218.21.100.31(广西-玉林)	480	1	2	3	3	1	2	9	9	9	9	9	9	9	9	9	9	9	9	9	9	9	6	6	6	6	6	6	6	6	6	6	6	6	6	6	6	9	9	9	9	9	9	9
449	2025/6/10 17:45:16	254秒	微信	N/A	111.58.181.101(广西-玉林)	542	1	3	2	3	1	1	9	9	9	9	9	9	9	9	9	9	9	9	9	9	9	6	6	6	6	6	6	6	6	6	6	6	6	6	6	6	9	9	9	9	9	9	9
450	2025/6/10 17:45:35	298秒	微信	N/A	171.110.83.17(广西-桂林)	305	2	5	4	4	1	2	5	1	6	5	3	1	3	4	4	3	3	6	6	1	1	3	5	5	9	5	6	4	3	6	1	1	3	5	1	5	6	9	1	3	5	5	1
451	2025/6/10 17:45:44	237秒	微信	N/A	113.14.103.119(广西-北海)	461	2	3	3	3	1	2	9	9	1	1	9	9	9	1	9	9	1	9	9	9	1	9	9	1	9	9	9	9	9	9	9	9	1	1	9	9	9	1	9	9	9	9	1
452	2025/6/10 17:45:46	230秒	微信	N/A	111.58.41.173(广西-南宁)	439	2	1	1	1	1	1	9	1	9	9	9	1	1	9	1	1	1	9	1	9	9	1	9	9	1	9	9	9	1	9	9	1	9	9	9	1	9	1	4	9	9	9	9
453	2025/6/10 17:46:18	294秒	微信	N/A	171.105.242.48(广西-桂林)	688	2	5	3	5	1	2	10	9	10	10	10	10	10	10	9	10	10	10	9	10	10	10	10	10	9	10	10	10	10	10	10	10	10	10	10	10	9	10	10	1	10	9	9
454	2025/6/10 17:46:19	179秒	微信	N/A	113.14.222.86(广西-南宁)	387	2	2	3	4	1	2	5	5	5	6	6	5	5	5	6	6	6	5	5	5	5	6	5	5	6	5	5	5	5	5	6	6	5	5	5	5	5	5	5	5	5	5	6
455	2025/6/10 17:46:23	169秒	微信	N/A	113.74.63.64(广东-珠海)	373	1	3	3	1	1	1	4	6	6	10	10	5	3	5	3	4	3	4	4	4	4	1	1	3	6	1	6	1	1	6	3	3	10	4	10	6	6	1	3	6	6	10	3
456	2025/6/10 17:46:46	182秒	微信	N/A	117.182.81.151(广西-南宁)	536	2	2	2	3	2	1	8	2	2	8	8	10	7	5	10	10	10	5	8	9	5	10	8	6	9	8	9	8	6	8	9	7	6	10	8	8	7	10	9	10	5	2	9
457	2025/6/10 17:46:53	250秒	微信	N/A	171.108.191.135(广西-钦州)	391	1	3	3	3	2	1	5	5	5	5	5	6	6	5	5	5	5	5	6	6	6	6	5	6	5	5	5	5	5	5	5	6	6	6	5	5	6	6	5	6	5	6	6
458	2025/6/10 17:46:59	200秒	微信	N/A	171.104.58.12(广西-钦州)	705	1	3	2	1	1	1	9	10	9	10	9	10	9	10	9	9	10	9	9	10	10	9	10	10	10	10	9	10	10	10	10	10	10	9	10	10	7	9	9	9	9	10	9
459	2025/6/10 17:47:20	239秒	微信	N/A	171.110.103.247(广西-钦州)	529	2	4	3	2	2	2	5	6	9	8	9	5	10	7	10	9	9	10	9	8	8	7	2	5	5	8	7	2	10	8	5	9	5	8	7	10	9	10	7	5	9	10	10
460	2025/6/10 17:47:27	271秒	微信	N/A	220.173.122.67(广西-桂林)	599	2	3	3	1	3	1	7	9	9	7	9	7	9	9	7	9	9	7	9	9	9	9	9	9	9	7	9	9	9	7	9	9	9	9	9	7	9	7	9	7	9	7	9
461	2025/6/10 17:47:40	167秒	微信	N/A	113.76.53.252(广东-珠海)	534	1	2	1	4	1	1	10	8	10	6	2	10	10	7	9	6	10	2	2	7	9	5	9	5	10	9	10	10	5	8	8	8	7	9	9	9	9	10	10	7	9	8	2
462	2025/6/10 17:47:47	177秒	微信	N/A	220.173.122.116(广西-桂林)	479	1	3	3	4	3	1	7	7	7	7	7	7	7	7	7	7	7	7	7	7	7	5	5	5	5	5	5	5	5	5	5	5	5	5	5	5	7	7	7	7	7	7	7
463	2025/6/10 17:47:57	256秒	微信	N/A	220.173.122.91(广西-桂林)	451	1	3	2	1	2	2	8	8	6	5	2	5	10	10	2	6	6	2	6	2	10	9	6	7	9	8	6	6	9	9	6	7	2	7	6	6	8	2	6	8	5	5	5
464	2025/6/10 17:48:10	300秒	微信	N/A	220.173.122.85(广西-桂林)	496	2	4	3	3	2	1	5	6	6	5	8	7	7	7	6	8	8	6	7	2	2	9	6	2	5	10	10	6	9	10	5	9	7	7	5	5	6	2	2	10	7	7	6
465	2025/6/10 17:48:20	220秒	微信	N/A	220.173.122.192(广西-桂林)	517	1	2	1	3	1	1	8	10	2	8	6	9	8	9	7	10	2	6	6	10	10	7	10	2	8	5	10	8	8	2	5	10	10	8	2	10	10	8	2	10	2	9	7
466	2025/6/10 17:48:29	279秒	微信	N/A	116.253.160.124(广西-河池)	302	2	2	2	2	3	1	2	2	2	8	8	8	8	2	8	2	8	2	2	8	2	2	2	2	8	8	8	2	8	2	2	2	2	2	2	2	8	8	8	2	2	2	8
467	2025/6/10 17:48:36	245秒	微信	N/A	220.173.122.200(广西-桂林)	531	1	2	1	4	2	2	9	9	9	9	9	9	9	9	9	9	9	9	9	9	9	5	5	5	5	5	5	5	5	5	5	5	5	5	5	5	9	9	9	9	9	9	9
468	2025/6/10 17:48:50	278秒	微信	N/A	220.173.122.218(广西-桂林)	460	1	2	3	1	2	1	9	9	7	9	9	6	5	6	6	2	5	7	8	9	8	7	5	2	7	5	9	10	7	2	5	9	2	8	7	8	8	6	8	7	6	6	6
469	2025/6/10 17:49:09	213秒	微信	N/A	111.58.135.27(广西-桂林)	631	1	2	3	2	1	1	10	10	10	10	10	10	10	10	10	10	10	10	10	10	10	8	8	8	8	8	8	8	8	8	8	8	8	8	8	8	10	10	10	10	10	10	10
470	2025/6/10 17:49:10	270秒	微信	N/A	117.182.237.142(广西-桂林)	472	2	1	1	3	2	2	6	6	6	6	6	6	6	6	6	6	6	6	6	6	6	5	5	5	5	5	5	5	5	5	5	5	5	5	5	5	6	6	6	6	6	6	6
471	2025/6/10 17:49:24	256秒	微信	N/A	116.1.7.6(广西-桂林)	707	2	4	4	1	1	1	10	10	9	10	10	10	10	10	10	9	9	9	9	10	10	10	10	10	10	10	9	10	10	10	10	10	10	10	10	10	10	9	9	9	10	10	10
472	2025/6/10 17:49:48	175秒	微信	N/A	171.107.17.206(广西-钦州)	529	2	3	4	2	3	1	7	2	10	8	6	2	7	2	6	10	2	7	8	2	8	6	8	5	9	10	9	9	7	10	10	10	10	5	8	9	2	2	6	9	10	2	8
473	2025/6/10 17:49:55	271秒	微信	N/A	222.84.112.125(广西-来宾)	496	2	3	3	3	1	1	8	9	2	8	9	2	9	9	2	8	2	8	5	6	9	10	5	6	10	8	2	8	10	2	8	2	9	9	2	9	9	8	6	8	5	5	9
474	2025/6/10 17:50:22	191秒	微信	N/A	116.1.7.152(广西-桂林)	701	1	5	3	5	1	2	10	10	9	9	9	9	9	9	10	10	10	10	10	10	10	10	9	9	10	10	10	10	9	10	10	9	10	10	10	10	10	9	9	9	7	10	10
475	2025/6/10 17:50:48	167秒	微信	N/A	116.1.7.200(广西-桂林)	365	1	3	4	2	1	1	5	5	5	5	5	5	5	5	5	5	5	5	5	5	5	5	5	5	5	5	5	5	5	5	5	5	5	5	5	5	5	5	5	5	5	5	5
476	2025/6/10 17:51:02	194秒	微信	N/A	171.108.48.135(广西-桂林)	486	1	3	4	1	1	2	10	9	2	8	2	9	8	10	8	9	2	8	10	2	10	7	2	2	6	5	2	5	2	9	6	9	2	7	9	6	8	5	2	2	9	5	8
477	2025/6/10 17:51:21	288秒	微信	N/A	113.14.131.4(广西-桂林)	491	1	3	2	1	2	2	10	10	10	10	10	10	10	10	10	10	10	10	10	10	10	2	2	2	2	2	2	2	2	2	2	2	2	2	2	2	10	10	10	10	10	10	10
478	2025/6/10 17:51:46	251秒	微信	N/A	113.14.131.11(广西-桂林)	392	1	2	3	1	3	2	5	6	5	5	5	5	5	5	6	6	5	5	5	5	6	6	5	5	5	6	5	5	5	5	6	5	6	5	5	5	5	6	5	6	5	5	6
479	2025/6/10 17:51:54	280秒	微信	N/A	113.76.134.233(广东-珠海)	524	2	2	3	4	1	2	8	6	6	8	6	8	6	8	8	8	6	8	8	8	8	8	6	6	6	8	6	8	8	6	6	8	8	8	6	8	5	6	8	8	8	5	5
480	2025/6/10 17:52:22	236秒	微信	N/A	116.1.31.117(广西-桂林)	286	1	4	4	4	1	1	8	2	2	2	2	2	2	2	8	2	8	2	8	2	2	2	2	2	8	2	8	2	2	2	2	2	2	2	2	2	2	8	2	2	8	2	6
481	2025/6/10 17:52:26	193秒	微信	N/A	113.14.131.146(广西-桂林)	420	1	3	3	1	1	1	6	6	6	6	6	6	6	5	6	6	6	6	6	6	6	6	6	5	5	5	5	6	6	6	5	6	6	6	6	5	5	6	5	6	6	6	6
482	2025/6/10 17:52:43	275秒	微信	N/A	113.14.131.177(广西-桂林)	474	1	4	4	3	1	2	2	7	10	2	2	10	2	2	7	8	8	10	8	8	10	10	5	8	10	2	7	8	5	7	8	5	10	9	5	10	6	10	6	2	2	9	7
483	2025/6/10 17:53:02	229秒	微信	N/A	180.142.25.245(广西-来宾)	339	1	2	1	1	3	1	2	2	2	2	2	2	2	2	2	2	2	2	2	2	2	6	6	6	6	6	6	6	6	6	6	6	6	6	6	6	2	2	2	2	2	2	2
484	2025/6/10 17:53:26	162秒	微信	N/A	116.9.83.105(广西-钦州)	392	2	3	3	3	1	1	6	6	5	6	5	6	5	5	5	6	5	6	6	6	5	5	5	5	5	6	6	5	6	5	5	5	5	5	6	6	6	6	5	5	5	6	5
485	2025/6/10 17:53:53	170秒	微信	N/A	117.183.119.109(广西-南宁)	484	1	2	3	4	1	1	2	9	6	2	10	5	10	6	6	5	5	6	7	7	10	7	9	6	5	5	5	10	5	6	9	8	10	7	5	6	2	5	7	2	5	5	5
486	2025/6/10 17:54:00	254秒	微信	N/A	117.182.153.26(广西-来宾)	481	2	2	2	4	1	1	5	5	2	6	6	9	6	2	6	2	2	2	5	6	5	8	8	10	7	9	8	9	9	7	6	7	7	2	7	7	6	6	5	9	5	7	6
487	2025/6/10 17:54:11	201秒	微信	N/A	171.104.56.18(广西-钦州)	539	1	3	3	1	1	1	7	7	7	7	7	7	7	7	7	7	7	7	7	7	7	9	9	9	9	9	9	9	9	9	9	9	9	9	9	9	7	7	7	7	7	7	7
488	2025/6/10 17:54:24	289秒	微信	N/A	220.173.123.83(广西-桂林)	479	1	1	1	3	3	1	2	9	6	5	2	9	10	5	9	6	9	10	8	5	2	7	5	9	5	6	8	5	8	9	9	7	8	9	9	7	10	2	5	2	10	2	8
489	2025/6/10 17:54:31	213秒	微信	N/A	220.173.123.68(广西-桂林)	519	1	3	2	1	1	1	6	9	10	7	8	10	2	7	8	9	8	2	9	10	9	8	8	10	6	10	9	9	6	7	5	7	10	10	7	9	2	8	6	6	10	8	9
490	2025/6/10 17:54:49	228秒	微信	N/A	125.73.99.37(广西-柳州)	501	2	3	4	4	2	1	6	6	6	6	6	6	6	6	6	6	6	6	6	6	6	9	9	9	9	9	9	9	9	9	9	9	9	9	9	9	6	6	6	6	6	6	6
491	2025/6/10 17:54:56	218秒	微信	N/A	222.83.209.59(广西-贵港)	270	1	3	2	1	1	1	2	2	2	2	2	2	2	2	2	2	2	2	2	2	2	6	6	6	6	6	6	6	6	6	6	6	6	6	6	6	2	2	2	2	2	2	2
492	2025/6/10 17:55:03	167秒	微信	N/A	171.111.59.73(广西-贵港)	529	2	2	1	3	1	1	7	6	7	6	10	10	2	10	10	8	10	8	8	7	10	10	7	6	6	9	9	6	7	9	7	9	9	9	9	9	6	2	6	9	8	7	10
493	2025/6/10 17:55:22	258秒	微信	N/A	220.173.123.165(广西-桂林)	445	2	2	2	2	1	1	10	10	5	2	7	5	10	10	8	5	7	8	7	7	6	8	9	9	10	8	2	9	7	7	2	7	8	7	7	9	6	6	7	6	5	8	2
494	2025/6/10 17:55:26	201秒	微信	N/A	220.173.123.168(广西-桂林)	476	2	2	1	3	1	1	6	6	6	6	6	6	6	6	6	6	6	6	6	6	6	8	8	8	8	8	8	8	8	8	8	8	8	8	8	8	6	6	6	6	6	6	6
495	2025/6/10 17:55:44	183秒	微信	N/A	116.9.194.153(广西-贵港)	543	1	3	4	3	2	1	8	6	6	10	10	2	7	5	6	7	7	10	8	8	2	6	8	9	10	7	7	9	6	6	9	6	9	10	10	10	10	7	6	6	10	6	6
496	2025/6/10 17:55:58	225秒	微信	N/A	113.15.50.88(广西-来宾)	484	1	4	4	2	1	1	7	7	7	7	7	7	7	7	7	7	7	7	7	7	7	5	5	5	5	5	5	5	5	5	5	5	5	5	5	5	7	7	7	7	7	7	7
497	2025/6/10 17:56:24	175秒	微信	N/A	116.253.197.235(广西-来宾)	496	1	1	1	3	1	1	9	5	9	7	5	6	8	7	8	2	8	6	5	5	2	6	10	10	9	8	9	10	7	7	5	8	9	6	5	5	5	7	6	6	2	8	7
498	2025/6/10 17:56:28	280秒	微信	N/A	220.173.123.15(广西-桂林)	380	2	3	3	1	1	2	2	2	2	2	2	2	2	2	2	2	2	2	2	2	2	7	7	7	7	7	7	7	7	7	7	7	7	7	7	7	2	2	2	2	2	2	2
499	2025/6/10 17:56:44	259秒	微信	N/A	220.173.123.160(广西-桂林)	386	1	5	4	4	2	1	2	2	7	2	2	7	2	2	7	7	7	7	7	2	7	2	7	7	7	2	7	7	7	7	7	7	7	2	2	2	7	7	2	7	2	2	7
500	2025/6/10 17:57:01	285秒	微信	N/A	220.173.123.55(广西-桂林)	723	2	2	1	3	1	1	10	10	10	10	10	10	10	10	10	10	10	10	9	10	10	9	10	10	10	10	10	10	10	9	10	10	10	10	10	10	10	10	10	10	9	10	10
501	2025/6/10 17:57:18	262秒	微信	N/A	117.183.139.34(广西-来宾)	450	1	1	1	1	2	1	7	7	7	7	7	7	2	7	7	7	2	7	7	7	7	7	7	7	7	7	2	7	7	9	7	2	7	7	7	7	7	7	7	7	7	7	7
502	2025/6/10 17:57:37	247秒	微信	N/A	116.253.160.34(广西-河池)	453	2	4	4	4	1	1	5	9	8	5	9	5	5	10	2	2	8	6	2	9	6	2	5	6	10	5	6	8	5	10	6	5	5	7	5	8	6	6	8	10	2	8	8
503	2025/6/10 17:57:51	199秒	微信	N/A	180.143.227.2(广西-玉林)	314	1	2	2	2	2	2	8	2	8	2	2	2	8	8	2	2	8	2	8	8	2	2	8	2	2	2	2	2	2	2	2	2	2	8	2	8	8	2	2	8	8	8	8
504	2025/6/10 17:58:06	206秒	微信	N/A	117.183.119.62(广西-南宁)	475	1	3	3	1	1	1	6	2	9	5	10	8	5	8	10	9	10	5	2	5	8	6	6	7	6	7	5	2	5	5	8	5	5	7	7	6	10	2	5	5	9	10	6
505	2025/6/10 17:58:30	285秒	微信	N/A	180.142.200.113(广西-玉林)	700	1	3	3	5	1	2	10	10	10	10	9	10	10	10	9	10	9	10	9	10	10	9	9	10	10	9	10	9	9	10	10	10	9	10	10	10	10	10	9	9	7	10	10
506	2025/6/10 17:58:44	229秒	微信	N/A	180.142.156.205(广西-桂林)	481	1	2	1	4	1	1	10	10	10	10	10	10	10	10	10	10	10	10	10	10	10	2	2	2	2	2	2	2	2	2	2	2	2	2	2	2	10	10	10	10	10	10	10
507	2025/6/10 17:59:13	290秒	微信	N/A	117.182.85.166(广西-河池)	495	2	1	1	3	2	1	6	7	5	10	9	8	7	5	7	5	8	5	9	8	5	6	8	5	5	5	7	6	7	7	9	5	8	2	8	7	9	7	6	8	6	10	5
508	2025/6/10 17:59:40	170秒	微信	N/A	180.140.47.114(广西-桂林)	146	1	4	4	2	1	1	2	2	2	2	2	2	2	2	2	2	2	2	2	2	2	2	2	2	2	2	2	2	2	2	2	2	2	2	2	2	2	2	2	2	2	2	2
509	2025/6/10 17:59:42	277秒	微信	N/A	180.140.47.166(广西-桂林)	506	2	3	4	2	1	1	9	6	10	9	2	6	7	9	7	6	2	2	7	8	10	5	7	9	7	7	8	10	9	9	5	10	7	8	10	7	2	2	7	8	6	8	6
510	2025/6/10 18:00:12	179秒	微信	N/A	117.183.108.189(广西-柳州)	568	1	5	2	3	1	1	9	9	9	9	9	9	9	9	9	9	9	9	9	9	9	6	6	6	6	6	6	6	6	6	6	6	6	6	6	6	9	9	9	9	9	9	9
511	2025/6/10 18:00:16	299秒	微信	N/A	116.10.226.199(广西-来宾)	530	2	2	2	5	1	1	9	9	9	9	9	9	9	9	9	9	9	9	9	9	9	5	5	5	5	5	5	5	5	5	5	5	5	5	5	5	9	9	9	9	9	9	9
512	2025/6/10 18:00:16	238秒	微信	N/A	222.216.248.62(广西-来宾)	473	1	3	4	2	2	1	2	10	5	5	5	5	2	10	5	9	2	10	9	9	8	6	6	9	6	2	2	2	8	8	2	6	5	2	5	8	9	2	10	7	10	8	10
513	2025/6/10 18:00:41	243秒	微信	N/A	180.140.47.112(广西-桂林)	616	2	4	3	2	1	1	10	10	10	10	10	10	10	10	10	10	10	10	10	10	10	7	7	7	7	7	7	7	7	7	7	7	7	7	7	7	10	10	10	10	10	10	10
514	2025/6/10 18:00:45	292秒	微信	N/A	180.140.47.45(广西-桂林)	507	2	2	1	2	1	1	9	6	9	10	8	8	10	10	9	8	2	8	10	2	10	9	5	2	6	5	9	10	7	10	10	7	10	7	10	9	8	5	6	9	5	6	2
515	2025/6/10 18:00:48	258秒	微信	N/A	171.104.68.122(广西-防城港)	503	1	1	1	2	1	2	5	2	5	6	5	6	5	6	7	10	6	2	10	5	5	8	2	9	8	10	9	5	7	7	5	5	7	8	9	8	7	10	5	2	10	10	9
516	2025/6/10 18:01:15	238秒	微信	N/A	125.73.34.227(广西-来宾)	536	1	1	1	2	1	2	7	7	7	7	7	7	7	7	7	7	7	7	7	7	7	6	6	6	6	6	6	6	6	6	6	6	6	6	6	6	7	7	7	7	7	7	7
517	2025/6/10 18:01:17	270秒	微信	N/A	117.181.248.129(广西-贺州)	521	1	1	1	2	1	1	9	9	9	9	9	9	9	9	9	9	9	9	9	9	9	2	2	2	2	2	2	2	2	2	2	2	2	2	2	2	9	9	9	9	9	9	9
518	2025/6/10 18:01:45	279秒	微信	N/A	116.1.86.105(广西-桂林)	480	2	3	3	3	2	1	2	8	2	10	7	8	10	2	9	8	8	10	8	10	10	9	8	5	6	6	2	8	5	8	6	6	6	6	2	6	2	5	9	7	2	8	5
519	2025/6/10 18:02:00	171秒	微信	N/A	113.103.151.139(广东-珠海)	527	2	4	3	5	2	1	5	5	5	5	5	5	5	5	5	5	5	5	5	5	5	10	10	10	10	10	10	10	10	10	10	10	10	10	10	10	5	5	5	5	5	5	5
520	2025/6/10 18:02:02	242秒	微信	N/A	180.139.89.136(广西-钦州)	613	1	1	1	3	1	1	9	9	9	9	7	9	9	9	9	7	7	9	7	9	9	9	9	7	9	9	9	9	9	7	9	9	9	9	7	9	7	7	7	7	7	9	9
521	2025/6/10 18:02:17	293秒	微信	N/A	219.232.77.119(广西-南宁)	475	1	3	2	3	1	1	8	7	2	8	8	2	7	10	2	2	5	8	9	8	7	7	7	9	9	10	5	9	6	10	9	2	6	9	7	6	8	2	10	9	2	5	9
522	2025/6/10 18:02:33	214秒	微信	N/A	219.159.100.63(广西-桂林)	531	2	2	3	1	1	1	10	8	7	9	8	6	8	7	6	9	6	9	8	8	9	8	6	7	8	6	6	2	6	6	10	6	8	2	9	9	7	6	6	7	2	8	2
523	2025/6/10 18:02:35	238秒	微信	N/A	110.73.151.92(广西-来宾)	491	1	2	2	1	3	2	7	5	7	8	8	10	6	7	7	8	9	5	6	9	7	2	9	7	6	5	8	7	9	8	8	9	9	7	8	9	7	5	10	5	7	10	8
524	2025/6/10 18:03:08	247秒	微信	N/A	113.12.60.105(广西-贺州)	416	1	4	3	2	1	1	6	6	6	5	6	6	5	6	5	6	5	6	6	5	5	6	6	5	6	6	6	6	6	6	6	6	6	5	6	5	6	6	6	5	6	5	5
525	2025/6/10 18:03:10	275秒	微信	N/A	171.38.205.76(广西-钦州)	270	2	4	3	2	1	1	8	2	8	2	8	8	2	2	8	2	2	2	2	2	2	2	2	2	8	2	2	2	2	2	2	8	2	8	2	2	6	2	8	8	2	2	8
526	2025/6/10 18:03:22	248秒	微信	N/A	219.159.100.193(广西-桂林)	701	2	2	3	2	2	2	10	10	10	10	10	9	10	10	9	10	10	10	10	10	9	9	9	10	10	10	10	9	10	10	9	10	10	9	10	9	9	7	9	10	10	7	10
527	2025/6/10 18:03:38	301秒	微信	N/A	117.182.94.82(广西-贵港)	510	2	2	3	2	2	1	9	2	10	6	2	9	8	6	2	7	10	2	2	10	9	5	9	9	8	9	10	9	10	8	6	8	10	10	6	5	7	10	9	2	2	2	7
528	2025/6/10 18:03:45	250秒	微信	N/A	180.137.69.198(广西-来宾)	701	2	4	4	3	1	1	10	9	10	10	10	9	10	9	10	9	9	9	9	10	10	10	10	9	9	10	10	10	10	10	10	10	9	10	10	10	10	10	9	9	7	10	9
529	2025/6/10 18:04:02	221秒	微信	N/A	171.109.238.93(广西-玉林)	696	2	3	3	3	2	1	10	10	10	10	10	10	10	10	10	10	10	10	10	10	9	10	10	10	10	9	10	10	10	10	9	10	9	10	10	10	7	10	9	7	10	10	10
530	2025/6/10 18:04:06	260秒	微信	N/A	171.110.187.149(广西-崇左)	499	2	2	1	3	2	1	2	9	10	6	7	7	10	2	9	10	10	7	7	8	6	10	5	5	8	9	7	5	7	10	7	10	7	2	5	5	6	9	7	10	6	8	9
531	2025/6/10 18:04:29	268秒	微信	N/A	219.159.100.61(广西-桂林)	598	2	2	1	2	2	1	7	9	7	7	9	9	9	9	7	9	7	9	9	7	9	9	7	9	9	9	9	9	9	9	7	9	9	9	9	9	9	9	2	9	7	9	7
532	2025/6/10 18:04:34	166秒	微信	N/A	219.159.100.94(广西-桂林)	614	2	2	3	4	3	1	7	9	9	9	9	9	9	9	9	9	9	9	9	9	9	9	7	9	7	9	9	9	9	9	7	9	9	9	9	9	7	7	7	7	9	9	7
533	2025/6/10 18:04:44	246秒	微信	N/A	116.9.226.104(广西-防城港)	517	2	3	2	1	1	2	8	5	9	10	10	7	9	10	9	5	7	8	6	9	6	8	7	5	5	8	9	7	2	5	7	9	6	8	2	7	6	6	9	8	5	8	8
534	2025/6/10 18:05:03	258秒	微信	N/A	124.226.56.158(广西-柳州)	573	1	3	3	1	1	2	10	10	10	10	10	10	10	10	10	10	10	10	10	10	10	5	5	5	5	5	5	5	5	5	5	5	5	5	5	5	10	10	10	10	10	10	10
535	2025/6/10 18:05:09	195秒	微信	N/A	117.182.224.147(广西-防城港)	697	1	1	1	1	2	1	10	10	10	10	10	10	9	9	10	10	9	10	9	10	9	10	10	10	9	10	10	10	10	9	10	9	10	10	10	9	9	9	9	10	10	10	7
536	2025/6/10 18:05:09	264秒	微信	N/A	117.140.253.72(广西-南宁)	512	1	1	1	2	1	1	7	2	9	10	9	10	5	9	5	7	7	10	10	5	5	2	5	10	5	10	9	10	8	2	6	5	5	5	8	8	9	8	7	7	9	8	9
537	2025/6/10 18:05:31	238秒	微信	N/A	116.8.114.109(广西-桂林)	547	1	4	3	1	2	1	10	10	10	10	10	10	10	10	10	10	10	10	10	10	10	2	2	2	2	2	2	2	2	2	2	2	2	2	2	2	10	10	10	10	10	10	10
538	2025/6/10 18:05:39	185秒	微信	N/A	117.140.235.96(广西-钦州)	477	1	2	1	4	1	1	6	9	6	10	8	6	7	10	6	5	6	9	7	7	6	2	2	2	8	6	2	2	5	10	10	9	2	8	2	5	8	8	6	10	9	10	10
539	2025/6/10 18:05:54	214秒	微信	N/A	116.9.226.104(广西-防城港)	511	1	3	4	3	2	2	10	10	10	7	7	6	6	10	7	9	6	8	9	2	2	8	2	10	8	7	8	7	7	6	7	10	6	2	9	10	8	6	9	10	8	7	9
540	2025/6/10 18:06:03	258秒	微信	N/A	111.58.222.96(广西-来宾)	390	1	3	2	3	2	1	5	5	6	5	6	6	5	5	5	5	6	5	5	6	5	5	6	5	5	5	5	5	5	5	5	6	6	5	6	5	6	5	6	5	6	5	5
541	2025/6/10 18:06:08	238秒	微信	N/A	116.10.33.4(广西-河池)	365	2	2	3	3	2	2	5	5	5	5	5	5	5	5	5	5	5	5	5	5	5	5	5	5	5	5	5	5	5	5	5	5	5	5	5	5	5	5	5	5	5	5	5
542	2025/6/10 18:06:43	218秒	微信	N/A	180.139.162.214(广西-南宁)	478	2	2	1	1	1	2	5	5	5	5	5	5	5	5	5	5	5	5	5	5	5	10	10	10	10	10	10	10	10	10	10	10	10	10	10	10	5	5	5	5	5	5	5
543	2025/6/10 18:06:45	209秒	微信	N/A	116.8.115.19(广西-桂林)	492	2	3	2	2	1	1	7	10	6	9	6	7	7	6	9	6	2	7	8	2	2	10	2	7	8	8	7	8	9	8	2	8	10	7	10	9	7	10	2	9	9	7	9
544	2025/6/10 18:07:13	214秒	微信	N/A	219.232.77.61(广西-南宁)	523	2	3	2	2	1	1	5	10	2	7	7	8	2	2	9	5	8	8	5	2	10	7	2	7	7	2	6	7	5	2	10	10	6	10	5	10	7	8	7	10	9	8	10
545	2025/6/10 18:07:20	229秒	微信	N/A	219.232.77.80(广西-南宁)	633	1	4	4	2	3	2	9	9	9	9	9	9	9	9	9	9	9	9	9	9	9	10	10	10	10	10	10	10	10	10	10	10	10	10	10	10	9	9	9	9	9	9	9
546	2025/6/10 18:07:27	196秒	微信	N/A	116.8.114.228(广西-桂林)	610	2	2	3	2	2	1	10	10	10	10	10	10	10	10	10	10	10	10	10	10	10	6	6	6	6	6	6	6	6	6	6	6	6	6	6	6	10	10	10	10	10	10	10
547	2025/6/10 18:07:45	280秒	微信	N/A	113.14.250.36(广西-桂林)	525	2	4	2	2	1	2	10	10	6	6	10	7	9	9	2	7	2	2	5	9	10	6	8	9	8	9	6	8	8	6	8	10	6	8	6	8	5	10	9	9	10	6	9
548	2025/6/10 18:07:56	214秒	微信	N/A	117.183.142.144(广西-来宾)	512	2	1	1	1	3	1	6	6	6	6	6	6	6	6	6	6	6	6	6	6	6	8	8	8	8	8	8	8	8	8	8	8	8	8	8	8	6	6	6	6	6	6	6
549	2025/6/10 18:07:59	213秒	微信	N/A	116.1.31.117(广西-桂林)	491	2	5	2	2	3	2	9	6	5	6	9	2	5	9	9	7	5	5	6	9	9	8	5	8	9	2	9	9	2	5	8	2	2	9	9	5	10	5	9	2	10	5	5
550	2025/6/10 18:08:20	235秒	微信	N/A	220.173.10.51(广西-河池)	576	1	4	3	1	2	2	10	10	10	10	10	10	10	10	10	10	10	10	10	10	10	8	8	8	8	8	8	8	8	8	8	8	8	8	8	8	10	10	10	10	10	10	10
551	2025/6/10 18:08:26	289秒	微信	N/A	116.10.239.192(广西-来宾)	437	1	2	1	3	2	1	2	8	6	6	5	6	8	8	9	9	6	7	7	2	8	5	8	2	7	8	6	5	2	8	7	10	8	2	5	8	2	8	9	5	2	6	6
552	2025/6/10 18:08:33	187秒	微信	N/A	117.181.16.167(广西-南宁)	624	2	2	1	1	1	2	8	8	8	8	8	8	8	8	8	8	8	8	8	8	8	9	9	9	9	9	9	9	9	9	9	9	9	9	9	9	8	8	8	8	8	8	8
553	2025/6/10 18:08:52	239秒	微信	N/A	219.232.77.109(广西-南宁)	540	1	4	3	5	1	1	8	6	8	8	8	8	6	8	8	8	8	8	8	8	8	8	8	8	8	8	6	6	8	8	6	8	8	8	8	8	6	5	6	6	6	6	8
554	2025/6/10 18:09:04	266秒	微信	N/A	117.182.90.69(广西-贵港)	419	1	2	3	3	2	1	5	6	6	6	5	6	6	6	6	6	6	6	5	6	6	6	6	5	5	6	5	6	6	6	6	6	5	6	6	6	6	6	6	6	5	5	5
555	2025/6/10 18:09:23	189秒	微信	N/A	116.8.115.19(广西-桂林)	624	2	1	1	2	3	1	9	9	9	9	9	9	9	9	9	9	9	9	9	9	9	10	10	10	10	10	10	10	10	10	10	10	10	10	10	10	9	9	9	9	9	9	9
556	2025/6/10 18:09:35	172秒	微信	N/A	117.183.85.123(广西-钦州)	528	1	2	1	1	2	1	8	8	8	6	6	6	8	8	6	6	8	8	8	8	6	8	8	8	8	8	6	8	8	6	8	6	8	6	6	8	8	8	8	6	6	8	6
557	2025/6/10 18:09:40	283秒	微信	N/A	116.8.114.103(广西-桂林)	498	1	2	1	2	3	1	2	7	7	6	6	9	7	9	10	2	10	2	10	9	6	5	5	8	7	7	7	5	5	2	8	7	7	7	7	7	2	9	6	2	7	10	2
558	2025/6/10 18:10:02	253秒	微信	N/A	124.226.60.59(广西-柳州)	492	1	2	1	1	1	1	8	2	7	8	10	7	10	2	2	8	2	5	9	8	10	2	9	9	6	9	5	9	6	2	5	2	10	9	10	5	8	8	7	5	10	9	5
559	2025/6/10 18:10:13	254秒	微信	N/A	219.232.77.123(广西-南宁)	481	1	3	2	4	1	1	6	6	6	6	6	6	6	6	6	6	6	6	6	6	6	7	7	7	7	7	7	7	7	7	7	7	7	7	7	7	6	6	6	6	6	6	6
560	2025/6/10 18:10:27	210秒	微信	N/A	116.8.114.228(广西-桂林)	467	1	4	4	3	1	1	6	6	8	10	8	6	8	6	10	2	6	2	6	6	6	2	8	9	6	9	8	6	8	6	6	5	2	8	2	2	7	10	7	2	7	10	8
561	2025/6/10 18:10:45	259秒	微信	N/A	116.8.114.190(广西-桂林)	526	1	3	2	2	2	1	6	6	6	8	6	8	6	8	6	8	6	6	8	8	6	8	6	8	8	8	8	8	8	8	6	8	8	6	8	6	6	8	6	8	6	6	8
562	2025/6/10 18:10:56	170秒	微信	N/A	119.132.113.157(广东-珠海)	582	2	4	3	4	2	2	10	10	10	10	10	10	10	10	10	10	10	10	10	10	10	5	5	5	5	5	5	5	5	5	5	5	5	5	5	5	10	10	10	10	10	10	10
563	2025/6/10 18:10:57	246秒	微信	N/A	116.8.115.133(广西-桂林)	539	1	2	1	2	1	1	10	10	8	6	9	7	9	7	10	10	6	7	10	10	9	9	8	5	2	2	5	5	6	8	5	7	6	9	9	2	6	10	5	6	8	7	7
564	2025/6/10 18:11:15	259秒	微信	N/A	124.227.16.2(广西-河池)	298	1	2	3	2	2	1	2	2	8	2	2	8	2	2	2	2	2	2	2	8	2	2	2	2	8	2	8	2	8	2	2	2	8	8	2	2	8	8	2	2	8	2	2
565	2025/6/10 18:11:26	185秒	微信	N/A	116.8.114.28(广西-桂林)	290	2	3	2	4	2	1	2	8	2	2	2	8	2	2	2	2	2	2	2	8	2	2	8	8	2	8	2	2	2	8	2	8	2	8	2	8	2	8	2	2	8	2	2
566	2025/6/10 18:11:50	220秒	微信	N/A	117.181.163.211(广西-贺州)	535	2	1	1	1	1	1	6	6	2	2	6	8	10	8	5	9	9	9	10	10	5	9	8	7	8	9	2	7	10	2	6	10	8	9	9	9	10	6	8	6	5	6	6
567	2025/6/10 18:12:00	184秒	微信	N/A	116.1.78.14(广西-桂林)	523	2	3	4	3	3	2	6	8	6	8	8	6	8	8	8	8	8	8	8	8	6	8	6	8	6	8	8	8	8	8	6	6	8	6	8	6	5	6	8	8	6	6	6
568	2025/6/10 18:12:03	191秒	微信	N/A	180.137.238.183(广西-玉林)	355	1	2	2	1	3	1	2	2	2	2	2	2	2	2	2	2	2	2	2	2	2	8	8	8	8	8	8	8	8	8	8	8	8	8	8	8	2	2	2	2	2	2	2
569	2025/6/10 18:12:20	289秒	微信	N/A	116.8.114.41(广西-桂林)	398	2	2	3	2	2	2	2	7	7	7	7	7	7	7	7	2	2	7	2	7	7	2	7	2	7	7	7	7	2	7	2	7	7	7	7	2	2	7	2	2	8	2	7
570	2025/6/10 18:12:34	272秒	微信	N/A	117.182.36.242(广西-河池)	657	1	5	4	3	1	2	9	9	9	9	9	9	9	9	9	9	9	9	9	9	9	9	9	9	9	9	9	9	9	9	9	9	9	9	9	9	9	9	9	9	9	9	9
571	2025/6/10 18:12:47	244秒	微信	N/A	219.232.77.117(广西-南宁)	458	2	1	1	3	1	1	2	5	2	10	10	9	2	2	5	5	6	6	8	2	6	7	7	8	5	5	2	8	2	7	5	10	10	5	7	10	9	8	9	2	6	2	6
572	2025/6/10 18:13:05	228秒	微信	N/A	117.182.64.9(广西-河池)	544	1	2	1	3	1	2	8	8	8	8	8	8	8	8	8	8	8	8	8	8	8	7	7	7	7	7	7	7	7	7	7	7	7	7	7	7	8	8	8	8	8	8	8
573	2025/6/10 18:13:07	172秒	微信	N/A	113.14.250.2(广西-桂林)	701	1	3	2	1	2	2	10	9	10	10	10	10	10	10	9	10	10	10	10	9	10	10	9	9	10	10	10	10	9	10	10	10	9	9	10	10	7	9	10	9	10	9	9
574	2025/6/10 18:13:23	177秒	微信	N/A	171.104.244.4(广西-桂林)	556	2	3	2	3	1	1	7	7	7	7	7	7	7	7	7	7	7	7	7	7	7	9	9	9	9	9	9	9	9	9	9	9	9	9	9	9	7	7	7	7	7	7	7
575	2025/6/10 18:13:35	237秒	微信	N/A	117.181.196.116(广西-南宁)	524	2	3	2	2	2	1	6	6	6	6	6	6	6	6	6	6	6	6	6	6	6	9	9	9	9	9	9	9	9	9	9	9	9	9	9	9	6	6	6	6	6	6	6
576	2025/6/10 18:13:55	240秒	微信	N/A	171.110.102.145(广西-钦州)	423	2	3	4	4	1	1	5	5	9	5	10	10	5	2	7	8	2	7	2	7	8	9	10	8	2	7	9	9	2	2	10	9	8	9	9	2	10	9	7	7	10	2	9
577	2025/6/10 18:14:13	252秒	微信	N/A	219.232.77.56(广西-南宁)	624	1	3	4	3	1	1	10	10	10	10	10	10	10	10	10	10	10	10	10	10	10	8	8	8	8	8	8	8	8	8	8	8	8	8	8	8	10	10	10	10	10	10	10
578	2025/6/10 18:14:28	196秒	微信	N/A	171.104.244.145(广西-桂林)	334	1	1	1	2	3	1	2	2	2	2	2	2	2	2	2	2	2	2	2	2	2	6	6	6	6	6	6	6	6	6	6	6	6	6	6	6	2	2	2	2	2	2	2
579	2025/6/10 18:14:41	290秒	微信	N/A	171.104.244.144(广西-桂林)	282	1	2	1	4	1	2	2	2	2	2	2	2	2	2	2	2	2	2	2	2	2	5	5	5	5	5	5	5	5	5	5	5	5	5	5	5	2	2	2	2	2	2	2
580	2025/6/10 18:14:59	239秒	微信	N/A	171.104.244.132(广西-桂林)	316	1	3	4	3	2	1	5	5	5	5	5	5	5	5	5	5	5	5	5	5	5	2	2	2	2	2	2	2	2	2	2	2	2	2	2	2	5	5	5	5	5	5	5
581	2025/6/10 18:15:45	244秒	微信	N/A	171.104.244.198(广西-桂林)	501	1	3	2	3	2	2	7	5	2	2	10	5	2	7	8	10	7	5	8	8	9	8	7	8	7	10	6	6	8	6	6	9	8	7	6	5	10	7	5	5	7	7	8
582	2025/6/10 18:16:14	177秒	微信	N/A	116.10.253.142(广西-河池)	537	2	3	2	4	2	2	9	9	9	9	9	9	9	9	9	9	9	9	9	9	9	8	8	8	8	8	8	8	8	8	8	8	8	8	8	8	9	9	9	9	9	9	9
583	2025/6/10 18:16:47	267秒	微信	N/A	113.12.18.219(广西-南宁)	512	2	2	2	1	1	1	7	7	7	7	7	7	7	7	7	7	7	7	7	7	7	10	10	10	10	10	10	10	10	10	10	10	10	10	10	10	7	7	7	7	7	7	7
584	2025/6/10 18:17:17	244秒	微信	N/A	180.143.244.48(广西-桂林)	418	2	2	2	4	1	2	5	6	6	6	6	6	5	5	5	6	5	6	6	6	6	5	6	6	5	6	6	5	6	5	6	6	6	6	6	6	6	6	6	5	6	6	6
585	2025/6/10 18:18:14	229秒	微信	N/A	111.58.247.124(广西-玉林)	547	2	1	1	1	1	1	6	7	10	5	7	7	9	8	5	6	10	10	10	5	10	8	2	7	9	9	5	10	2	7	5	8	10	7	7	10	10	10	10	10	8	7	6
586	2025/6/10 18:18:21	213秒	微信	N/A	180.143.244.175(广西-桂林)	511	2	1	1	1	1	1	8	10	7	2	8	8	5	2	8	7	8	10	8	10	8	9	9	7	9	7	10	6	10	9	7	2	9	2	10	9	5	8	8	2	9	8	10
587	2025/6/10 18:18:35	179秒	微信	N/A	171.110.136.211(广西-崇左)	521	1	1	1	3	1	1	7	7	7	7	7	7	7	7	7	7	7	7	7	7	7	10	10	10	10	10	10	10	10	10	10	10	10	10	10	10	7	7	7	7	7	7	7
588	2025/6/10 18:18:51	250秒	微信	N/A	111.58.45.231(广西-南宁)	501	2	2	3	4	3	1	10	8	6	10	2	2	6	9	6	6	7	10	7	9	7	9	5	5	7	10	6	10	9	10	7	6	10	5	6	9	2	7	9	6	8	9	2
589	2025/6/10 18:19:18	176秒	微信	N/A	180.143.244.235(广西-桂林)	499	2	1	1	2	1	1	6	6	6	6	6	6	6	6	6	6	6	6	6	6	6	8	8	8	8	8	8	8	8	8	8	8	8	8	8	8	6	6	6	6	6	6	6
590	2025/6/10 18:19:22	253秒	微信	N/A	110.72.13.127(广西-贵港)	473	1	1	1	4	2	2	5	5	5	5	5	5	5	5	5	5	5	5	5	5	5	7	7	7	7	7	7	7	7	7	7	7	7	7	7	7	5	5	5	5	5	5	5
591	2025/6/10 18:19:46	238秒	微信	N/A	180.143.244.205(广西-桂林)	611	2	1	1	4	2	1	10	10	10	10	10	10	10	10	10	10	10	10	10	10	10	7	7	7	7	7	7	7	7	7	7	7	7	7	7	7	10	10	10	10	10	10	10
592	2025/6/10 18:20:15	232秒	微信	N/A	171.110.82.25(广西-桂林)	529	1	1	1	4	1	1	10	10	10	10	10	10	10	10	10	10	10	10	10	10	10	8	8	8	8	8	8	8	8	8	8	8	8	8	8	8	10	10	10	10	10	10	10
593	2025/6/10 18:20:23	168秒	微信	N/A	171.110.82.73(广西-桂林)	522	1	2	1	4	2	1	9	9	10	9	9	5	10	8	7	2	7	10	5	9	7	2	8	7	7	8	8	10	2	2	10	8	2	8	10	2	9	10	10	2	10	10	9
594	2025/6/10 18:20:44	208秒	微信	N/A	171.110.82.36(广西-桂林)	391	1	2	1	3	2	1	5	5	5	6	5	5	5	6	5	6	5	5	5	6	5	6	5	5	5	6	5	6	6	5	5	6	6	5	5	5	5	5	5	5	5	5	5
595	2025/6/10 18:21:11	248秒	微信	N/A	171.106.36.41(广西-玉林)	507	2	4	4	2	2	2	6	6	6	6	6	6	6	6	6	6	6	6	6	6	6	10	10	10	10	10	10	10	10	10	10	10	10	10	10	10	6	6	6	6	6	6	6
596	2025/6/10 18:21:15	203秒	微信	N/A	117.183.156.74(广西-防城港)	298	1	2	1	3	2	2	2	2	2	2	8	8	8	2	8	2	8	8	2	2	2	2	2	8	2	8	8	2	8	8	8	2	8	2	2	8	8	8	2	2	2	2	2
597	2025/6/10 18:21:38	284秒	微信	N/A	171.110.82.178(广西-桂林)	492	2	2	1	4	1	1	7	2	10	10	10	5	2	5	5	9	2	8	7	9	2	5	8	6	6	7	2	2	6	10	8	10	10	8	8	6	10	10	7	10	10	10	10
598	2025/6/10 18:21:49	213秒	微信	N/A	171.110.82.174(广西-桂林)	420	2	2	2	1	1	1	6	6	6	5	5	5	6	6	6	6	5	6	6	6	6	6	6	6	5	6	6	6	6	5	6	6	6	5	6	6	6	6	5	5	6	5	6
599	2025/6/10 18:22:05	259秒	微信	N/A	117.183.118.26(广西-南宁)	563	1	2	3	1	1	2	7	7	7	7	7	7	7	7	7	7	7	7	7	7	7	9	9	9	9	9	9	9	9	9	9	9	9	9	9	9	7	7	7	7	7	7	7
600	2025/6/10 18:22:16	266秒	微信	N/A	171.110.82.245(广西-桂林)	527	1	3	2	2	2	1	6	8	6	8	8	8	8	8	8	6	8	8	8	8	8	8	6	6	8	6	6	6	8	8	8	6	8	6	6	6	8	8	8	8	6	6	8
601	2025/6/10 18:22:42	192秒	微信	N/A	171.110.83.78(广西-桂林)	596	2	2	1	1	2	1	8	8	8	8	8	8	8	8	8	8	8	8	8	8	8	9	9	9	9	9	9	9	9	9	9	9	9	9	9	9	8	8	8	8	8	8	8
602	2025/6/10 18:22:44	169秒	微信	N/A	171.110.83.40(广西-桂林)	698	1	3	2	4	1	1	10	10	10	9	10	9	9	9	9	10	10	10	10	9	9	10	10	10	9	10	9	10	10	10	9	10	9	9	10	10	10	10	9	9	9	9	9
603	2025/6/10 18:23:11	192秒	微信	N/A	171.110.82.73(广西-桂林)	701	2	3	4	5	2	1	9	10	10	10	10	10	10	9	10	9	10	9	9	9	10	10	9	10	9	10	9	10	9	9	10	10	10	10	10	10	10	10	10	10	10	10	9
604	2025/6/10 18:23:14	226秒	微信	N/A	171.110.83.9(广西-桂林)	385	2	2	3	5	1	1	5	6	6	5	5	5	5	5	6	5	5	5	5	5	6	5	5	6	6	5	5	5	5	5	5	5	5	6	6	5	6	5	5	5	6	6	6
605	2025/6/10 18:23:30	166秒	微信	N/A	171.110.83.108(广西-桂林)	417	2	4	3	4	1	1	6	5	6	6	6	6	6	5	5	6	5	6	6	6	6	6	6	6	6	6	6	6	6	6	6	6	6	6	5	6	6	5	6	6	5	5	5
606	2025/6/10 18:23:46	281秒	微信	N/A	116.253.168.10(广西-玉林)	456	2	4	4	4	1	1	6	2	5	7	6	8	2	5	7	7	2	8	8	7	2	2	6	2	9	6	8	10	9	2	7	10	6	7	9	9	6	6	9	8	6	7	5
607	2025/6/10 18:23:48	213秒	微信	N/A	117.182.133.59(广西-南宁)	567	2	2	2	1	1	1	6	6	6	6	6	6	6	6	6	6	6	6	6	6	6	10	10	10	10	10	10	10	10	10	10	10	10	10	10	10	6	6	6	6	6	6	6
608	2025/6/10 18:24:01	264秒	微信	N/A	113.16.122.127(广西-梧州)	413	1	2	1	2	1	2	5	5	5	5	5	5	5	5	5	5	5	5	5	5	5	5	5	5	5	5	5	5	5	5	5	5	5	5	5	5	5	5	5	5	5	5	5
609	2025/6/10 18:24:15	295秒	微信	N/A	117.181.22.66(广西-南宁)	515	2	4	4	1	3	2	9	6	10	10	2	9	8	2	5	9	9	9	9	8	2	6	7	7	6	8	2	10	8	6	9	10	10	7	8	10	9	10	5	10	10	2	8
610	2025/6/10 18:24:53	183秒	微信	N/A	111.58.230.125(广西-南宁)	602	1	2	1	5	1	2	9	7	7	9	9	9	7	7	9	9	7	9	9	9	9	7	7	7	9	7	7	9	7	7	7	9	9	9	7	7	9	7	9	7	9	9	7
611	2025/6/10 18:24:54	217秒	微信	N/A	180.141.229.227(广西-钦州)	464	1	3	4	3	2	1	5	10	2	7	2	2	6	10	7	2	2	2	2	7	7	8	10	5	10	6	9	9	6	7	9	7	5	6	6	6	9	7	10	6	2	6	6
612	2025/6/10 18:25:10	272秒	微信	N/A	180.137.104.92(广西-北海)	382	1	4	3	1	3	1	6	5	5	5	6	5	6	5	5	5	5	5	5	5	6	5	5	5	6	5	5	5	5	5	5	5	5	5	5	5	5	6	5	5	5	5	5
613	2025/6/10 18:25:20	263秒	微信	N/A	171.110.82.97(广西-桂林)	705	1	4	2	2	3	1	9	10	10	10	10	9	10	10	10	10	10	10	10	9	10	9	9	10	10	10	10	10	10	10	9	9	10	10	10	10	10	10	9	9	9	10	7
614	2025/6/10 18:25:22	195秒	微信	N/A	171.110.83.106(广西-桂林)	483	1	2	3	1	2	2	6	6	6	6	6	6	6	6	6	6	6	6	6	6	6	5	5	5	5	5	5	5	5	5	5	5	5	5	5	5	6	6	6	6	6	6	6
615	2025/6/10 18:25:42	289秒	微信	N/A	222.216.117.30(广西-柳州)	611	1	1	1	2	1	1	9	9	9	7	9	9	9	7	9	9	9	7	7	9	9	9	9	9	9	9	9	9	7	9	9	9	9	9	9	9	7	9	9	7	7	9	7
616	2025/6/10 18:25:50	179秒	微信	N/A	113.16.130.28(广西-南宁)	612	2	2	3	1	2	1	8	8	8	8	8	8	8	8	8	8	8	8	8	8	8	10	10	10	10	10	10	10	10	10	10	10	10	10	10	10	8	8	8	8	8	8	8
617	2025/6/10 18:26:03	223秒	微信	N/A	125.73.200.220(广西-桂林)	601	1	2	2	4	1	1	9	9	7	9	9	9	7	9	9	7	9	9	9	9	9	7	7	7	9	9	9	9	7	9	7	9	7	9	7	9	7	7	7	7	9	7	7
618	2025/6/10 18:26:17	250秒	微信	N/A	171.110.82.156(广西-桂林)	703	2	2	1	3	1	1	9	10	10	10	10	9	10	9	10	9	10	10	9	9	10	10	9	9	10	10	10	10	10	10	10	10	10	10	9	10	9	9	10	10	10	9	10
619	2025/6/10 18:26:21	282秒	微信	N/A	171.110.82.225(广西-桂林)	602	2	3	2	3	1	1	9	9	9	9	9	9	9	9	9	9	7	9	7	9	7	7	7	9	9	9	9	9	9	7	9	7	7	7	9	7	9	2	7	9	7	9	9
620	2025/6/10 18:26:39	210秒	微信	N/A	171.110.83.188(广西-桂林)	464	1	1	1	4	1	1	5	2	2	6	6	6	5	10	10	8	10	6	8	2	2	8	7	6	5	9	7	5	5	2	5	5	2	7	2	5	6	5	9	9	8	2	9
621	2025/6/10 18:26:54	230秒	微信	N/A	180.141.186.222(广西-来宾)	471	2	3	4	2	3	1	2	2	9	2	7	5	8	8	9	7	6	5	7	6	7	5	8	9	10	9	7	8	5	10	7	9	5	6	8	10	5	7	5	6	7	7	6
622	2025/6/10 18:27:00	261秒	微信	N/A	113.17.119.73(广西-河池)	650	2	3	2	1	1	2	10	10	10	10	10	10	10	10	10	10	10	10	10	10	10	8	8	8	8	8	8	8	8	8	8	8	8	8	8	8	10	10	10	10	10	10	10
623	2025/6/10 18:27:13	228秒	微信	N/A	180.140.10.178(广西-贵港)	513	1	4	4	3	1	1	5	2	2	2	5	7	9	10	2	7	9	6	7	2	5	10	10	5	5	10	5	9	6	5	6	6	6	6	5	6	9	10	7	7	10	5	10
624	2025/6/10 18:27:26	298秒	微信	N/A	171.110.82.125(广西-桂林)	506	1	2	2	1	3	1	7	9	5	5	5	5	6	10	9	9	5	6	5	7	5	8	9	8	8	8	8	10	8	10	9	9	6	9	2	10	6	7	7	6	10	5	5
625	2025/6/10 18:27:27	246秒	微信	N/A	219.232.77.9(广西-南宁)	482	2	3	2	4	2	2	9	7	5	7	5	2	9	8	6	7	9	6	8	9	5	7	5	10	7	2	10	9	7	9	7	9	10	2	2	2	9	7	7	9	9	8	6
626	2025/6/10 18:27:56	243秒	微信	N/A	219.232.77.120(广西-南宁)	701	1	5	4	4	1	2	10	9	10	10	10	10	10	10	10	10	10	10	10	9	10	9	10	9	9	10	9	10	9	10	10	10	10	9	9	10	9	10	9	7	10	9	9
627	2025/6/10 18:28:00	183秒	微信	N/A	171.104.85.148(广西-南宁)	470	2	4	4	1	1	1	2	7	7	7	2	5	6	7	7	7	7	6	5	5	6	9	2	2	6	7	2	10	9	10	9	9	2	7	2	9	7	5	8	8	2	10	6
628	2025/6/10 18:28:14	228秒	微信	N/A	171.110.83.181(广西-桂林)	705	1	4	4	2	1	1	10	9	9	10	10	9	10	10	9	9	10	9	10	10	9	10	10	10	9	9	10	10	9	10	10	9	10	10	10	10	10	9	9	10	9	10	10
629	2025/6/10 18:28:32	268秒	微信	N/A	171.110.83.40(广西-桂林)	432	2	3	2	3	2	2	5	5	5	5	5	5	5	5	5	5	5	5	5	5	5	5	5	5	5	5	5	5	5	5	5	5	5	5	5	5	5	5	5	5	5	5	5
630	2025/6/10 18:28:52	200秒	微信	N/A	117.140.239.60(广西-柳州)	496	1	3	2	1	1	2	8	8	6	8	6	8	10	9	10	9	2	8	7	10	7	5	2	5	7	2	8	10	9	10	2	8	10	10	7	2	7	9	9	6	6	2	10
631	2025/6/10 18:28:52	280秒	微信	N/A	117.182.56.181(广西-河池)	409	1	4	3	2	2	2	7	7	7	7	7	7	7	7	7	7	7	7	7	7	7	2	2	2	2	2	2	2	2	2	2	2	2	2	2	2	7	7	7	7	7	7	7
632	2025/6/10 18:29:09	181秒	微信	N/A	219.232.77.65(广西-南宁)	536	2	2	1	4	1	1	7	6	10	7	9	8	2	6	7	7	9	7	2	10	9	8	8	10	6	8	10	5	10	2	2	6	10	8	6	2	10	8	7	6	6	6	8
633	2025/6/10 18:29:27	206秒	微信	N/A	171.110.82.224(广西-桂林)	512	1	2	3	2	1	1	8	9	9	6	5	8	9	10	6	8	10	10	2	10	6	9	6	10	2	8	7	10	9	6	6	6	10	10	8	10	2	2	2	9	5	8	10
634	2025/6/10 18:29:29	210秒	微信	N/A	171.110.82.163(广西-桂林)	491	2	5	3	2	1	2	10	5	5	2	2	7	5	8	10	2	2	8	8	7	7	10	5	6	9	9	10	2	10	8	5	9	2	10	6	9	10	8	5	10	6	6	10
635	2025/6/10 18:29:41	297秒	微信	N/A	218.21.100.110(广西-玉林)	481	2	3	2	4	1	1	9	9	10	9	9	7	2	6	2	9	5	5	6	7	5	5	9	2	9	2	9	10	5	10	10	5	6	9	9	5	7	2	9	5	10	2	6
636	2025/6/10 18:30:02	253秒	微信	N/A	116.8.79.51(广西-贵港)	407	2	2	2	3	1	2	7	7	7	2	7	7	2	7	2	7	2	2	2	7	7	7	2	7	2	2	7	7	2	7	7	7	2	2	7	2	2	7	2	2	7	7	7
637	2025/6/10 18:30:06	304秒	微信	N/A	171.107.211.152(广西-梧州)	707	2	3	2	4	1	2	9	10	10	10	10	10	10	10	9	10	10	10	10	10	10	9	10	10	10	10	9	10	10	10	9	9	10	9	9	10	9	7	10	10	10	9	9
638	2025/6/10 18:30:18	190秒	微信	N/A	220.173.122.72(广西-桂林)	537	1	3	2	3	1	1	8	8	8	8	8	8	6	8	8	6	8	8	6	8	8	8	6	6	8	8	8	8	8	8	8	8	8	8	8	8	5	6	8	6	8	6	8
639	2025/6/10 18:30:36	254秒	微信	N/A	113.12.217.26(广西-南宁)	252	2	2	1	4	3	2	2	2	2	2	8	8	2	2	2	2	8	2	2	2	2	2	2	2	2	2	2	2	2	8	2	2	8	2	2	2	8	8	8	2	2	8	8
640	2025/6/10 18:30:41	162秒	微信	N/A	220.173.122.33(广西-桂林)	480	2	1	1	1	1	1	8	8	7	8	9	7	10	8	2	9	8	10	9	7	9	6	10	5	9	5	8	5	2	10	8	6	5	2	2	8	9	2	7	9	9	2	7
641	2025/6/10 18:30:48	200秒	微信	N/A	116.10.22.87(广西-钦州)	584	1	4	4	4	2	1	9	9	9	9	9	9	9	9	9	9	9	9	9	9	9	7	7	7	7	7	7	7	7	7	7	7	7	7	7	7	9	9	9	9	9	9	9
642	2025/6/10 18:31:09	208秒	微信	N/A	117.182.116.2(广西-柳州)	479	1	2	1	2	2	2	6	8	10	5	5	8	5	10	9	2	10	9	9	5	6	8	10	8	8	7	7	10	10	6	5	7	8	6	2	6	2	9	5	10	6	2	10
643	2025/6/10 18:31:18	227秒	微信	N/A	117.140.229.230(广西-防城港)	698	1	2	3	1	2	1	10	10	10	9	10	9	9	10	10	9	10	9	10	10	9	9	10	10	9	10	9	10	9	10	10	10	9	10	9	9	9	9	10	9	10	9	10
644	2025/6/10 18:31:44	190秒	微信	N/A	222.216.43.18(广西-南宁)	487	1	2	2	5	1	1	6	6	6	6	6	6	6	6	6	6	6	6	6	6	6	7	7	7	7	7	7	7	7	7	7	7	7	7	7	7	6	6	6	6	6	6	6
645	2025/6/10 18:31:55	188秒	微信	N/A	117.183.174.207(广西-玉林)	550	2	3	3	3	1	1	9	9	9	9	9	9	9	9	9	9	9	9	9	9	9	6	6	6	6	6	6	6	6	6	6	6	6	6	6	6	9	9	9	9	9	9	9
646	2025/6/10 18:32:16	300秒	微信	N/A	117.140.160.249(广西-百色)	476	2	4	4	4	2	1	7	10	2	9	9	9	2	6	9	8	6	9	10	2	7	5	8	7	8	2	2	5	2	10	10	5	2	8	7	7	9	10	8	10	7	10	7
647	2025/6/10 18:32:20	290秒	微信	N/A	111.58.233.1(广西-百色)	460	2	2	2	3	1	1	6	6	6	6	6	6	6	6	6	6	6	6	6	6	6	6	6	6	6	6	6	6	6	6	6	6	6	6	6	6	6	6	6	6	6	6	6
648	2025/6/10 18:32:43	248秒	微信	N/A	111.58.48.180(广西-北海)	282	2	3	4	1	1	1	2	2	2	2	2	2	2	2	2	2	2	2	2	8	2	8	2	2	2	8	2	2	8	2	2	2	2	2	8	2	8	2	2	8	8	2	2
649	2025/6/10 18:32:46	208秒	微信	N/A	219.232.77.69(广西-南宁)	520	2	2	2	4	3	1	6	6	6	6	6	6	6	6	6	6	6	6	6	6	6	7	7	7	7	7	7	7	7	7	7	7	7	7	7	7	6	6	6	6	6	6	6
650	2025/6/10 18:32:55	248秒	微信	N/A	113.14.112.139(广西-北海)	589	1	2	2	5	2	1	10	10	10	10	10	10	10	10	10	10	10	10	10	10	10	9	9	9	9	9	9	9	9	9	9	9	9	9	9	9	10	10	10	10	9	10	10
651	2025/6/10 18:33:17	222秒	微信	N/A	222.216.235.112(广西-来宾)	444	1	2	1	4	2	1	8	7	6	2	5	8	5	7	6	5	6	8	10	5	2	9	5	9	9	9	9	7	2	8	7	9	8	7	7	8	8	2	5	7	2	5	5
652	2025/6/10 18:33:23	180秒	微信	N/A	116.253.251.179(广西-来宾)	499	1	4	2	3	1	2	2	7	2	9	2	2	8	9	5	6	2	6	9	7	9	10	7	6	9	7	6	10	5	7	9	10	7	10	10	8	8	7	5	7	5	5	5
653	2025/6/10 18:33:23	208秒	微信	N/A	116.1.7.87(广西-桂林)	524	1	3	2	3	3	2	9	7	9	9	7	7	9	7	6	9	8	6	6	8	8	6	9	6	8	7	6	9	10	7	6	7	9	6	6	2	5	10	9	5	9	7	10
654	2025/6/10 18:33:53	270秒	微信	N/A	116.1.7.88(广西-桂林)	593	1	2	1	2	1	1	8	8	8	8	8	8	8	8	8	8	8	8	8	8	8	9	9	9	9	9	9	9	9	9	9	9	9	9	9	9	8	8	8	8	8	8	8
655	2025/6/10 18:33:56	289秒	微信	N/A	117.183.196.107(广西-贺州)	495	1	2	1	2	1	2	5	5	9	5	2	8	2	2	5	7	7	8	9	10	10	2	6	5	10	9	9	5	2	5	5	5	7	6	9	9	2	7	8	9	2	8	10
656	2025/6/10 18:33:57	209秒	微信	N/A	117.182.142.132(广西-柳州)	699	2	2	1	2	1	2	10	9	9	10	10	10	10	10	9	10	10	9	10	10	10	10	10	9	10	10	10	10	10	10	10	9	9	9	10	9	10	9	9	9	7	10	9
657	2025/6/10 18:34:20	167秒	微信	N/A	116.1.7.217(广西-桂林)	324	1	4	4	5	1	1	2	2	2	8	8	2	8	2	2	2	8	8	2	2	2	8	8	8	2	2	8	2	8	8	2	2	2	2	2	2	6	8	2	8	8	2	2
658	2025/6/10 18:34:28	170秒	微信	N/A	116.1.7.25(广西-桂林)	327	2	2	3	4	1	1	2	2	2	2	2	2	2	2	2	2	2	2	2	2	2	5	5	5	5	5	5	5	5	5	5	5	5	5	5	5	2	2	2	2	2	2	2
659	2025/6/10 18:34:51	183秒	微信	N/A	180.136.158.123(广西-南宁)	511	1	4	3	3	2	2	7	7	7	7	7	7	7	7	7	7	7	7	7	7	7	7	7	7	7	7	7	7	7	7	7	7	7	7	7	7	7	7	7	7	7	7	7
660	2025/6/10 18:35:04	259秒	微信	N/A	171.110.27.24(广西-北海)	146	1	4	2	4	2	2	2	2	2	2	2	2	2	2	2	2	2	2	2	2	2	2	2	2	2	2	2	2	2	2	2	2	2	2	2	2	2	2	2	2	2	2	2
661	2025/6/10 18:35:05	252秒	微信	N/A	124.226.126.44(广西-贺州)	459	2	3	4	3	1	1	6	6	6	6	6	6	6	6	6	6	6	6	6	6	6	6	6	6	6	6	6	6	6	6	6	6	6	6	6	6	6	6	6	6	6	6	6
662	2025/6/10 18:35:19	199秒	微信	N/A	113.14.131.39(广西-桂林)	386	2	5	3	5	1	2	5	5	5	5	6	5	5	5	5	5	5	5	5	5	5	6	6	5	5	5	5	5	5	5	5	5	5	5	6	5	6	6	5	5	5	5	6
663	2025/6/10 18:35:35	196秒	微信	N/A	222.218.241.107(广西-贺州)	697	2	4	3	4	1	1	10	10	9	10	9	9	10	9	9	9	10	10	10	10	9	9	9	9	10	9	9	10	9	9	10	10	10	10	10	10	10	10	9	9	10	10	9
664	2025/6/10 18:36:03	237秒	微信	N/A	117.181.40.18(广西-南宁)	520	2	3	4	1	1	1	7	2	10	2	9	7	9	9	10	2	9	9	8	9	8	8	8	7	9	6	6	10	9	7	10	7	9	8	8	9	5	2	8	2	8	7	5
665	2025/6/10 18:36:08	272秒	微信	N/A	113.16.89.106(广西-贵港)	530	1	2	3	3	1	1	6	6	8	8	6	8	6	6	8	8	8	8	8	8	6	8	8	8	8	6	8	8	6	8	8	6	8	6	8	8	5	6	8	8	6	8	8
666	2025/6/10 18:36:34	215秒	微信	N/A	113.14.131.117(广西-桂林)	425	2	2	1	2	1	2	7	7	7	7	2	2	2	7	7	7	7	7	2	2	7	7	7	2	7	7	2	7	2	7	7	7	2	2	7	7	8	2	7	8	2	7	7
667	2025/6/10 18:36:37	198秒	微信	N/A	171.37.122.30(广西-南宁)	478	2	2	1	4	2	2	6	9	9	8	8	5	2	10	5	6	2	8	8	10	9	6	6	2	8	6	6	6	7	10	5	2	10	10	8	7	2	6	5	10	5	9	10
668	2025/6/10 18:37:12	187秒	微信	N/A	113.16.22.187(广西-玉林)	504	2	1	1	1	1	2	8	8	10	8	5	2	5	5	9	9	9	9	6	6	2	9	9	6	7	5	8	8	5	9	2	6	6	6	6	2	5	8	6	10	5	10	2
669	2025/6/10 18:37:40	184秒	微信	N/A	220.173.123.33(广西-桂林)	525	2	2	1	2	1	2	8	8	8	6	6	8	8	8	6	8	8	8	8	8	8	6	6	8	8	8	6	8	6	6	8	6	6	8	6	8	8	8	8	6	8	5	5
670	2025/6/10 18:38:11	246秒	微信	N/A	111.58.216.28(广西-桂林)	466	1	2	1	1	2	1	10	9	2	2	5	5	2	8	8	8	10	10	8	5	8	5	6	8	6	8	10	2	5	5	8	5	10	2	7	7	8	2	10	8	2	7	5
671	2025/6/10 18:38:37	195秒	微信	N/A	220.173.123.95(广西-桂林)	391	2	2	2	2	1	1	2	7	7	7	7	7	7	7	2	7	2	7	2	7	2	7	7	7	2	7	7	7	7	2	2	7	7	2	7	2	7	2	2	2	7	7	7
672	2025/6/10 18:39:07	180秒	微信	N/A	220.173.123.93(广西-桂林)	284	1	1	1	4	1	1	2	8	2	2	2	2	2	2	2	8	2	2	2	2	8	8	2	8	2	2	2	2	2	2	2	2	2	2	2	2	8	2	8	2	2	8	8
673	2025/6/10 18:40:18	185秒	微信	N/A	220.173.123.240(广西-桂林)	324	1	4	3	3	1	1	2	2	2	8	2	2	2	8	8	2	2	8	8	2	8	2	2	2	8	8	2	8	2	2	2	2	2	2	8	2	2	2	2	8	2	8	2
674	2025/6/10 18:40:49	161秒	微信	N/A	125.73.34.245(广西-来宾)	605	1	4	3	3	1	1	9	7	9	9	9	9	7	7	9	7	9	9	9	9	9	9	9	7	9	9	7	9	7	7	9	9	9	7	9	9	9	7	9	9	7	9	7
675	2025/6/10 18:41:18	170秒	微信	N/A	180.140.47.42(广西-桂林)	525	1	2	1	5	2	2	2	8	9	10	10	9	8	10	5	8	10	5	9	8	10	2	2	6	2	8	6	7	10	8	10	8	7	8	10	5	6	5	8	9	8	8	6
676	2025/6/10 18:41:47	241秒	微信	N/A	180.140.47.79(广西-桂林)	278	2	3	3	3	2	1	2	2	2	2	2	2	2	2	2	2	8	8	2	2	8	2	2	8	2	8	2	8	2	8	8	2	2	8	2	2	2	2	2	8	8	2	2
677	2025/6/10 18:42:20	167秒	微信	N/A	180.140.47.139(广西-桂林)	267	1	2	3	2	1	2	2	2	2	2	2	2	2	2	2	2	2	2	2	2	2	5	5	5	5	5	5	5	5	5	5	5	5	5	5	5	2	2	2	2	2	2	2
678	2025/6/10 18:42:28	222秒	微信	N/A	180.140.47.155(广西-桂林)	452	2	1	1	3	1	2	2	2	7	7	5	9	5	9	7	7	2	2	9	10	6	7	10	6	6	6	6	10	5	7	10	5	9	7	10	5	6	2	5	7	5	10	9
679	2025/6/10 18:42:55	300秒	微信	N/A	180.138.118.28(广西-来宾)	726	1	3	3	1	2	1	10	10	10	10	10	10	10	10	10	10	10	10	10	10	10	10	10	10	10	9	10	10	10	10	9	10	10	10	10	10	10	10	10	10	10	10	10
680	2025/6/10 18:42:58	164秒	微信	N/A	113.16.37.158(广西-玉林)	657	2	5	2	4	1	2	9	9	9	9	9	9	9	9	9	9	9	9	9	9	9	9	9	9	9	9	9	9	9	9	9	9	9	9	9	9	9	9	9	9	9	9	9
681	2025/6/10 18:43:58	277秒	微信	N/A	117.181.160.76(广西-贺州)	582	2	2	1	1	1	1	8	8	8	8	8	8	8	8	8	8	8	8	8	8	8	7	7	7	7	7	7	7	7	7	7	7	7	7	7	7	8	8	8	8	8	8	8
682	2025/6/10 18:44:04	232秒	微信	N/A	180.136.19.38(广西-贵港)	481	1	2	2	2	1	2	5	9	6	5	5	5	8	10	2	2	2	10	2	8	5	10	10	7	9	6	7	2	10	8	2	10	10	8	6	2	10	5	5	9	6	10	2
683	2025/6/10 18:44:31	296秒	微信	N/A	180.140.47.44(广西-桂林)	449	2	2	1	5	2	1	7	2	7	10	8	5	5	7	7	10	2	2	5	2	6	7	8	8	7	5	10	9	10	10	2	5	2	2	5	10	7	10	6	10	10	2	8
684	2025/6/10 18:44:38	256秒	微信	N/A	180.140.47.76(广西-桂林)	533	2	1	1	2	1	1	8	8	8	8	6	8	8	8	6	8	8	8	6	8	6	8	8	6	6	8	8	6	6	6	8	8	8	8	8	6	6	8	6	8	6	8	8
685	2025/6/10 18:45:04	265秒	微信	N/A	117.140.254.88(广西-贺州)	369	2	3	3	4	1	1	2	2	2	2	2	2	2	2	2	2	2	2	2	2	2	9	9	9	9	9	9	9	9	9	9	9	9	9	9	9	2	2	2	2	2	2	2
686	2025/6/10 18:45:35	273秒	微信	N/A	180.140.47.247(广西-桂林)	607	1	2	2	2	2	1	7	7	9	7	7	9	9	9	9	9	9	7	9	9	9	7	7	9	9	9	9	9	9	9	7	9	9	9	9	9	7	9	7	7	9	9	7
687	2025/6/10 18:45:59	185秒	微信	N/A	116.253.46.134(广西-贺州)	476	2	5	3	2	3	1	7	7	2	9	10	7	9	9	10	9	10	6	5	6	2	7	10	6	2	8	9	7	2	2	10	10	6	6	7	2	7	6	7	5	5	2	6
688	2025/6/10 18:46:16	282秒	微信	N/A	113.16.216.15(广西-贺州)	389	1	5	4	2	1	2	6	5	6	6	5	5	5	5	5	5	5	5	5	5	6	5	6	6	5	6	6	5	5	5	5	5	6	5	6	5	5	5	5	6	5	5	5
689	2025/6/10 18:46:28	201秒	微信	N/A	219.159.100.107(广西-桂林)	491	2	2	3	4	2	1	9	6	7	10	6	5	6	9	6	5	2	7	6	2	2	6	6	2	7	8	10	7	10	9	9	10	7	10	7	6	7	7	5	9	6	5	7
690	2025/6/10 18:46:49	165秒	微信	N/A	219.159.100.110(广西-桂林)	397	1	4	4	4	2	1	2	7	7	7	7	7	7	7	7	7	7	2	7	7	7	7	7	2	2	7	7	2	7	7	2	7	2	7	2	7	7	2	7	2	2	7	2
691	2025/6/10 18:47:03	194秒	微信	N/A	218.21.95.123(广西-玉林)	511	2	4	4	2	2	1	7	7	7	7	7	7	7	7	7	7	7	7	7	7	7	7	7	7	7	7	7	7	7	7	7	7	7	7	7	7	7	7	7	7	7	7	7
692	2025/6/10 18:47:25	188秒	微信	N/A	117.181.13.35(广西-钦州)	477	1	3	3	5	2	2	6	6	6	6	6	6	6	6	6	6	6	6	6	6	6	6	6	6	6	6	6	6	6	6	6	6	6	6	6	6	6	6	6	6	6	6	6
693	2025/6/10 18:47:38	259秒	微信	N/A	171.106.37.88(广西-玉林)	476	1	2	3	1	1	1	5	5	10	8	6	8	5	8	5	8	5	9	5	10	6	6	2	10	8	9	6	6	9	2	2	5	2	5	5	10	9	10	10	5	5	6	5
694	2025/6/10 18:48:00	216秒	微信	N/A	117.181.69.109(广西-河池)	146	2	4	4	1	3	2	2	2	2	2	2	2	2	2	2	2	2	2	2	2	2	2	2	2	2	2	2	2	2	2	2	2	2	2	2	2	2	2	2	2	2	2	2
695	2025/6/10 18:48:30	212秒	微信	N/A	219.159.100.233(广西-桂林)	282	1	4	2	1	1	1	2	2	2	2	2	2	2	2	2	2	2	2	2	2	2	2	2	2	2	2	2	2	2	2	2	2	2	2	2	2	2	2	2	2	2	2	2
696	2025/6/10 18:48:59	195秒	微信	N/A	117.140.113.135(广西-梧州)	388	1	4	3	3	2	1	7	7	2	2	7	7	7	2	7	2	7	2	7	7	2	2	2	7	2	7	7	2	2	7	2	7	7	7	7	2	7	7	7	8	2	2	7
697	2025/6/10 18:49:27	256秒	微信	N/A	116.8.114.118(广西-桂林)	570	2	2	2	1	1	2	10	10	10	10	10	10	10	10	10	10	10	10	10	9	10	6	6	6	6	6	6	6	6	6	6	6	6	6	6	6	10	10	10	10	10	10	10
698	2025/6/10 18:50:06	273秒	微信	N/A	113.15.38.107(广西-百色)	523	2	3	4	4	2	1	9	9	9	9	9	9	9	9	9	9	9	9	9	9	9	7	7	7	7	7	7	7	7	7	7	7	7	7	7	7	9	9	9	9	9	9	9
699	2025/6/10 18:50:32	177秒	微信	N/A	116.8.114.249(广西-桂林)	439	2	4	2	4	1	1	6	6	6	8	6	6	5	2	5	7	8	7	7	9	8	7	2	6	10	9	5	6	9	2	9	5	6	5	10	7	2	5	7	9	7	5	9
700	2025/6/10 18:52:19	233秒	微信	N/A	116.8.115.77(广西-桂林)	472	1	4	4	2	1	1	5	2	9	10	10	5	2	2	9	7	5	2	5	2	7	5	10	2	9	2	9	2	5	8	10	9	6	10	6	10	8	10	9	7	2	5	8
701	2025/6/10 18:52:47	215秒	微信	N/A	116.8.115.108(广西-桂林)	526	1	4	2	2	2	2	8	8	6	8	6	8	6	8	8	8	8	6	8	6	8	8	6	6	8	8	8	8	6	8	8	6	8	8	8	8	6	6	8	6	6	8	6
702	2025/6/10 18:53:16	170秒	微信	N/A	116.8.115.82(广西-桂林)	298	2	3	3	2	2	1	8	8	2	2	2	2	2	2	2	2	8	8	2	2	2	2	8	2	8	2	2	2	8	2	2	8	8	2	2	2	2	2	2	2	2	8	6
703	2025/6/10 18:53:45	261秒	微信	N/A	116.8.115.66(广西-桂林)	440	2	2	1	3	3	1	2	5	6	6	8	2	8	8	2	5	6	6	6	2	2	10	10	5	5	6	2	7	2	5	2	5	10	10	10	7	5	10	10	7	5	7	7
704	2025/6/10 18:55:21	284秒	微信	N/A	116.8.114.74(广西-桂林)	457	2	4	4	3	3	1	7	2	8	5	9	6	2	9	2	9	5	2	7	9	8	8	9	10	10	10	7	6	2	7	2	2	9	2	8	8	5	7	7	6	9	9	9
705	2025/6/10 18:56:12	252秒	微信	N/A	116.8.77.248(广西-贵港)	391	1	5	2	2	3	1	7	7	2	7	2	7	2	7	2	2	2	7	7	7	7	7	7	2	7	7	7	7	7	7	7	7	7	7	2	7	2	7	7	2	7	7	7
706	2025/6/10 19:00:11	295秒	微信	N/A	113.16.89.106(广西-贵港)	535	1	4	2	2	2	1	9	9	9	9	9	9	9	9	9	9	9	9	9	9	9	8	8	8	8	8	8	8	8	8	8	8	8	8	8	8	9	9	9	9	9	9	9
707	2025/6/10 19:00:40	165秒	微信	N/A	180.143.244.36(广西-桂林)	387	1	2	2	3	3	1	2	2	7	2	7	7	2	7	2	7	7	7	2	7	7	7	7	2	7	7	7	7	7	7	7	7	7	7	7	2	2	2	2	2	7	2	7
708	2025/6/10 19:00:57	217秒	微信	N/A	180.140.145.150(广西-南宁)	466	1	4	3	3	2	1	6	6	6	6	6	6	6	6	6	6	6	6	6	6	6	7	7	7	7	7	7	7	7	7	7	7	7	7	7	7	6	6	6	6	6	6	6
709	2025/6/10 19:01:13	162秒	微信	N/A	171.111.247.118(广西-河池)	383	2	3	3	3	1	1	7	7	7	7	7	7	2	7	2	2	2	7	2	7	7	7	7	2	7	2	7	7	2	2	7	7	7	7	7	7	7	2	7	7	7	2	2
710	2025/6/10 19:01:24	215秒	微信	N/A	180.143.244.213(广西-桂林)	520	1	3	2	3	2	2	6	6	6	6	6	6	6	6	6	6	6	6	6	6	6	10	10	10	10	10	10	10	10	10	10	10	10	10	10	10	6	6	6	6	6	6	6
711	2025/6/10 19:02:13	163秒	微信	N/A	171.110.82.17(广西-桂林)	414	1	2	1	1	1	1	6	5	6	6	5	5	6	5	6	6	6	6	6	6	6	6	6	5	5	5	6	6	6	5	6	6	6	5	6	6	5	6	6	5	6	5	6
712	2025/6/10 19:02:49	238秒	微信	N/A	222.218.229.74(广西-钦州)	588	1	4	4	1	1	2	7	7	7	9	9	9	9	7	9	7	9	9	7	9	9	7	9	7	7	9	9	7	9	9	7	9	9	9	9	7	9	7	2	9	9	9	9
713	2025/6/10 19:03:28	255秒	微信	N/A	171.110.82.163(广西-桂林)	527	1	3	4	2	1	2	9	9	9	9	9	9	9	9	9	9	9	9	9	9	9	7	7	7	7	7	7	7	7	7	7	7	7	7	7	7	9	9	9	9	9	9	9
714	2025/6/10 19:04:27	173秒	微信	N/A	171.110.82.101(广西-桂林)	367	2	2	3	2	1	2	7	7	2	7	2	7	2	7	2	7	2	7	7	7	7	2	7	7	2	7	7	7	7	7	7	7	2	7	2	2	2	7	7	2	7	2	7
715	2025/6/10 19:04:57	290秒	微信	N/A	171.110.82.192(广西-桂林)	705	1	2	3	3	1	1	10	10	10	10	9	10	10	10	10	10	10	10	10	10	10	9	10	9	10	10	10	10	10	10	9	10	10	10	10	9	10	10	9	9	7	9	10
716	2025/6/10 19:05:28	295秒	微信	N/A	171.110.83.70(广西-桂林)	710	2	4	2	2	1	2	10	10	9	10	9	10	10	10	10	10	9	10	10	10	10	10	9	10	10	10	9	10	10	10	10	10	10	10	10	10	7	10	10	10	10	10	9
717	2025/6/10 19:05:54	164秒	微信	N/A	171.110.83.81(广西-桂林)	444	1	1	1	3	1	1	6	6	6	6	6	6	6	6	6	6	6	6	6	6	6	2	2	2	2	2	2	2	2	2	2	2	2	2	2	2	6	6	6	6	6	6	6
718	2025/6/10 19:06:24	190秒	微信	N/A	116.9.10.202(广西-贵港)	727	2	2	1	3	3	1	10	10	10	10	10	10	10	10	10	10	10	10	10	10	10	10	10	10	10	9	10	10	10	10	10	10	10	10	10	10	10	10	10	10	10	10	10
719	2025/6/10 19:06:28	209秒	微信	N/A	117.182.176.47(广西-桂林)	608	1	2	2	2	2	1	9	9	9	9	9	9	9	9	9	9	7	9	7	9	9	7	9	9	7	7	9	9	9	9	9	9	9	9	9	7	7	7	7	9	7	7	9
720	2025/6/10 19:06:59	241秒	微信	N/A	117.182.150.200(广西-来宾)	463	1	4	4	1	1	2	7	7	7	7	7	7	7	7	7	7	7	7	7	7	7	6	6	6	6	6	6	6	6	6	6	6	6	6	6	6	7	7	7	7	7	7	7
721	2025/6/10 19:07:02	178秒	微信	N/A	219.232.77.93(广西-南宁)	433	2	4	4	2	1	1	6	5	9	6	2	6	9	2	8	10	9	5	9	2	5	10	2	7	8	5	10	5	7	5	10	2	6	5	10	5	5	9	10	8	2	6	9
722	2025/6/10 19:07:25	264秒	微信	N/A	171.110.83.4(广西-桂林)	511	1	1	1	3	1	1	7	7	7	7	7	7	7	7	7	7	7	7	7	7	7	7	7	7	7	7	7	7	7	7	7	7	7	7	7	7	7	7	7	7	7	7	7
723	2025/6/10 19:07:31	164秒	微信	N/A	171.110.83.115(广西-桂林)	560	2	5	4	4	1	1	9	9	9	9	9	9	9	9	9	9	9	9	9	9	9	5	5	5	5	5	5	5	5	5	5	5	5	5	5	5	9	9	9	9	9	9	9
724	2025/6/10 19:07:55	220秒	微信	N/A	111.58.64.126(广西-来宾)	586	2	3	3	3	2	1	8	8	8	8	8	8	8	8	8	8	8	8	8	8	8	9	9	9	9	9	9	9	9	9	9	9	9	9	9	9	8	8	8	8	8	8	8
725	2025/6/10 19:08:06	168秒	微信	N/A	219.159.208.231(广西-百色)	516	2	3	3	2	2	1	10	9	8	10	7	8	7	2	8	10	6	7	7	8	9	5	10	6	6	6	10	6	6	9	9	9	9	2	10	5	9	2	2	2	6	8	9
726	2025/6/10 19:08:19	263秒	微信	N/A	171.110.83.37(广西-桂林)	633	2	2	3	4	1	2	10	10	10	10	10	10	10	10	10	10	10	10	10	10	10	7	7	7	7	7	7	7	7	7	7	7	7	7	7	7	10	10	10	10	10	10	10
727	2025/6/10 19:08:51	213秒	微信	N/A	116.11.161.79(广西-玉林)	708	2	1	1	1	2	2	10	9	10	9	9	10	10	10	10	9	10	10	10	10	10	10	9	10	10	9	9	10	10	10	10	9	10	10	10	9	10	10	10	9	10	9	10
728	2025/6/10 19:09:16	167秒	微信	N/A	171.110.82.192(广西-桂林)	463	1	5	2	4	1	2	7	7	7	7	7	7	7	7	7	7	7	7	7	7	7	6	6	6	6	6	6	6	6	6	6	6	6	6	6	6	7	7	7	7	7	7	7
729	2025/6/10 19:09:44	162秒	微信	N/A	171.110.83.131(广西-桂林)	476	2	1	1	4	2	1	7	7	7	7	7	7	7	7	7	7	7	7	7	7	7	5	5	5	5	5	5	5	5	5	5	5	5	5	5	5	7	7	7	7	7	7	7
730	2025/6/10 19:10:38	243秒	微信	N/A	171.110.82.95(广西-桂林)	468	1	3	3	1	1	2	6	2	2	5	6	8	2	9	8	6	10	2	9	10	10	5	7	5	5	2	6	6	5	8	10	5	7	7	8	6	5	6	5	5	10	5	8
731	2025/6/10 19:11:15	201秒	微信	N/A	171.110.82.99(广西-桂林)	469	2	2	1	4	1	2	7	7	7	7	7	7	7	7	7	7	7	7	7	7	7	5	5	5	5	5	5	5	5	5	5	5	5	5	5	5	7	7	7	7	7	7	7
732	2025/6/10 19:11:42	275秒	微信	N/A	171.110.82.80(广西-桂林)	702	2	3	3	1	1	1	9	10	10	10	10	10	10	10	10	10	9	10	10	10	10	9	10	9	10	9	10	10	10	10	9	10	9	10	9	10	9	10	10	9	10	9	10
733	2025/6/10 19:12:14	175秒	微信	N/A	117.141.92.220(广西-防城港)	545	2	5	3	2	2	1	9	9	9	9	9	9	9	9	9	9	9	9	9	9	9	5	5	5	5	5	5	5	5	5	5	5	5	5	5	5	9	9	9	9	9	9	9
734	2025/6/10 19:12:45	253秒	微信	N/A	113.76.41.207(广东-珠海)	525	1	3	3	1	1	1	6	6	6	6	6	6	6	6	6	6	6	6	6	6	6	10	10	10	10	10	10	10	10	10	10	10	10	10	10	10	6	6	6	6	6	6	6
735	2025/6/10 19:13:20	277秒	微信	N/A	220.173.128.214(广西-桂林)	471	1	2	1	5	2	1	8	7	8	2	9	5	8	8	2	2	8	8	2	5	9	5	2	9	2	2	9	2	8	7	7	9	2	2	8	9	2	8	2	7	7	8	8
736	2025/6/10 19:14:05	174秒	微信	N/A	117.183.237.26(广西-防城港)	625	1	2	1	4	3	1	10	10	10	10	10	10	10	10	10	10	10	10	10	10	10	10	10	10	10	10	10	10	10	10	10	10	10	10	10	10	10	10	10	10	10	10	10
737	2025/6/10 19:14:33	234秒	微信	N/A	220.173.198.77(广西-贵港)	562	2	4	4	4	1	1	6	6	6	6	6	6	6	6	6	6	6	6	6	6	6	9	9	9	9	9	9	9	9	9	9	9	9	9	9	9	6	6	6	6	6	6	6
738	2025/6/10 19:15:08	198秒	微信	N/A	113.13.128.157(广西-柳州)	281	2	3	3	3	1	1	2	2	2	2	2	2	2	2	2	2	2	2	2	2	2	5	5	5	5	5	5	5	5	5	5	5	5	5	5	5	2	2	2	2	2	2	2
739	2025/6/10 19:15:36	231秒	微信	N/A	220.173.122.228(广西-桂林)	562	1	5	4	1	1	1	10	10	10	10	10	10	10	10	10	10	10	10	10	10	10	5	5	5	5	5	5	5	5	5	5	5	5	5	5	5	10	10	10	10	10	10	10
740	2025/6/10 19:16:07	204秒	微信	N/A	117.140.132.209(广西-南宁)	414	2	2	1	3	1	1	6	5	6	6	5	6	6	6	6	6	6	6	5	6	5	5	5	6	6	6	5	6	6	6	6	6	6	6	6	6	5	6	6	6	6	5	6
741	2025/6/10 19:16:38	168秒	微信	N/A	117.140.215.126(广西-南宁)	460	1	3	2	3	2	1	7	7	6	2	8	9	9	5	8	8	7	8	2	7	9	2	5	7	8	2	10	9	10	7	10	2	2	2	9	5	5	2	8	6	9	9	6
742	2025/6/10 19:17:57	221秒	微信	N/A	113.16.184.114(广西-河池)	728	1	1	1	2	1	1	10	10	10	10	10	10	10	10	10	10	10	10	10	10	10	10	10	10	10	10	9	10	10	10	10	10	10	10	10	10	10	10	10	10	10	10	10
743	2025/6/10 19:18:15	168秒	微信	N/A	111.58.92.14(广西-柳州)	367	1	1	1	1	2	1	2	2	7	2	2	7	7	2	2	7	7	7	2	7	7	7	7	7	2	7	7	7	7	7	7	2	2	7	2	2	2	7	7	2	7	7	2
744	2025/6/10 19:18:47	204秒	微信	N/A	117.182.47.250(广西-南宁)	260	2	2	1	4	2	1	2	2	2	2	2	2	2	2	2	2	2	2	2	2	2	2	2	2	2	2	2	2	2	2	2	2	2	2	2	2	2	2	2	2	2	2	2
745	2025/6/10 19:19:02	247秒	微信	N/A	219.232.77.69(广西-南宁)	592	2	3	3	1	3	1	9	9	9	9	9	9	9	9	9	9	9	9	9	9	9	6	6	6	6	6	6	6	6	6	6	6	6	6	6	6	9	9	9	9	9	9	9
746	2025/6/10 19:19:18	268秒	微信	N/A	113.14.131.155(广西-桂林)	418	1	3	2	3	3	1	6	6	5	6	5	6	6	6	6	6	6	6	5	6	6	6	6	6	6	6	6	6	6	6	6	6	6	6	6	5	5	6	5	5	5	5	5
747	2025/6/10 19:19:33	187秒	微信	N/A	113.14.131.152(广西-桂林)	534	2	2	3	1	1	2	9	9	9	9	9	9	9	9	9	9	9	9	9	9	9	7	7	7	7	7	7	7	7	7	7	7	7	7	7	7	9	9	9	9	9	9	9
748	2025/6/10 19:19:47	296秒	微信	N/A	113.14.131.150(广西-桂林)	302	2	2	1	1	1	2	2	8	8	2	2	2	8	2	8	2	2	8	2	2	8	2	2	8	2	2	8	8	2	2	8	2	2	2	8	2	2	2	8	2	2	2	2
749	2025/6/10 19:20:08	200秒	微信	N/A	116.10.227.226(广西-来宾)	398	2	3	4	2	1	2	2	2	7	2	2	7	2	7	7	7	7	7	7	7	7	7	7	7	7	7	2	7	2	7	2	7	2	2	7	7	7	2	7	7	7	7	2
750	2025/6/10 19:20:16	181秒	微信	N/A	113.14.131.204(广西-桂林)	393	2	3	4	5	2	1	7	7	7	7	2	7	2	7	7	7	2	7	2	7	2	2	7	2	7	7	7	7	7	7	7	2	7	7	7	7	2	2	2	2	7	7	7
751	2025/6/10 19:20:52	173秒	微信	N/A	111.58.208.43(广西-南宁)	531	1	2	2	2	1	1	8	8	9	2	8	6	6	8	2	2	7	7	9	6	2	8	5	5	5	9	10	9	6	8	8	5	6	5	9	10	8	7	6	10	9	7	2
752	2025/6/10 19:21:30	225秒	微信	N/A	124.226.126.44(广西-贺州)	501	2	3	3	5	1	2	7	7	7	7	7	7	7	7	7	7	7	7	7	7	7	7	7	7	7	7	7	7	7	7	7	7	7	7	7	7	7	7	7	7	7	7	7
753	2025/6/10 19:21:58	223秒	微信	N/A	171.106.35.104(广西-玉林)	413	2	4	2	4	3	1	6	5	6	6	6	6	5	6	5	5	5	6	6	6	5	6	6	5	6	6	6	6	5	6	6	6	6	6	5	6	5	6	5	5	6	5	5
754	2025/6/10 19:22:32	167秒	微信	N/A	220.173.123.151(广西-桂林)	417	2	3	4	1	2	1	7	7	2	7	2	2	2	7	7	7	7	7	7	2	7	7	7	2	7	7	2	7	2	7	7	7	7	7	7	2	7	8	2	8	7	2	2
755	2025/6/10 19:23:05	238秒	微信	N/A	180.142.209.105(广西-玉林)	530	2	2	1	3	1	2	9	9	9	9	9	9	9	9	9	9	9	9	9	9	9	5	5	5	5	5	5	5	5	5	5	5	5	5	5	5	9	9	9	9	9	9	9
756	2025/6/10 19:23:37	235秒	微信	N/A	180.140.47.2(广西-桂林)	611	2	3	4	2	1	1	9	9	7	9	7	9	9	9	7	9	9	9	9	9	7	9	9	9	9	9	9	9	9	7	9	9	9	9	9	7	7	7	2	7	9	9	9
757	2025/6/10 19:23:42	282秒	微信	N/A	220.173.123.99(广西-桂林)	501	2	1	1	1	2	2	2	5	5	7	8	6	7	6	10	8	5	2	10	10	7	10	8	6	2	10	8	10	5	2	5	2	5	5	10	6	6	2	8	8	7	10	10
758	2025/6/10 19:24:08	170秒	微信	N/A	220.173.123.231(广西-桂林)	707	1	4	3	3	1	1	9	9	9	9	9	9	10	9	9	9	10	10	10	10	9	10	10	9	10	9	10	10	10	10	9	10	10	10	10	10	9	10	10	9	10	10	10
759	2025/6/10 19:24:20	178秒	微信	N/A	117.182.237.221(广西-桂林)	602	1	3	2	2	1	1	9	9	9	9	9	9	9	9	9	7	7	9	9	7	9	7	7	9	9	9	7	7	9	9	9	9	9	9	9	9	9	9	7	9	7	7	7
760	2025/6/10 19:24:34	296秒	微信	N/A	180.140.47.100(广西-桂林)	528	1	2	2	2	1	1	8	8	6	6	8	6	8	8	8	8	8	8	8	8	8	8	8	8	8	6	8	8	8	8	8	8	8	8	6	8	8	6	6	6	8	8	6
761	2025/6/10 19:24:43	272秒	微信	N/A	180.140.47.72(广西-桂林)	566	2	4	3	1	1	2	8	8	8	8	8	8	8	8	8	8	8	8	8	8	8	5	5	5	5	5	5	5	5	5	5	5	5	5	5	5	8	8	8	8	8	8	8
762	2025/6/10 19:25:13	297秒	微信	N/A	113.13.107.205(广西-柳州)	385	2	4	4	1	1	1	6	5	6	5	5	5	5	5	5	6	6	5	5	5	5	6	5	6	5	5	5	6	5	5	6	5	5	6	5	5	5	6	6	5	6	5	5
763	2025/6/10 19:25:50	286秒	微信	N/A	117.140.182.105(广西-玉林)	457	1	4	3	4	2	2	6	7	5	2	7	7	7	7	7	10	5	6	7	8	10	6	2	6	7	8	8	8	2	5	7	8	2	8	6	2	6	8	2	8	8	7	5
764	2025/6/10 19:26:16	275秒	微信	N/A	117.140.144.107(广西-南宁)	419	2	2	2	2	1	2	6	5	8	9	9	8	6	9	5	5	8	6	6	9	6	9	8	5	2	8	2	6	6	2	6	2	5	9	6	8	8	6	2	10	9	5	5
765	2025/6/10 19:26:18	186秒	微信	N/A	180.140.47.195(广西-桂林)	480	2	2	1	4	2	1	2	2	2	8	8	6	10	10	10	2	7	7	10	6	8	10	5	5	9	9	7	2	5	5	8	5	8	9	5	7	6	6	8	7	7	5	8
766	2025/6/10 19:26:54	234秒	微信	N/A	171.104.68.73(广西-防城港)	534	1	4	3	2	1	1	6	8	8	8	8	8	8	8	8	8	8	8	6	6	8	8	8	8	8	6	6	8	6	8	8	8	6	6	8	8	6	6	8	6	8	8	6
767	2025/6/10 19:27:20	171秒	微信	N/A	180.140.47.4(广西-桂林)	429	1	3	3	2	1	2	6	6	6	6	6	6	6	6	6	6	6	6	6	6	6	5	5	5	5	5	5	5	5	5	5	5	5	5	5	5	6	6	6	6	6	6	6
768	2025/6/10 19:27:22	257秒	微信	N/A	180.140.47.14(广西-桂林)	698	1	4	4	2	1	2	9	9	10	10	10	10	9	10	10	10	10	10	10	9	10	10	9	10	10	10	9	10	10	9	10	9	10	10	10	9	10	7	10	9	10	10	10
769	2025/6/10 19:27:51	257秒	微信	N/A	219.232.77.121(广西-南宁)	520	1	4	4	1	2	2	10	10	10	10	10	10	10	10	10	10	10	10	10	10	10	5	5	5	5	5	5	5	5	5	5	5	5	5	5	5	10	10	10	10	10	10	10
770	2025/6/10 19:27:53	245秒	微信	N/A	180.138.124.27(广西-贺州)	493	1	2	3	4	2	1	9	9	9	9	9	9	9	9	9	9	9	9	9	9	9	6	6	6	6	6	6	6	6	6	6	6	6	6	6	6	9	9	9	9	9	9	9
771	2025/6/10 19:28:25	233秒	微信	N/A	180.140.47.27(广西-桂林)	403	1	2	1	4	1	1	7	7	2	7	2	2	7	7	7	2	7	7	7	7	7	7	7	7	2	7	7	7	7	7	7	2	7	7	7	7	2	7	8	2	2	7	7
772	2025/6/10 19:28:55	171秒	微信	N/A	219.159.100.11(广西-桂林)	700	1	2	2	1	1	2	10	9	9	10	10	10	9	9	9	10	10	9	10	10	10	10	9	10	10	10	9	9	9	9	9	9	10	10	10	10	9	9	9	7	10	10	10
773	2025/6/10 19:28:59	291秒	微信	N/A	116.8.49.126(广西-南宁)	559	1	3	4	3	1	2	9	9	9	9	9	9	9	9	9	9	9	9	9	9	9	5	5	5	5	5	5	5	5	5	5	5	5	5	5	5	9	9	9	9	9	9	9
774	2025/6/10 19:29:23	264秒	微信	N/A	219.159.100.107(广西-桂林)	473	1	3	3	4	1	2	5	5	5	5	5	5	5	5	5	5	5	5	5	5	5	7	7	7	7	7	7	7	7	7	7	7	7	7	7	7	5	5	5	5	5	5	5
775	2025/6/10 19:29:30	216秒	微信	N/A	117.183.251.9(广西-百色)	510	1	2	1	1	1	1	7	7	7	7	7	7	7	7	7	7	7	7	7	7	7	7	7	7	7	7	7	7	7	7	7	7	7	7	7	7	7	7	7	7	7	7	7
776	2025/6/10 19:30:08	178秒	微信	N/A	124.226.31.201(广西-来宾)	516	2	2	2	1	1	1	6	6	6	6	6	6	6	6	6	6	6	6	6	6	6	8	8	8	8	8	8	8	8	8	8	8	8	8	8	8	6	6	6	6	6	6	6
777	2025/6/10 19:33:27	201秒	微信	N/A	124.227.245.38(广西-南宁)	511	1	4	3	3	2	1	9	5	8	5	10	9	2	9	8	2	9	9	9	2	7	6	10	9	8	7	10	8	9	6	8	10	9	6	10	6	7	2	8	7	7	10	2
778	2025/6/10 19:33:58	265秒	微信	N/A	180.138.124.199(广西-贺州)	515	2	3	4	1	1	2	10	10	8	9	10	8	10	7	2	8	8	8	8	5	10	8	2	9	2	7	7	2	10	10	9	10	5	2	7	2	10	2	9	9	5	9	5
779	2025/6/10 19:34:09	253秒	微信	N/A	117.140.230.145(广西-防城港)	601	1	4	3	3	2	1	9	9	7	9	7	9	7	9	9	9	9	9	9	9	9	9	9	7	9	9	7	9	9	7	9	7	9	7	9	9	7	9	9	2	7	7	7
780	2025/6/10 19:34:30	259秒	微信	N/A	117.183.71.184(广西-梧州)	598	2	2	2	4	2	1	9	9	7	9	9	9	9	7	9	9	9	9	9	9	7	9	7	9	9	7	7	9	9	9	9	9	9	9	9	9	7	9	9	9	9	9	7
781	2025/6/10 19:34:39	292秒	微信	N/A	116.10.1.210(广西-河池)	566	2	3	3	3	2	1	9	10	2	10	9	8	7	9	9	7	10	8	9	10	6	9	5	10	9	7	7	8	7	7	9	10	5	10	9	6	9	10	6	6	9	9	8
782	2025/6/10 19:34:58	286秒	微信	N/A	117.183.146.173(广西-崇左)	481	2	4	4	3	2	1	9	9	8	7	2	7	6	2	2	8	6	6	7	10	10	2	8	8	5	10	9	6	5	6	9	8	8	10	10	2	8	2	6	10	8	9	10
783	2025/6/10 19:35:13	289秒	微信	N/A	180.143.233.141(广西-桂林)	294	2	4	2	2	2	2	2	2	2	2	2	8	2	8	2	2	2	2	2	2	2	8	2	2	2	2	8	8	8	8	2	2	2	8	2	2	8	6	2	8	8	8	8
784	2025/6/10 19:35:28	283秒	微信	N/A	116.8.114.162(广西-桂林)	413	1	4	2	3	1	1	5	5	6	6	5	6	6	6	6	6	5	5	6	6	6	6	5	6	6	6	6	6	5	6	6	6	6	6	6	6	5	6	6	5	5	6	5
785	2025/6/10 19:35:47	238秒	微信	N/A	117.182.81.151(广西-南宁)	592	2	2	2	3	2	1	10	10	10	10	10	10	10	10	10	10	10	10	10	10	10	9	9	9	9	9	9	9	9	9	9	9	9	9	9	9	10	10	10	10	10	10	10
786	2025/6/10 19:36:03	263秒	微信	N/A	117.183.152.206(广西-防城港)	136	1	2	1	3	2	1	1	1	1	1	1	1	4	1	4	4	1	1	4	4	1	1	4	4	1	1	4	1	1	1	1	1	1	4	1	4	1	1	1	1	1	4	4
787	2025/6/10 19:36:17	286秒	微信	N/A	125.73.187.236(广西-钦州)	389	2	3	2	3	1	1	6	5	5	6	6	6	5	5	5	5	5	5	5	5	5	5	5	6	5	5	6	5	6	6	5	5	5	5	6	6	5	6	5	5	5	5	5
788	2025/6/10 19:36:55	235秒	微信	N/A	124.226.187.187(广西-百色)	276	1	2	2	2	1	1	4	4	3	4	3	4	3	4	3	4	4	4	4	3	4	4	4	4	4	4	4	3	3	4	3	3	4	4	4	4	3	4	4	4	4	3	3
789	2025/6/10 19:37:24	234秒	微信	N/A	116.8.115.67(广西-桂林)	428	1	1	1	2	1	1	7	7	7	7	7	7	7	7	7	7	7	7	7	7	7	5	5	5	5	5	5	5	5	5	5	5	5	5	5	5	7	7	7	7	7	7	7
790	2025/6/10 19:38:29	256秒	微信	N/A	113.17.98.183(广西-河池)	300	2	2	3	4	1	1	3	3	3	3	3	3	3	3	3	3	3	3	3	3	3	7	7	7	7	7	7	7	7	7	7	7	7	7	7	7	3	3	3	3	3	3	3
791	2025/6/10 19:39:21	195秒	微信	N/A	219.232.77.70(广西-南宁)	352	2	5	2	1	1	2	5	5	5	5	5	5	5	5	5	5	5	5	5	5	5	5	5	5	5	5	5	5	5	5	5	5	5	5	5	5	5	5	5	5	5	5	5
792	2025/6/10 19:39:32	196秒	微信	N/A	113.16.33.189(广西-玉林)	267	1	3	3	2	2	1	4	4	4	3	4	3	4	4	4	3	4	4	4	4	4	4	4	4	4	4	4	4	4	3	3	3	3	4	3	3	4	3	3	4	4	3	3
793	2025/6/10 19:40:14	251秒	微信	N/A	117.182.75.237(广西-桂林)	561	2	1	1	1	1	2	8	8	8	8	8	8	8	8	8	8	8	8	8	8	8	8	8	8	8	8	8	8	8	8	8	8	8	8	8	8	8	8	8	8	8	8	8
794	2025/6/10 19:40:43	232秒	微信	N/A	116.253.11.182(广西-贺州)	368	2	3	3	3	1	2	2	4	2	7	7	7	8	8	6	6	8	2	6	4	2	3	6	6	7	8	7	4	5	4	8	6	3	3	7	4	8	4	8	2	2	6	6
795	2025/6/10 19:41:40	172秒	微信	N/A	116.10.55.154(广西-北海)	282	1	4	4	4	1	1	3	3	3	3	3	3	6	6	6	3	6	6	3	6	3	3	6	3	3	3	3	3	3	3	3	3	3	6	3	3	6	3	3	3	3	3	3
796	2025/6/10 19:42:15	176秒	微信	N/A	116.253.194.179(广西-来宾)	335	1	3	3	4	1	1	8	4	2	6	4	5	3	4	4	2	6	6	4	5	2	4	4	8	6	6	2	5	6	2	8	4	2	8	8	2	3	2	5	6	3	2	6
797	2025/6/10 19:43:02	300秒	微信	N/A	117.181.227.165(广西-北海)	189	1	4	2	3	1	2	2	2	2	2	2	2	4	2	4	4	2	2	4	2	2	2	2	2	2	4	2	2	2	2	2	2	2	2	4	4	2	2	2	4	4	3	4
798	2025/6/10 19:43:50	198秒	微信	N/A	117.181.92.15(广西-贵港)	451	1	2	1	3	1	1	7	7	7	7	7	7	7	7	7	7	7	7	7	7	7	7	7	7	7	7	7	7	7	7	7	7	7	7	7	7	7	7	7	7	7	7	7
799	2025/6/10 19:44:55	172秒	微信	N/A	222.218.175.176(广西-北海)	387	1	4	3	1	1	2	5	4	7	7	6	4	4	2	2	6	4	2	5	5	4	5	6	2	4	2	6	7	8	7	4	2	6	6	8	8	7	4	4	6	4	7	4
800	2025/6/10 19:45:30	219秒	微信	N/A	171.111.243.131(广西-河池)	300	2	3	3	4	2	1	3	3	3	6	3	6	3	6	3	3	3	3	3	3	3	3	6	6	6	3	3	3	3	3	3	6	3	3	6	6	5	6	3	6	6	3	3
801	2025/6/10 19:46:37	285秒	微信	N/A	113.15.240.179(广西-防城港)	341	2	2	2	2	2	1	5	5	5	5	5	5	5	5	5	5	5	5	5	5	5	5	5	5	5	5	5	5	5	5	5	5	5	5	5	5	5	5	5	5	5	5	5
802	2025/6/10 19:47:20	293秒	微信	N/A	182.88.168.7(广西-南宁)	371	1	4	2	2	2	1	8	8	8	8	8	8	8	8	8	8	8	8	8	8	8	2	2	2	2	2	2	2	2	2	2	2	2	2	2	2	8	8	8	8	8	8	8
803	2025/6/10 19:48:21	214秒	微信	N/A	180.140.5.22(广西-贵港)	195	2	3	2	1	3	1	2	4	2	4	2	2	2	2	2	2	2	2	2	4	2	4	2	4	2	2	2	2	2	4	2	2	4	4	4	2	2	4	2	4	2	2	2
804	2025/6/10 19:48:39	196秒	微信	N/A	180.137.80.81(广西-来宾)	436	2	1	1	1	1	1	8	8	8	8	8	8	8	8	8	8	8	8	8	8	8	4	4	4	4	4	4	4	4	4	4	4	4	4	4	4	8	8	8	8	8	8	8
805	2025/6/10 19:49:02	297秒	微信	N/A	125.73.200.108(广西-桂林)	343	1	4	4	1	2	1	2	2	2	2	2	2	2	2	2	2	2	2	2	2	2	8	8	8	8	8	8	8	8	8	8	8	8	8	8	8	2	2	2	2	2	2	2
806	2025/6/10 19:49:18	224秒	微信	N/A	222.84.133.125(广西-河池)	248	1	4	4	2	1	2	2	2	2	2	2	2	2	2	2	2	2	2	2	2	2	5	5	5	5	5	5	5	5	5	5	5	5	5	5	5	2	2	2	2	2	2	2
807	2025/6/10 19:49:34	243秒	微信	N/A	116.1.31.117(广西-桂林)	267	2	1	1	3	1	1	4	4	3	3	3	4	4	4	4	4	4	3	4	3	3	4	4	3	4	4	4	3	3	3	3	4	3	3	4	4	4	4	3	4	6	4	4
808	2025/6/10 19:49:47	251秒	微信	N/A	117.182.218.7(广西-钦州)	416	1	4	4	3	1	1	6	6	6	5	6	6	6	5	6	5	6	5	6	6	6	5	6	6	6	6	6	6	5	6	6	6	5	6	6	6	6	5	5	6	5	5	6
809	2025/6/10 19:50:06	244秒	微信	N/A	116.253.202.6(广西-来宾)	402	1	4	4	3	2	1	5	5	5	5	5	5	5	5	5	5	5	5	5	5	5	6	6	6	6	6	6	6	6	6	6	6	6	6	6	6	5	5	5	5	5	5	5
810	2025/6/10 19:50:19	250秒	微信	N/A	171.110.83.50(广西-桂林)	343	2	2	1	2	2	2	2	5	5	4	2	2	3	4	7	5	4	6	2	3	6	6	6	2	8	4	4	8	4	5	6	4	4	5	4	6	7	5	5	6	3	2	6
811	2025/6/10 19:50:48	250秒	微信	N/A	116.11.171.73(广西-玉林)	499	1	2	1	3	2	1	8	8	8	8	8	8	8	8	8	8	8	8	8	8	8	7	7	7	7	7	7	7	7	7	7	7	7	7	7	7	8	8	8	8	8	8	8
812	2025/6/10 19:51:09	213秒	微信	N/A	125.73.180.241(广西-钦州)	390	2	1	1	1	1	1	5	5	6	5	6	5	6	5	6	5	5	5	5	6	5	5	6	5	5	6	6	5	6	5	5	6	6	6	5	5	5	5	6	5	6	5	6
813	2025/6/10 19:51:21	289秒	微信	N/A	171.110.82.106(广西-桂林)	525	1	1	1	2	2	2	7	8	7	7	7	7	7	8	7	7	7	7	8	7	7	7	8	8	7	7	7	8	8	8	8	7	7	7	8	8	7	8	7	7	7	7	7
814	2025/6/10 19:51:46	163秒	微信	N/A	119.132.54.22(广东-珠海)	203	1	2	1	4	1	2	2	2	2	2	2	2	2	2	2	2	2	2	2	2	2	2	2	2	2	2	2	2	2	2	2	2	2	2	2	2	2	2	2	2	2	2	2
815	2025/6/10 19:52:24	292秒	微信	N/A	124.226.31.170(广西-来宾)	383	1	3	3	3	2	2	5	3	4	7	7	8	8	8	7	2	7	8	5	7	5	8	8	8	5	4	7	8	5	6	3	6	6	4	7	3	8	5	3	7	5	5	3
816	2025/6/10 19:52:31	252秒	微信	N/A	180.136.170.237(广西-崇左)	398	1	1	1	4	2	1	7	7	7	7	7	7	7	7	7	7	7	7	7	7	7	3	3	3	3	3	3	3	3	3	3	3	3	3	3	3	7	7	7	7	7	7	7
817	2025/6/10 19:53:19	221秒	微信	N/A	182.91.39.80(广西-桂林)	209	1	3	4	1	1	2	2	4	2	2	4	2	4	4	2	2	2	2	2	2	4	2	2	4	2	2	2	2	2	4	2	4	2	4	2	2	4	2	4	2	4	4	4
818	2025/6/10 19:53:59	258秒	微信	N/A	180.136.170.237(广西-崇左)	383	2	2	3	5	3	1	5	5	5	6	5	5	5	5	5	5	6	5	5	6	5	5	5	5	5	5	6	6	6	5	6	5	5	5	5	5	6	5	5	5	5	6	5
819	2025/6/10 19:54:25	183秒	微信	N/A	171.110.83.8(广西-桂林)	344	2	1	1	3	1	2	4	4	4	4	7	5	6	2	7	5	7	6	7	8	8	4	7	5	3	2	3	3	4	7	4	2	5	7	4	7	2	5	5	5	4	5	6
820	2025/6/10 19:54:54	292秒	微信	N/A	171.110.82.239(广西-桂林)	329	1	1	1	1	3	2	2	2	6	3	2	3	4	4	4	5	3	4	2	3	6	3	7	8	6	8	2	2	7	8	8	3	5	8	7	8	3	8	6	2	2	4	3
821	2025/6/10 19:55:59	201秒	微信	N/A	116.8.64.229(广西-防城港)	391	2	2	2	5	2	1	2	2	7	7	6	2	5	7	5	8	2	2	6	8	4	8	6	6	4	8	8	8	2	2	2	2	5	4	3	5	5	8	5	2	6	4	2
822	2025/6/10 19:56:25	191秒	微信	N/A	171.110.82.51(广西-桂林)	525	1	1	1	1	1	2	8	7	7	7	7	7	8	7	7	7	8	7	7	7	7	7	8	7	7	8	7	8	7	7	8	7	7	7	7	7	8	7	8	7	8	7	8
823	2025/6/10 19:57:01	188秒	微信	N/A	219.232.77.11(广西-南宁)	370	1	3	4	4	2	1	8	6	4	4	5	2	4	7	2	4	8	8	2	2	7	3	5	3	7	5	2	7	6	6	3	7	7	6	6	5	8	5	5	6	7	6	2
824	2025/6/10 19:57:15	294秒	微信	N/A	117.183.81.165(广西-钦州)	367	2	4	4	4	2	1	4	4	4	4	4	4	4	4	4	4	4	4	4	4	4	4	4	4	4	4	4	4	4	4	4	4	4	4	4	4	4	4	4	4	4	4	4
825	2025/6/10 19:57:28	265秒	微信	N/A	220.173.122.73(广西-桂林)	373	1	3	3	2	2	1	7	6	2	4	2	2	2	3	7	4	4	3	7	6	3	4	3	4	5	8	6	8	3	4	8	7	3	8	7	6	5	6	3	3	5	6	3
826	2025/6/10 19:57:53	234秒	微信	N/A	220.173.122.76(广西-桂林)	438	2	2	1	3	1	2	8	2	8	8	8	2	8	8	2	8	8	8	8	8	8	2	2	2	8	8	8	2	8	2	2	2	8	8	2	8	8	8	8	8	2	2	8
827	2025/6/10 19:58:10	164秒	微信	N/A	117.140.119.237(广西-崇左)	533	1	1	1	2	1	1	8	7	7	7	7	8	7	8	7	7	7	7	7	7	7	8	7	8	7	7	7	8	7	7	7	7	7	7	8	7	7	7	8	7	8	7	8
828	2025/6/10 19:58:39	238秒	微信	N/A	220.173.122.211(广西-桂林)	439	1	2	3	1	2	1	6	6	6	6	6	6	6	6	6	6	6	6	6	6	6	8	8	8	8	8	8	8	8	8	8	8	8	8	8	8	6	6	6	6	6	6	6
829	2025/6/10 19:59:10	179秒	微信	N/A	171.36.14.85(广西-南宁)	291	2	3	2	3	3	1	3	3	3	6	3	3	3	3	3	3	3	6	3	3	3	6	6	3	3	6	3	6	6	3	3	3	6	6	3	3	6	3	3	6	3	3	3
830	2025/6/10 19:59:14	248秒	微信	N/A	117.182.34.237(广西-钦州)	385	1	4	4	2	1	1	2	4	3	4	7	4	3	2	8	8	4	4	8	4	4	8	7	8	8	6	6	8	5	7	5	3	6	7	5	3	5	3	3	5	3	7	4
831	2025/6/10 19:59:46	258秒	微信	N/A	111.58.247.30(广西-玉林)	360	2	4	4	4	1	1	6	7	2	8	8	5	8	2	7	7	2	3	2	2	5	3	2	6	7	5	4	4	7	5	6	2	4	6	3	3	5	7	8	8	7	3	5
832	2025/6/10 20:00:10	284秒	微信	N/A	117.181.89.160(广西-贵港)	192	2	5	2	3	1	2	2	2	4	2	2	2	2	2	2	4	2	4	4	2	4	2	4	2	2	2	2	4	2	2	2	2	2	2	2	2	2	4	2	2	2	4	2
833	2025/6/10 20:00:15	196秒	微信	N/A	117.183.88.247(广西-玉林)	290	1	1	1	4	2	2	3	3	3	3	3	3	3	3	3	3	6	6	3	3	3	3	3	3	3	6	3	6	3	3	6	3	3	3	3	3	6	6	3	3	6	6	6
834	2025/6/10 20:00:46	174秒	微信	N/A	219.159.181.196(广西-河池)	536	1	1	1	4	2	1	7	8	8	7	8	8	7	7	7	8	7	8	7	7	8	7	7	8	8	7	7	7	7	7	7	8	8	7	7	7	7	7	7	7	7	7	8
835	2025/6/10 20:00:54	230秒	微信	N/A	219.232.77.92(广西-南宁)	346	2	3	4	2	1	2	5	4	4	2	3	2	8	8	7	7	4	8	5	2	5	5	2	2	7	4	4	2	5	4	3	6	6	2	4	5	5	2	7	5	3	3	2
836	2025/6/10 20:01:19	251秒	微信	N/A	116.1.7.211(广西-桂林)	204	2	3	3	4	1	2	4	2	2	4	2	2	2	4	2	4	4	2	2	2	2	2	2	2	4	4	4	2	2	2	2	2	4	2	4	2	2	4	4	4	4	2	4
837	2025/6/10 20:01:28	196秒	微信	N/A	171.108.188.86(广西-钦州)	294	2	2	1	1	2	2	4	4	4	4	4	4	4	4	4	4	4	4	4	4	4	4	4	4	4	4	4	4	4	4	4	4	4	4	4	4	4	4	4	4	4	4	4
838	2025/6/10 20:01:57	252秒	微信	N/A	117.181.227.49(广西-北海)	365	1	4	4	1	1	2	5	7	4	7	2	4	4	6	6	5	5	6	4	4	7	2	7	7	2	2	8	6	5	2	2	5	7	8	3	6	5	5	4	3	5	7	2
839	2025/6/10 20:02:07	190秒	微信	N/A	117.181.245.11(广西-贵港)	431	2	4	4	3	1	1	8	8	8	8	8	8	8	8	8	8	8	8	8	8	8	2	2	2	2	2	2	2	2	2	2	2	2	2	2	2	8	8	8	8	8	8	8
840	2025/6/10 20:02:34	247秒	微信	N/A	117.181.65.182(广西-百色)	195	2	3	2	1	1	1	2	4	2	2	2	2	2	4	4	4	2	2	4	2	4	4	2	4	2	2	2	4	2	4	2	2	4	2	2	2	2	4	2	2	3	2	2
841	2025/6/10 20:02:43	204秒	微信	N/A	116.9.79.110(广西-来宾)	436	2	2	2	2	1	2	2	8	8	8	2	8	8	8	8	8	8	8	8	8	2	8	8	8	8	8	2	2	2	2	8	8	8	2	8	8	2	2	8	2	8	8	8
842	2025/6/10 20:03:16	258秒	微信	N/A	124.226.62.229(广西-柳州)	417	2	3	3	5	1	1	6	5	6	6	5	6	6	6	6	6	6	6	6	5	5	5	5	6	6	5	6	6	5	5	6	6	6	6	6	6	6	6	5	5	6	5	6
843	2025/6/10 20:03:49	213秒	微信	N/A	219.232.77.23(广西-南宁)	203	1	2	1	4	2	2	4	2	2	2	2	2	2	2	2	2	4	2	2	2	4	2	2	4	4	2	4	2	2	2	2	2	2	2	4	2	4	4	4	4	2	4	4
844	2025/6/10 20:04:16	283秒	微信	N/A	219.232.77.53(广西-南宁)	258	2	5	4	1	2	1	3	3	3	3	3	3	3	3	3	3	3	3	3	3	3	2	2	2	2	2	2	2	2	2	2	2	2	2	2	2	3	3	3	3	3	3	3
845	2025/6/10 20:04:18	245秒	微信	N/A	113.14.131.147(广西-桂林)	397	1	4	3	3	3	2	5	4	6	5	6	7	7	7	7	8	7	6	7	7	8	3	3	7	5	4	7	2	6	3	3	4	7	2	5	3	5	2	2	4	6	8	2
846	2025/6/10 20:04:53	256秒	微信	N/A	117.181.184.40(广西-柳州)	332	1	3	4	3	1	1	8	3	6	3	4	6	3	7	2	6	4	4	7	8	7	7	8	3	4	5	8	5	5	5	5	5	4	3	5	5	4	8	2	2	3	4	4
847	2025/6/10 20:04:55	213秒	微信	N/A	58.59.181.250(广西-贺州)	365	2	3	2	5	2	2	4	6	7	3	3	4	2	7	7	2	2	3	3	6	2	6	8	4	2	6	8	6	8	6	8	2	6	8	2	5	3	7	3	2	2	5	4
848	2025/6/10 20:05:20	218秒	微信	N/A	220.173.123.62(广西-桂林)	231	1	1	1	3	1	1	2	2	2	2	2	2	2	2	2	2	2	2	2	2	2	2	2	2	2	2	2	2	2	2	2	2	2	2	2	2	2	2	2	2	2	2	2
849	2025/6/10 20:05:30	218秒	微信	N/A	111.58.1.230(广西-玉林)	317	2	3	3	2	2	1	4	4	4	4	4	4	4	4	4	4	4	4	4	4	4	4	4	4	4	4	4	4	4	4	4	4	4	4	4	4	4	4	4	4	4	4	4
850	2025/6/10 20:05:53	209秒	微信	N/A	111.58.65.224(广西-来宾)	405	2	3	3	1	1	2	7	8	8	5	7	2	7	4	4	8	6	5	8	4	4	5	7	8	3	7	8	8	8	8	7	7	5	5	3	8	4	5	2	8	4	6	2
851	2025/6/10 20:05:58	171秒	微信	N/A	111.58.87.41(广西-钦州)	466	1	2	1	3	3	1	8	8	8	8	8	8	8	8	8	8	8	8	8	8	8	5	5	5	5	5	5	5	5	5	5	5	5	5	5	5	8	8	8	8	8	8	8
852	2025/6/10 20:06:27	195秒	微信	N/A	220.173.123.30(广西-桂林)	461	2	2	1	4	2	1	8	8	8	8	8	8	8	8	8	8	8	8	8	8	8	5	5	5	5	5	5	5	5	5	5	5	5	5	5	5	8	8	8	8	8	8	8
853	2025/6/10 20:06:32	260秒	微信	N/A	119.132.41.166(广东-珠海)	316	2	2	1	3	1	2	3	3	3	3	3	3	3	3	3	3	3	3	3	3	3	4	4	4	4	4	4	4	4	4	4	4	4	4	4	4	3	3	3	3	3	3	3
854	2025/6/10 20:06:57	288秒	微信	N/A	220.173.123.118(广西-桂林)	382	2	3	3	4	3	1	8	2	5	5	5	2	2	5	3	5	6	3	6	3	7	8	8	4	5	7	5	4	6	6	4	4	4	7	4	8	7	7	3	2	6	3	5
855	2025/6/10 20:07:04	280秒	微信	N/A	180.139.245.102(广西-贵港)	278	2	5	4	3	1	1	4	4	4	4	4	4	4	4	3	4	4	4	4	3	4	4	4	4	3	4	4	4	4	4	4	4	4	4	4	4	3	3	3	4	4	4	4
856	2025/6/10 20:07:21	183秒	微信	N/A	220.173.123.211(广西-桂林)	453	2	2	1	2	2	1	8	8	8	8	8	8	8	8	8	8	8	8	8	8	8	6	6	6	6	6	6	6	6	6	6	6	6	6	6	6	8	8	8	8	8	8	8
857	2025/6/10 20:07:45	299秒	微信	N/A	111.58.143.230(广西-贵港)	377	1	4	4	2	3	2	4	5	6	3	6	7	7	3	3	4	8	7	5	3	7	6	7	2	2	8	7	2	6	6	2	5	2	8	5	7	3	4	3	8	7	6	6
858	2025/6/10 20:07:50	270秒	微信	N/A	222.84.237.15(广西-南宁)	299	1	1	1	1	1	1	4	4	4	4	4	4	4	4	4	4	4	4	4	4	4	3	3	3	3	3	3	3	3	3	3	3	3	3	3	3	4	4	4	4	4	4	4
859	2025/6/10 20:08:16	166秒	微信	N/A	117.181.237.89(广西-南宁)	348	2	2	1	1	1	1	6	3	8	2	3	3	3	8	7	3	2	8	2	2	6	5	8	7	3	2	5	3	7	2	3	3	7	4	7	4	3	6	7	2	8	3	8
860	2025/6/10 20:08:41	204秒	微信	N/A	115.46.68.97(广西-北海)	584	2	3	3	3	3	1	8	8	8	8	8	8	8	8	8	8	8	8	8	8	8	8	8	8	8	8	8	8	8	8	8	8	8	8	8	8	8	8	8	8	8	8	8
861	2025/6/10 20:08:48	227秒	微信	N/A	119.132.54.174(广东-珠海)	511	2	2	2	1	3	2	7	7	7	7	7	7	7	7	7	7	7	7	7	7	7	7	7	7	7	7	7	7	7	7	7	7	7	7	7	7	7	7	7	7	7	7	7
862	2025/6/10 20:09:22	262秒	微信	N/A	180.140.47.149(广西-桂林)	279	1	5	4	5	1	1	2	2	2	2	2	2	2	2	2	2	2	2	2	2	2	6	6	6	6	6	6	6	6	6	6	6	6	6	6	6	2	2	2	2	2	2	2
863	2025/6/10 20:09:24	171秒	微信	N/A	117.182.207.103(广西-玉林)	308	2	2	3	4	3	1	3	3	3	3	3	3	3	3	3	3	3	3	3	3	3	4	4	4	4	4	4	4	4	4	4	4	4	4	4	4	3	3	3	3	3	3	3
864	2025/6/10 20:10:28	227秒	微信	N/A	180.140.47.123(广西-桂林)	269	2	3	4	3	1	1	4	4	3	4	4	4	4	4	4	4	3	4	4	3	4	4	3	3	4	4	3	4	4	3	3	3	3	4	4	3	4	4	3	3	3	4	6
865	2025/6/10 20:10:31	185秒	微信	N/A	180.140.173.22(广西-南宁)	276	2	3	2	3	1	1	4	4	4	4	3	4	4	4	4	4	4	3	4	4	4	4	3	4	3	3	4	4	4	4	4	4	4	4	4	3	3	3	3	6	3	4	4
866	2025/6/10 20:10:55	197秒	微信	N/A	116.1.18.84(广西-桂林)	304	2	3	3	4	1	2	2	2	2	2	2	2	2	2	2	2	2	2	2	2	2	7	7	7	7	7	7	7	7	7	7	7	7	7	7	7	2	2	2	2	2	2	2
867	2025/6/10 20:11:02	200秒	微信	N/A	117.183.162.102(广西-崇左)	493	2	2	2	1	2	1	8	8	8	8	8	8	8	8	8	8	8	8	8	8	8	5	5	5	5	5	5	5	5	5	5	5	5	5	5	5	8	8	8	8	8	8	8
868	2025/6/10 20:11:25	213秒	微信	N/A	219.232.77.124(广西-南宁)	511	2	2	1	2	1	1	7	7	7	7	7	7	7	7	7	7	7	7	7	7	7	7	7	7	7	7	7	7	7	7	7	7	7	7	7	7	7	7	7	7	7	7	7
869	2025/6/10 20:11:32	164秒	微信	N/A	117.182.17.172(广西-来宾)	417	2	2	3	1	1	1	5	5	5	5	6	5	6	6	5	5	6	5	6	6	6	6	6	6	5	6	6	5	6	6	5	5	6	6	6	5	6	5	6	6	5	5	6
870	2025/6/10 20:12:02	178秒	微信	N/A	113.16.62.109(广西-南宁)	300	2	4	4	1	1	1	6	6	3	3	6	6	3	3	3	3	6	3	3	3	3	3	3	6	3	3	3	3	6	3	3	3	6	3	6	6	3	6	6	6	3	6	3
871	2025/6/10 20:12:18	219秒	微信	N/A	182.88.218.97(广西-南宁)	310	2	1	1	1	1	2	5	5	5	5	5	5	5	5	5	5	5	5	5	5	5	3	3	3	3	3	3	3	3	3	3	3	3	3	3	3	5	5	5	5	5	5	5
872	2025/6/10 20:12:37	282秒	微信	N/A	219.159.100.38(广西-桂林)	292	1	4	4	2	3	2	6	3	3	3	3	3	3	6	3	3	6	6	3	3	6	3	3	3	6	3	3	6	6	6	3	3	3	3	6	3	3	3	3	6	3	3	6
873	2025/6/10 20:13:04	168秒	微信	N/A	116.10.33.4(广西-河池)	317	1	5	2	1	1	1	5	7	3	3	8	7	3	2	2	2	2	4	3	2	7	2	4	4	7	6	3	6	4	8	6	3	7	2	2	2	4	8	8	5	5	2	5
874	2025/6/10 20:13:36	268秒	微信	N/A	117.181.69.123(广西-河池)	517	2	2	1	1	2	1	7	7	7	7	7	7	8	8	7	8	7	8	8	7	7	7	7	7	7	7	7	8	7	8	7	7	7	7	8	7	2	8	8	7	8	7	7
875	2025/6/10 20:13:41	240秒	微信	N/A	222.217.238.239(广西-玉林)	329	2	3	4	2	3	1	4	4	4	4	4	4	4	4	4	4	4	4	4	4	4	4	4	4	4	4	4	4	4	4	4	4	4	4	4	4	4	4	4	4	4	4	4
876	2025/6/10 20:14:08	242秒	微信	N/A	180.140.80.134(广西-河池)	320	1	4	4	3	1	1	5	5	5	5	5	5	5	5	5	5	5	5	5	5	5	4	4	4	4	4	4	4	4	4	4	4	4	4	4	4	5	5	5	5	5	5	5
877	2025/6/10 20:14:23	191秒	微信	N/A	219.232.77.110(广西-南宁)	525	2	5	2	3	1	2	7	8	7	7	8	7	7	7	7	7	7	7	7	7	7	7	7	7	8	7	7	8	8	8	7	8	8	7	7	7	8	7	7	2	8	8	7
878	2025/6/10 20:14:43	280秒	微信	N/A	219.159.100.24(广西-桂林)	186	2	2	3	4	2	1	2	2	2	2	2	2	2	4	2	2	2	4	2	2	4	2	2	4	2	4	2	2	2	2	2	2	2	4	2	2	4	4	2	4	4	2	2
879	2025/6/10 20:15:47	278秒	微信	N/A	116.8.114.47(广西-桂林)	387	2	2	1	2	2	2	5	5	5	5	5	5	5	6	5	5	5	6	5	6	6	6	5	5	5	5	5	5	5	5	6	5	6	5	5	5	5	6	6	5	6	6	5
880	2025/6/10 20:16:21	240秒	微信	N/A	116.8.114.130(广西-桂林)	382	1	1	1	2	1	1	2	5	2	8	8	5	5	4	5	5	5	6	4	6	4	5	3	4	3	5	4	3	7	2	7	4	4	3	7	2	5	5	8	4	2	6	4
881	2025/6/10 20:16:58	210秒	微信	N/A	117.183.173.10(广西-柳州)	366	2	4	4	2	1	1	6	6	6	6	6	6	6	6	6	6	6	6	6	6	6	4	4	4	4	4	4	4	4	4	4	4	4	4	4	4	6	6	6	6	6	6	6
882	2025/6/10 20:17:25	245秒	微信	N/A	116.8.115.82(广西-桂林)	527	1	3	4	2	2	1	8	8	7	7	7	7	7	7	7	8	7	7	8	8	7	7	8	7	8	8	7	7	8	8	8	7	8	7	8	7	8	8	2	7	8	7	7
883	2025/6/10 20:17:53	284秒	微信	N/A	180.139.161.2(广西-南宁)	311	1	1	1	2	1	2	7	3	3	3	2	2	2	2	7	5	7	4	2	3	2	4	2	8	7	4	5	5	6	2	2	4	8	4	4	2	3	2	4	3	2	2	8
884	2025/6/10 20:18:16	296秒	微信	N/A	116.8.115.111(广西-桂林)	439	1	2	1	1	2	2	8	8	8	8	8	8	8	8	8	8	8	8	8	8	8	5	5	5	5	5	5	5	5	5	5	5	5	5	5	5	8	8	8	8	8	8	8
885	2025/6/10 20:18:50	273秒	微信	N/A	180.136.41.177(广西-贵港)	360	1	3	3	1	1	1	5	2	4	4	2	3	2	2	2	4	8	5	8	5	4	4	4	8	3	2	3	4	3	4	4	2	8	7	7	7	4	3	5	4	2	6	8
886	2025/6/10 20:20:08	235秒	微信	N/A	171.109.44.179(广西-桂林)	292	1	3	3	2	3	1	3	3	3	3	3	3	3	3	3	3	3	3	3	6	3	3	3	6	6	3	3	3	3	6	3	3	3	3	6	3	6	5	3	3	3	6	3
887	2025/6/10 20:21:47	200秒	微信	N/A	180.139.217.80(广西-防城港)	353	2	2	3	3	3	2	2	6	8	3	8	5	3	6	4	2	8	3	2	3	5	6	8	4	6	6	3	2	8	5	2	2	5	6	8	4	8	3	5	3	6	2	2
888	2025/6/10 20:22:23	174秒	微信	N/A	117.140.253.72(广西-南宁)	522	2	1	1	5	1	1	7	7	7	7	7	7	8	8	7	7	7	7	8	7	7	7	7	7	8	7	8	8	8	7	8	8	7	7	8	7	8	7	8	7	7	7	2
889	2025/6/10 20:22:50	226秒	微信	N/A	111.58.255.156(广西-桂林)	444	2	3	3	3	2	1	7	7	7	7	7	7	7	7	7	7	7	7	7	7	7	5	5	5	5	5	5	5	5	5	5	5	5	5	5	5	7	7	7	7	7	7	7
890	2025/6/10 20:22:54	255秒	微信	N/A	171.106.35.104(广西-玉林)	289	1	3	3	2	3	1	2	2	2	2	2	2	2	2	2	2	2	2	2	2	2	7	7	7	7	7	7	7	7	7	7	7	7	7	7	7	2	2	2	2	2	2	2
891	2025/6/10 20:23:20	244秒	微信	N/A	116.8.114.103(广西-桂林)	531	2	3	4	2	2	1	7	8	8	7	7	7	7	8	7	7	8	7	8	7	8	7	7	7	8	7	7	8	7	8	7	8	8	7	7	7	8	2	7	8	8	8	7
892	2025/6/10 20:23:32	233秒	微信	N/A	171.108.45.97(广西-崇左)	375	1	3	4	2	1	1	3	5	2	4	4	4	2	3	3	4	3	5	5	3	8	5	4	4	5	5	6	6	8	5	8	4	4	7	5	8	2	2	5	2	4	6	3
893	2025/6/10 20:23:51	291秒	微信	N/A	117.183.237.99(广西-防城港)	530	1	3	2	5	1	1	7	8	8	7	7	8	7	7	7	8	7	7	7	7	7	8	7	8	7	8	7	7	7	7	8	7	7	8	8	8	7	8	7	7	8	7	7
894	2025/6/10 20:24:05	180秒	微信	N/A	111.58.191.94(广西-来宾)	420	2	3	3	4	1	1	2	8	8	8	2	8	8	2	8	8	8	8	2	8	8	8	8	2	8	8	8	8	8	2	2	2	8	8	8	8	2	2	2	2	8	2	8
895	2025/6/10 20:24:21	292秒	微信	N/A	171.104.244.107(广西-桂林)	390	2	3	3	2	1	1	3	3	5	7	4	3	3	5	4	4	6	8	6	3	3	7	8	5	2	8	5	6	5	8	7	5	8	8	3	5	8	7	4	4	4	5	4
896	2025/6/10 20:24:44	175秒	微信	N/A	117.182.115.28(广西-柳州)	195	2	4	3	1	2	1	2	2	4	2	2	2	2	4	2	2	4	2	2	2	2	2	4	2	4	2	4	2	2	4	2	2	2	2	2	2	2	4	4	2	3	4	2
897	2025/6/10 20:25:01	229秒	微信	N/A	117.183.187.252(广西-钦州)	358	2	2	1	1	3	1	4	7	6	6	6	3	8	6	4	4	6	6	3	7	8	8	3	6	8	3	6	3	4	8	8	4	8	8	5	3	2	7	2	2	8	7	4
898	2025/6/10 20:25:38	232秒	微信	N/A	116.8.40.40(广西-南宁)	350	2	3	2	2	1	1	6	6	5	6	3	7	4	7	5	4	7	7	3	2	4	3	6	8	4	4	6	2	8	6	6	2	3	4	6	4	4	3	5	4	6	4	4
899	2025/6/10 20:26:15	190秒	微信	N/A	117.182.90.253(广西-贵港)	369	1	2	1	3	1	1	7	7	5	5	2	3	5	3	7	2	7	5	8	5	2	6	8	2	2	8	2	5	6	3	8	2	6	6	3	3	8	5	3	2	8	4	8
900	2025/6/10 20:26:25	266秒	微信	N/A	171.104.244.104(广西-桂林)	393	1	2	1	5	2	1	6	5	6	6	6	5	6	5	6	5	5	6	5	5	5	6	6	5	5	5	5	5	5	5	5	5	5	6	6	5	6	6	5	6	6	6	6
901	2025/6/10 20:26:52	201秒	微信	N/A	117.181.244.225(广西-钦州)	362	2	3	4	4	1	1	2	4	6	6	3	6	2	6	7	6	8	3	3	3	8	2	4	3	3	7	4	3	6	6	2	2	8	6	7	6	3	7	7	3	4	3	8
902	2025/6/10 20:27:14	174秒	微信	N/A	180.140.80.139(广西-河池)	511	1	2	2	4	1	1	7	7	7	7	7	7	7	7	7	7	7	7	7	7	7	7	7	7	7	7	7	7	7	7	7	7	7	7	7	7	7	7	7	7	7	7	7
903	2025/6/10 20:27:30	200秒	微信	N/A	113.76.205.70(广东-珠海)	428	1	2	2	2	1	1	8	8	8	2	8	2	2	8	8	8	8	8	8	2	8	2	8	8	8	8	8	8	8	8	2	2	8	8	8	8	8	8	2	8	2	8	2
904	2025/6/10 20:27:47	212秒	微信	N/A	180.143.244.76(广西-桂林)	292	2	4	4	4	3	1	3	6	6	6	3	6	3	6	3	6	3	3	3	3	6	3	3	6	3	3	3	3	3	3	3	3	3	3	6	3	3	3	6	3	3	3	6
905	2025/6/10 20:28:07	202秒	微信	N/A	180.142.210.68(广西-玉林)	360	1	3	3	4	2	1	2	3	3	3	2	3	4	8	2	2	4	3	8	6	4	5	5	6	3	8	7	5	3	2	7	2	5	7	8	7	4	3	4	8	5	8	6
906	2025/6/10 20:28:16	298秒	微信	N/A	180.143.244.164(广西-桂林)	536	2	4	4	3	3	2	7	8	7	7	7	8	7	7	7	8	7	7	7	8	7	7	7	7	7	7	8	7	7	8	7	8	7	7	7	8	7	7	8	7	8	8	8
907	2025/6/10 20:28:41	269秒	微信	N/A	111.58.134.161(广西-桂林)	416	2	5	2	1	1	1	6	6	6	6	5	5	6	6	5	5	6	6	6	6	6	6	6	6	6	6	6	6	6	6	6	5	6	5	6	6	5	5	6	5	6	6	6
908	2025/6/10 20:28:46	299秒	微信	N/A	116.253.51.109(广西-贺州)	272	2	2	3	2	1	2	4	4	4	3	4	4	4	4	4	4	4	4	4	3	4	4	4	4	4	3	4	4	4	4	4	3	3	4	3	4	4	3	3	4	3	3	4
909	2025/6/10 20:29:22	289秒	微信	N/A	117.140.113.135(广西-梧州)	319	2	2	3	2	1	1	5	5	5	5	5	5	5	5	5	5	5	5	5	5	5	4	4	4	4	4	4	4	4	4	4	4	4	4	4	4	5	5	5	5	5	5	5
910	2025/6/10 20:29:37	225秒	微信	N/A	111.58.174.140(广西-南宁)	384	1	3	4	3	1	1	7	7	7	7	7	7	7	7	7	7	7	7	7	7	7	3	3	3	3	3	3	3	3	3	3	3	3	3	3	3	7	7	7	7	7	7	7
911	2025/6/10 20:29:57	227秒	微信	N/A	180.136.111.235(广西-桂林)	504	1	2	1	4	3	2	8	8	8	8	8	8	8	8	8	8	8	8	8	8	8	8	8	8	8	8	8	8	8	8	8	8	8	8	8	8	8	8	8	8	8	8	8
912	2025/6/10 20:30:23	289秒	微信	N/A	171.110.184.230(广西-崇左)	344	2	2	2	4	1	2	3	3	3	3	3	3	3	3	3	3	3	3	3	3	3	7	7	7	7	7	7	7	7	7	7	7	7	7	7	7	3	3	3	3	3	3	3
913	2025/6/10 20:30:34	292秒	微信	N/A	171.110.82.3(广西-桂林)	384	2	4	3	4	2	2	7	7	7	7	7	7	7	7	7	7	7	7	7	7	7	2	2	2	2	2	2	2	2	2	2	2	2	2	2	2	7	7	7	7	7	7	7
914	2025/6/10 20:30:58	289秒	微信	N/A	182.89.56.199(广西-柳州)	267	1	3	2	1	1	1	3	4	3	4	4	4	4	4	4	4	4	4	3	3	3	3	4	4	4	4	3	3	4	3	4	4	4	4	4	3	4	4	4	3	4	3	3
915	2025/6/10 20:31:24	276秒	微信	N/A	171.110.82.138(广西-桂林)	393	1	3	2	3	2	1	5	6	6	5	5	5	5	6	6	5	6	5	6	6	6	5	5	5	6	5	5	6	6	5	5	6	5	6	5	5	6	5	5	5	6	6	6
916	2025/6/10 20:31:50	228秒	微信	N/A	171.110.82.139(广西-桂林)	432	1	2	1	4	2	2	7	7	7	7	7	7	7	7	7	7	7	7	7	7	7	8	8	8	8	8	8	8	8	8	8	8	8	8	8	8	7	7	7	7	7	7	7
917	2025/6/10 20:32:15	291秒	微信	N/A	171.110.82.78(广西-桂林)	360	2	5	4	3	1	1	3	3	6	5	5	8	5	2	6	4	3	4	8	8	3	8	4	6	2	2	6	2	6	6	8	4	6	2	4	6	3	4	6	6	4	8	8
918	2025/6/10 20:32:41	271秒	微信	N/A	171.110.83.5(广西-桂林)	344	1	2	1	4	1	2	4	3	8	2	8	3	4	2	5	6	2	3	4	3	2	7	5	7	6	2	6	3	2	5	3	6	2	7	2	3	4	4	8	8	5	4	5
919	2025/6/10 20:33:12	245秒	微信	N/A	222.217.157.116(广西-贵港)	375	1	2	1	1	3	1	4	4	4	4	4	4	4	4	4	4	4	4	4	4	4	8	8	8	8	8	8	8	8	8	8	8	8	8	8	8	4	4	4	4	4	4	4
920	2025/6/10 20:34:09	281秒	微信	N/A	202.96.133.180(广东-珠海)	428	2	3	3	2	3	1	8	8	8	8	8	8	8	8	8	8	8	8	8	8	8	3	3	3	3	3	3	3	3	3	3	3	3	3	3	3	8	8	8	8	8	8	8
921	2025/6/10 20:34:39	194秒	微信	N/A	171.110.83.106(广西-桂林)	430	2	4	3	1	1	2	8	8	8	8	8	8	8	2	8	2	8	2	2	8	2	8	8	8	8	8	2	8	2	8	2	8	2	8	8	2	2	8	8	8	8	4	8
922	2025/6/10 20:35:22	175秒	微信	N/A	171.110.82.207(广西-桂林)	188	1	1	1	4	1	2	2	2	4	2	2	2	2	4	2	2	4	2	2	2	2	2	2	2	2	2	4	2	2	2	2	4	2	2	2	4	2	3	3	2	2	2	4
923	2025/6/10 20:36:06	249秒	微信	N/A	219.232.77.20(广西-南宁)	192	1	3	4	4	2	2	2	2	2	2	2	4	2	2	2	4	2	2	4	2	4	2	4	2	4	4	2	4	2	4	4	2	2	2	2	2	2	4	4	4	2	4	2
924	2025/6/10 20:37:12	266秒	微信	N/A	219.232.77.114(广西-南宁)	374	1	3	3	2	3	1	2	2	4	5	2	4	2	4	4	5	8	7	5	7	6	3	8	3	6	4	4	7	7	4	3	2	4	8	6	8	8	2	8	7	2	5	4
925	2025/6/10 20:37:22	215秒	微信	N/A	116.253.54.201(广西-贺州)	323	2	2	1	2	3	2	2	8	4	6	4	4	3	4	8	6	8	2	2	4	8	7	5	4	7	5	6	4	3	3	3	7	4	3	5	8	3	4	5	4	2	5	2
926	2025/6/10 20:37:52	256秒	微信	N/A	113.14.125.228(广西-北海)	318	1	3	2	2	2	1	5	4	6	2	2	7	4	7	6	6	6	2	4	7	5	2	5	2	6	7	5	6	8	2	7	6	5	5	8	6	3	4	4	3	2	3	2
927	2025/6/10 20:37:57	213秒	微信	N/A	180.139.104.121(广西-南宁)	324	2	2	3	5	2	1	3	3	3	3	3	3	3	3	3	3	3	3	3	3	3	6	6	6	6	6	6	6	6	6	6	6	6	6	6	6	3	3	3	3	3	3	3
928	2025/6/10 20:38:17	290秒	微信	N/A	171.110.82.51(广西-桂林)	444	2	3	3	1	2	1	8	2	8	8	8	8	8	2	8	8	8	8	8	2	2	8	2	2	8	8	8	8	2	8	8	8	8	8	2	8	4	2	8	8	2	8	8
929	2025/6/10 20:38:23	185秒	微信	N/A	171.110.83.62(广西-桂林)	292	1	2	3	3	1	2	4	4	4	4	4	4	4	4	4	4	4	4	4	4	4	4	4	4	4	4	4	4	4	4	4	4	4	4	4	4	4	4	4	4	4	4	4
930	2025/6/10 20:38:51	266秒	微信	N/A	171.110.137.231(广西-崇左)	266	1	2	3	1	3	1	3	4	4	4	4	4	3	4	4	4	4	4	3	4	4	3	4	3	4	3	3	4	4	3	4	3	3	4	3	3	4	3	4	4	3	4	3
931	2025/6/10 20:39:01	187秒	微信	N/A	180.143.117.129(广西-玉林)	442	2	3	3	3	2	2	6	6	6	6	6	6	6	6	6	6	6	6	6	6	6	7	7	7	7	7	7	7	7	7	7	7	7	7	7	7	6	6	6	6	6	6	6
932	2025/6/10 20:39:30	291秒	微信	N/A	113.76.134.102(广东-珠海)	303	1	2	2	3	1	1	6	3	3	3	3	6	3	3	3	3	6	3	6	3	3	6	6	3	3	6	6	6	6	3	3	3	3	6	3	6	6	3	3	3	6	3	6
933	2025/6/10 20:40:09	259秒	微信	N/A	171.108.235.13(广西-贵港)	388	1	3	3	4	3	1	4	4	4	4	4	4	4	4	4	4	4	4	4	4	4	7	7	7	7	7	7	7	7	7	7	7	7	7	7	7	4	4	4	4	4	4	4
934	2025/6/10 20:40:35	190秒	微信	N/A	219.232.77.85(广西-南宁)	195	2	3	3	4	2	1	2	2	4	2	2	2	2	4	2	2	2	2	4	2	4	2	4	4	2	4	2	4	2	4	2	2	2	2	2	2	2	4	4	2	4	4	4
935	2025/6/10 20:41:12	196秒	微信	N/A	117.183.245.92(广西-桂林)	525	1	4	4	4	1	2	8	8	7	7	7	7	8	7	7	8	8	7	7	7	7	7	7	7	8	8	8	7	8	7	7	7	8	7	8	8	7	7	7	7	2	8	7
936	2025/6/10 20:41:39	285秒	微信	N/A	220.173.122.122(广西-桂林)	309	2	5	3	3	1	2	5	5	5	5	5	5	5	5	5	5	5	5	5	5	5	2	2	2	2	2	2	2	2	2	2	2	2	2	2	2	5	5	5	5	5	5	5
937	2025/6/10 20:41:46	248秒	微信	N/A	117.183.130.34(广西-来宾)	387	1	1	1	3	3	1	5	5	6	2	8	3	5	8	5	7	5	7	2	3	6	3	7	6	3	7	7	5	5	7	4	2	2	6	5	6	7	3	8	6	3	3	5
938	2025/6/10 20:42:09	226秒	微信	N/A	182.90.81.142(广西-梧州)	393	2	3	2	2	1	1	5	2	4	2	4	4	8	5	7	7	8	7	6	2	4	4	3	5	7	5	8	6	3	7	8	3	6	3	4	5	6	4	5	5	5	8	6
939	2025/6/10 20:42:37	176秒	微信	N/A	220.173.122.173(广西-桂林)	261	2	1	1	4	1	1	2	2	2	2	2	2	2	2	2	2	2	2	2	2	2	6	6	6	6	6	6	6	6	6	6	6	6	6	6	6	2	2	2	2	2	2	2
940	2025/6/10 20:42:53	191秒	微信	N/A	180.139.241.151(广西-贵港)	387	2	4	4	2	1	1	8	8	8	8	8	8	8	8	8	8	8	8	8	8	8	2	2	2	2	2	2	2	2	2	2	2	2	2	2	2	8	8	8	8	8	8	8
941	2025/6/10 20:43:11	171秒	微信	N/A	117.183.231.44(广西-河池)	292	2	4	2	5	1	1	3	3	3	3	3	3	3	3	3	3	3	3	3	3	3	6	6	6	6	6	6	6	6	6	6	6	6	6	6	6	3	3	3	3	3	3	3
942	2025/6/10 20:43:23	297秒	微信	N/A	116.1.7.54(广西-桂林)	134	1	2	3	4	1	1	1	4	1	1	4	1	1	1	1	4	4	4	1	1	4	1	4	4	1	1	1	4	1	1	1	1	1	1	1	4	1	1	4	4	1	1	1
943	2025/6/10 20:43:44	208秒	微信	N/A	117.140.241.3(广西-桂林)	272	2	3	4	1	1	1	3	3	3	3	3	3	3	3	3	3	3	3	3	3	3	3	3	3	3	3	3	3	3	3	3	3	3	3	3	3	3	3	3	3	3	3	3
944	2025/6/10 20:43:59	179秒	微信	N/A	116.10.9.40(广西-河池)	605	2	3	3	4	1	1	9	9	9	9	9	9	9	9	9	9	9	9	9	9	9	5	5	5	5	5	5	5	5	5	5	5	5	5	5	5	9	9	9	9	9	9	9
945	2025/6/10 20:44:12	180秒	微信	N/A	117.182.56.208(广西-河池)	442	1	3	2	3	1	1	5	5	5	5	5	5	5	5	5	5	5	5	5	5	5	10	10	10	10	10	10	10	10	10	10	10	10	10	10	10	5	5	5	5	5	5	5
946	2025/6/10 20:44:32	187秒	微信	N/A	116.1.7.201(广西-桂林)	323	1	4	4	2	2	1	1	1	1	1	1	1	1	1	1	1	1	1	1	1	1	9	9	9	9	9	9	9	9	9	9	9	9	9	9	9	1	1	1	1	1	1	1
947	2025/6/10 20:45:00	168秒	微信	N/A	116.1.7.226(广西-桂林)	652	1	3	3	5	2	1	9	9	9	9	9	9	9	9	9	9	9	9	9	9	9	10	10	10	10	10	10	10	10	10	10	10	10	10	10	10	9	9	9	9	9	9	9
948	2025/6/10 20:45:27	295秒	微信	N/A	113.14.131.13(广西-桂林)	374	1	3	3	2	3	1	2	2	4	5	2	4	2	4	4	5	8	7	5	7	6	3	8	3	6	4	4	7	7	4	3	2	4	8	6	8	8	2	8	7	2	5	4
949	2025/6/10 20:45:59	275秒	微信	N/A	171.110.27.24(广西-北海)	323	2	1	1	2	3	2	2	8	4	6	4	4	3	4	8	6	8	2	2	4	8	7	5	4	7	5	6	4	3	3	3	7	4	3	5	8	3	4	5	4	2	5	2
950	2025/6/10 20:46:04	178秒	微信	N/A	219.232.77.57(广西-南宁)	296	2	4	2	1	1	1	3	6	3	6	3	6	3	6	6	3	3	3	3	3	3	3	3	3	6	3	6	3	3	6	3	6	3	3	3	3	3	3	6	6	6	5	3
951	2025/6/10 20:46:37	275秒	微信	N/A	113.14.131.145(广西-桂林)	318	1	3	2	2	2	1	5	4	6	2	2	7	4	7	6	6	6	2	4	7	5	2	5	2	6	7	5	6	8	2	7	6	5	5	8	6	3	4	4	3	2	3	2
952	2025/6/10 20:46:40	264秒	微信	N/A	111.58.93.198(广西-柳州)	324	2	2	3	5	2	1	3	3	3	3	3	3	3	3	3	3	3	3	3	3	3	6	6	6	6	6	6	6	6	6	6	6	6	6	6	6	3	3	3	3	3	3	3
953	2025/6/10 20:47:12	199秒	微信	N/A	180.136.228.67(广西-南宁)	444	2	3	3	1	2	1	8	2	8	8	8	8	8	2	8	8	8	8	8	2	2	8	2	2	8	8	8	8	2	8	8	8	8	8	2	8	4	2	8	8	2	8	8
954	2025/6/10 20:47:13	180秒	微信	N/A	117.182.140.248(广西-南宁)	292	1	2	3	3	1	2	4	4	4	4	4	4	4	4	4	4	4	4	4	4	4	4	4	4	4	4	4	4	4	4	4	4	4	4	4	4	4	4	4	4	4	4	4
955	2025/6/10 20:47:44	288秒	微信	N/A	117.181.29.114(广西-南宁)	442	2	3	3	3	2	2	6	6	6	6	6	6	6	6	6	6	6	6	6	6	6	7	7	7	7	7	7	7	7	7	7	7	7	7	7	7	6	6	6	6	6	6	6
956	2025/6/10 20:47:46	288秒	微信	N/A	171.108.188.86(广西-钦州)	266	1	2	3	1	3	1	3	4	4	4	4	4	3	4	4	4	4	4	3	4	4	3	4	3	4	3	3	4	4	3	4	3	3	4	3	3	4	3	4	4	3	4	3
957	2025/6/10 20:48:15	172秒	微信	N/A	171.107.2.177(广西-南宁)	303	1	2	2	3	1	1	6	3	3	3	3	6	3	3	3	3	6	3	6	3	3	6	6	3	3	6	6	6	6	3	3	3	3	6	3	6	6	3	3	3	6	3	6
958	2025/6/10 20:48:50	276秒	微信	N/A	220.173.123.3(广西-桂林)	525	1	4	4	4	1	2	8	8	7	7	7	7	8	7	7	8	8	7	7	7	7	7	7	7	8	8	8	7	8	7	7	7	8	7	8	8	7	7	7	7	2	8	7
959	2025/6/10 20:49:22	163秒	微信	N/A	220.173.123.118(广西-桂林)	195	2	3	3	4	2	1	2	2	4	2	2	2	2	4	2	2	2	2	4	2	4	2	4	4	2	4	2	4	2	4	2	2	2	2	2	2	2	4	4	2	4	4	4
960	2025/6/10 20:49:51	249秒	微信	N/A	220.173.123.114(广西-桂林)	309	2	5	3	3	1	2	5	5	5	5	5	5	5	5	5	5	5	5	5	5	5	2	2	2	2	2	2	2	2	2	2	2	2	2	2	2	5	5	5	5	5	5	5
961	2025/6/10 20:50:15	245秒	微信	N/A	220.173.123.37(广西-桂林)	387	1	1	1	3	3	1	5	5	6	2	8	3	5	8	5	7	5	7	2	3	6	3	7	6	3	7	7	5	5	7	4	2	2	6	5	6	7	3	8	6	3	3	5
962	2025/6/10 20:53:00	260秒	微信	N/A	180.140.47.108(广西-桂林)	388	1	3	3	4	3	1	4	4	4	4	4	4	4	4	4	4	4	4	4	4	4	7	7	7	7	7	7	7	7	7	7	7	7	7	7	7	4	4	4	4	4	4	4
[truncated: 36 more columns]
