# Supplementary material for: Multifactorial influences on musical creativity: an integrated perspective on cognitive and social capital factors
Source: Front Psychol. 2025 Aug 12;16:1585658. doi: 10.3389/fpsyg.2025.1585658 (PMC12378769; doi:10.3389/fpsyg.2025.1585658)
Supplement: Supplementary file 1 [file Supplementary_file_1.zip › Original Data/music.xlsx]

## Sheet: Navigation
	SmartPLS report
	Please cite the use of SmartPLS: Ringle, C. M., Wende, S., and Becker, J.-M. 2024. "SmartPLS 4." Bönningstedt: SmartPLS, https://www.smartpls.com.
		complete
	Final results
	Path coefficients
	Intercepts
	Total indirect effects
	Specific indirect effects
	Total effects
	Outer loadings
	Outer weights
	Quality criteria
	R-square
	R-square adjusted
	f-square
	Average variance extracted (AVE)
	Composite reliability (rho_c)
	Composite reliability (rho_a)
	Cronbach's alpha
	Heterotrait-monotrait ratio (HTMT)
	Latent variable correlations
	Model fit
	SRMR
	d_ULS
	d_G
	Algorithm
	Setting
	Samples
	Execution log
	Histograms
	Path coefficients histogram
	Indirect effects histogram
	Total effects histogram
	Outer weights histogram
	Model and data
	Inner model
	Outer model
	Indicator data (original)
	Indicator data (standardized)

## Sheet: complete
	SmartPLS report
	Please cite the use of SmartPLS: Ringle, C. M., Wende, S., and Becker, J.-M. 2024. "SmartPLS 4." Bönningstedt: SmartPLS, https://www.smartpls.com.
	Final results
	Path coefficients
	Mean, STDEV, T values, p values
		Original sample (O)	Sample mean (M)	Standard deviation (STDEV)	T statistics (|O/STDEV|)	P values
	CSE -> MC	0.150222	0.149901	0.0400215	3.75353	0.000176337
	CT -> CSE	0.193288	0.194486	0.0695941	2.77736	0.00550061
	CT -> MC	0.314764	0.31544	0.0618767	5.08696	3.77198e-07
	MAA -> CSE	0.198121	0.197198	0.0447293	4.42933	9.65471e-06
	MAA -> MC	0.0878592	0.0873662	0.0390339	2.25084	0.0244389
	MUM -> CSE	0.285585	0.286012	0.0670428	4.25974	2.08431e-05
	MUM -> MC	0.180167	0.180238	0.0590903	3.04902	0.0023079
	MUM x CT -> CSE	-0.0618184	-0.0639483	0.0472093	1.30945	0.190441
	MUM x MAA -> CSE	0.105045	0.106802	0.0444969	2.36072	0.0182777
	Confidence intervals
		Original sample (O)	Sample mean (M)	2.5%	97.5%
	CSE -> MC	0.150222	0.149901	0.073118	0.229417
	CT -> CSE	0.193288	0.194486	0.0568134	0.32926
	CT -> MC	0.314764	0.31544	0.187935	0.435822
	MAA -> CSE	0.198121	0.197198	0.110193	0.286848
	MAA -> MC	0.0878592	0.0873662	0.0123654	0.165958
	MUM -> CSE	0.285585	0.286012	0.155629	0.417025
	MUM -> MC	0.180167	0.180238	0.0679848	0.300395
	MUM x CT -> CSE	-0.0618184	-0.0639483	-0.155465	0.0305844
	MUM x MAA -> CSE	0.105045	0.106802	0.0190954	0.194814
	Confidence intervals bias corrected
		Original sample (O)	Sample mean (M)	Bias	2.5%	97.5%
	CSE -> MC	0.150222	0.149901	-0.000321297	0.0747916	0.230832
	CT -> CSE	0.193288	0.194486	0.00119783	0.0488899	0.323418
	CT -> MC	0.314764	0.31544	0.000675694	0.184141	0.432313
	MAA -> CSE	0.198121	0.197198	-0.000922791	0.111068	0.288046
	MAA -> MC	0.0878592	0.0873662	-0.000493008	0.0144122	0.167164
	MUM -> CSE	0.285585	0.286012	0.000427884	0.155705	0.417025
	MUM -> MC	0.180167	0.180238	7.06196e-05	0.0690266	0.301279
	MUM x CT -> CSE	-0.0618184	-0.0639483	-0.00212993	-0.150731	0.0345262
	MUM x MAA -> CSE	0.105045	0.106802	0.00175742	0.0160014	0.190719
	Intercepts
	The absence of this result is intentional and aligns with your model or chosen algorithm settings. (e.g., when you start bootstrapping, choose the 'Complete (slower)' option under 'Amount of results').
	Total indirect effects
	Mean, STDEV, T values, p values
		Original sample (O)	Sample mean (M)	Standard deviation (STDEV)	T statistics (|O/STDEV|)	P values
	CT -> MC	0.0290361	0.0292087	0.0133762	2.17073	0.0299982
	MAA -> MC	0.0297621	0.0295845	0.0106248	2.80118	0.00511114
	MUM -> MC	0.0429011	0.0429367	0.01557	2.75537	0.00588381
	MUM x CT -> MC	-0.00928648	-0.00956703	0.00767785	1.20952	0.226522
	MUM x MAA -> MC	0.01578	0.0160145	0.00805276	1.95958	0.0501005
	Confidence intervals
		Original sample (O)	Sample mean (M)	2.5%	97.5%
	CT -> MC	0.0290361	0.0292087	0.00658056	0.0580583
	MAA -> MC	0.0297621	0.0295845	0.0115943	0.0529701
	MUM -> MC	0.0429011	0.0429367	0.0164123	0.0765047
	MUM x CT -> MC	-0.00928648	-0.00956703	-0.0260483	0.00464243
	MUM x MAA -> MC	0.01578	0.0160145	0.00249421	0.0334173
	Confidence intervals bias corrected
		Original sample (O)	Sample mean (M)	Bias	2.5%	97.5%
	CT -> MC	0.0290361	0.0292087	0.000172551	0.00755586	0.0602322
	MAA -> MC	0.0297621	0.0295845	-0.000177562	0.0129116	0.0564542
	MUM -> MC	0.0429011	0.0429367	3.56385e-05	0.0183578	0.0796668
	MUM x CT -> MC	-0.00928648	-0.00956703	-0.000280551	-0.0265052	0.00395706
	MUM x MAA -> MC	0.01578	0.0160145	0.000234485	0.00314637	0.0343805
	Specific indirect effects
	Mean, STDEV, T values, p values
		Original sample (O)	Sample mean (M)	Standard deviation (STDEV)	T statistics (|O/STDEV|)	P values
	CT -> CSE -> MC	0.0290361	0.0292087	0.0133762	2.17073	0.0299982
	MAA -> CSE -> MC	0.0297621	0.0295845	0.0106248	2.80118	0.00511114
	MUM -> CSE -> MC	0.0429011	0.0429367	0.01557	2.75537	0.00588381
	MUM x CT -> CSE -> MC	-0.00928648	-0.00956703	0.00767785	1.20952	0.226522
	MUM x MAA -> CSE -> MC	0.01578	0.0160145	0.00805276	1.95958	0.0501005
	Confidence intervals
		Original sample (O)	Sample mean (M)	2.5%	97.5%
	CT -> CSE -> MC	0.0290361	0.0292087	0.00658056	0.0580583
	MAA -> CSE -> MC	0.0297621	0.0295845	0.0115943	0.0529701
	MUM -> CSE -> MC	0.0429011	0.0429367	0.0164123	0.0765047
	MUM x CT -> CSE -> MC	-0.00928648	-0.00956703	-0.0260483	0.00464243
	MUM x MAA -> CSE -> MC	0.01578	0.0160145	0.00249421	0.0334173
	Confidence intervals bias corrected
		Original sample (O)	Sample mean (M)	Bias	2.5%	97.5%
	CT -> CSE -> MC	0.0290361	0.0292087	0.000172551	0.00755586	0.0602322
	MAA -> CSE -> MC	0.0297621	0.0295845	-0.000177562	0.0129116	0.0564542
	MUM -> CSE -> MC	0.0429011	0.0429367	3.56385e-05	0.0183578	0.0796668
	MUM x CT -> CSE -> MC	-0.00928648	-0.00956703	-0.000280551	-0.0265052	0.00395706
	MUM x MAA -> CSE -> MC	0.01578	0.0160145	0.000234485	0.00314637	0.0343805
	Total effects
	Mean, STDEV, T values, p values
		Original sample (O)	Sample mean (M)	Standard deviation (STDEV)	T statistics (|O/STDEV|)	P values
	CSE -> MC	0.150222	0.149901	0.0400215	3.75353	0.000176337
	CT -> CSE	0.193288	0.194486	0.0695941	2.77736	0.00550061
	CT -> MC	0.3438	0.344649	0.062312	5.5174	3.61472e-08
	MAA -> CSE	0.198121	0.197198	0.0447293	4.42933	9.65471e-06
	MAA -> MC	0.117621	0.116951	0.0387833	3.03278	0.00243556
	MUM -> CSE	0.285585	0.286012	0.0670428	4.25974	2.08431e-05
	MUM -> MC	0.223068	0.223175	0.0602904	3.6999	0.000218003
	MUM x CT -> CSE	-0.0618184	-0.0639483	0.0472093	1.30945	0.190441
	MUM x CT -> MC	-0.00928648	-0.00956703	0.00767785	1.20952	0.226522
	MUM x MAA -> CSE	0.105045	0.106802	0.0444969	2.36072	0.0182777
	MUM x MAA -> MC	0.01578	0.0160145	0.00805276	1.95958	0.0501005
	Confidence intervals
		Original sample (O)	Sample mean (M)	2.5%	97.5%
	CSE -> MC	0.150222	0.149901	0.073118	0.229417
	CT -> CSE	0.193288	0.194486	0.0568134	0.32926
	CT -> MC	0.3438	0.344649	0.218413	0.465696
	MAA -> CSE	0.198121	0.197198	0.110193	0.286848
	MAA -> MC	0.117621	0.116951	0.0433814	0.1938
	MUM -> CSE	0.285585	0.286012	0.155629	0.417025
	MUM -> MC	0.223068	0.223175	0.107638	0.345566
	MUM x CT -> CSE	-0.0618184	-0.0639483	-0.155465	0.0305844
	MUM x CT -> MC	-0.00928648	-0.00956703	-0.0260483	0.00464243
	MUM x MAA -> CSE	0.105045	0.106802	0.0190954	0.194814
	MUM x MAA -> MC	0.01578	0.0160145	0.00249421	0.0334173
	Confidence intervals bias corrected
		Original sample (O)	Sample mean (M)	Bias	2.5%	97.5%
	CSE -> MC	0.150222	0.149901	-0.000321297	0.0747916	0.230832
	CT -> CSE	0.193288	0.194486	0.00119783	0.0488899	0.323418
	CT -> MC	0.3438	0.344649	0.000848245	0.211123	0.459647
	MAA -> CSE	0.198121	0.197198	-0.000922791	0.111068	0.288046
	MAA -> MC	0.117621	0.116951	-0.00067057	0.045731	0.196328
	MUM -> CSE	0.285585	0.286012	0.000427884	0.155705	0.417025
	MUM -> MC	0.223068	0.223175	0.000106258	0.109461	0.347504
	MUM x CT -> CSE	-0.0618184	-0.0639483	-0.00212993	-0.150731	0.0345262
	MUM x CT -> MC	-0.00928648	-0.00956703	-0.000280551	-0.0265052	0.00395706
	MUM x MAA -> CSE	0.105045	0.106802	0.00175742	0.0160014	0.190719
	MUM x MAA -> MC	0.01578	0.0160145	0.000234485	0.00314637	0.0343805
	Outer loadings
	Mean, STDEV, T values, p values
		Original sample (O)	Sample mean (M)	Standard deviation (STDEV)	T statistics (|O/STDEV|)	P values
	CSE1 <- CSE	0.873433	0.873244	0.0110756	78.8612	5.68434e-14
	CSE2 <- CSE	0.843636	0.843328	0.0130122	64.834	5.68434e-14
	CSE3 <- CSE	0.852372	0.852308	0.0126228	67.5265	5.68434e-14
	CT1 <- CT	0.752544	0.752698	0.0162025	46.4462	5.68434e-14
	CT10 <- CT	0.738943	0.738876	0.0176102	41.9611	5.68434e-14
	CT11 <- CT	0.75185	0.751589	0.0160854	46.7413	5.68434e-14
	CT12 <- CT	0.733181	0.733026	0.0175993	41.6596	5.68434e-14
	CT13 <- CT	0.759273	0.75923	0.0172427	44.0346	5.68434e-14
	CT14 <- CT	0.729084	0.728443	0.0195461	37.3008	5.68434e-14
	CT15 <- CT	0.780978	0.780539	0.0144473	54.0568	5.68434e-14
	CT16 <- CT	0.765115	0.764612	0.0151173	50.612	5.68434e-14
	CT17 <- CT	0.744338	0.74389	0.0188591	39.4683	5.68434e-14
	CT18 <- CT	0.709748	0.709368	0.0191297	37.1018	5.68434e-14
	CT19 <- CT	0.650397	0.650177	0.0204262	31.8413	5.68434e-14
	CT2 <- CT	0.74431	0.743806	0.0166895	44.5975	5.68434e-14
	CT20 <- CT	0.635816	0.635735	0.0214625	29.6245	5.68434e-14
	CT21 <- CT	0.638426	0.638366	0.0207605	30.752	5.68434e-14
	CT22 <- CT	0.650438	0.650375	0.0205862	31.5958	5.68434e-14
	CT23 <- CT	0.649926	0.649691	0.0206986	31.3995	5.68434e-14
	CT24 <- CT	0.631656	0.631513	0.0211498	29.8658	5.68434e-14
	CT25 <- CT	0.630349	0.630111	0.0210585	29.9332	5.68434e-14
	CT3 <- CT	0.771407	0.771049	0.015902	48.51	5.68434e-14
	CT4 <- CT	0.755865	0.755735	0.0154869	48.8068	5.68434e-14
	CT5 <- CT	0.752819	0.752719	0.0152482	49.3712	5.68434e-14
	CT6 <- CT	0.772007	0.771849	0.0158205	48.7978	5.68434e-14
	CT7 <- CT	0.759204	0.758808	0.0156606	48.4787	5.68434e-14
	CT8 <- CT	0.75085	0.750392	0.0176742	42.4829	5.68434e-14
	CT9 <- CT	0.737183	0.737465	0.0183572	40.1577	5.68434e-14
	MAA1 <- MAA	0.80092	0.80073	0.0150116	53.3532	5.68434e-14
	MAA10 <- MAA	0.801028	0.800873	0.0149281	53.659	5.68434e-14
	MAA2 <- MAA	0.806392	0.806135	0.0149273	54.0214	5.68434e-14
	MAA3 <- MAA	0.815348	0.814945	0.0140693	57.9524	5.68434e-14
	MAA4 <- MAA	0.831595	0.831175	0.0125068	66.4913	5.68434e-14
	MAA5 <- MAA	0.813962	0.813528	0.0142717	57.0332	5.68434e-14
	MAA6 <- MAA	0.80108	0.800767	0.0151891	52.7405	5.68434e-14
	MAA7 <- MAA	0.824953	0.824599	0.0134289	61.4312	5.68434e-14
	MAA8 <- MAA	0.801808	0.801618	0.0148006	54.174	5.68434e-14
	MAA9 <- MAA	0.817668	0.817428	0.0143044	57.1621	5.68434e-14
	MC1 <- MC	0.918827	0.918639	0.00851952	107.85	5.68434e-14
	MC2 <- MC	0.910912	0.910793	0.00963438	94.548	5.68434e-14
	MC3 <- MC	0.918765	0.918618	0.00841907	109.129	5.68434e-14
	MC4 <- MC	0.921113	0.92103	0.00869337	105.956	5.68434e-14
	MC5 <- MC	0.916914	0.916938	0.00886424	103.44	5.68434e-14
	MUM1 <- MUM	0.720954	0.720815	0.0165424	43.5822	5.68434e-14
	MUM10 <- MUM	0.72539	0.724713	0.0166536	43.5575	5.68434e-14
	MUM11 <- MUM	0.695417	0.695307	0.0174737	39.798	5.68434e-14
	MUM12 <- MUM	0.712207	0.712203	0.0163133	43.6579	5.68434e-14
	MUM13 <- MUM	0.713214	0.71281	0.0159743	44.6476	5.68434e-14
	MUM14 <- MUM	0.717232	0.71702	0.0168889	42.4675	5.68434e-14
	MUM15 <- MUM	0.703626	0.702874	0.0164821	42.6903	5.68434e-14
	MUM16 <- MUM	0.700156	0.700035	0.0173697	40.3092	5.68434e-14
	MUM17 <- MUM	0.693119	0.692527	0.0180252	38.4529	5.68434e-14
	MUM18 <- MUM	0.690492	0.69016	0.0183166	37.6976	5.68434e-14
	MUM19 <- MUM	0.692817	0.692469	0.0181383	38.1963	5.68434e-14
	MUM2 <- MUM	0.715824	0.715511	0.0164432	43.5331	5.68434e-14
	MUM20 <- MUM	0.686904	0.68643	0.0189163	36.3128	5.68434e-14
	MUM21 <- MUM	0.717158	0.716954	0.016597	43.2102	5.68434e-14
	MUM22 <- MUM	0.715046	0.71452	0.0172515	41.4483	5.68434e-14
	MUM23 <- MUM	0.692615	0.692034	0.0186157	37.2059	5.68434e-14
	MUM24 <- MUM	0.704239	0.703483	0.0173135	40.6757	5.68434e-14
	MUM25 <- MUM	0.731704	0.731402	0.0153143	47.7791	5.68434e-14
	MUM26 <- MUM	0.711079	0.710356	0.0169532	41.9438	5.68434e-14
	MUM27 <- MUM	0.720233	0.719773	0.0168772	42.6749	5.68434e-14
	MUM28 <- MUM	0.686617	0.686028	0.0193022	35.572	5.68434e-14
	MUM29 <- MUM	0.701856	0.701638	0.0179949	39.003	5.68434e-14
	MUM3 <- MUM	0.715517	0.715167	0.01646	43.47	5.68434e-14
	MUM30 <- MUM	0.73407	0.733393	0.0158012	46.4565	5.68434e-14
	MUM4 <- MUM	0.714025	0.713499	0.0163681	43.6231	5.68434e-14
	MUM5 <- MUM	0.714141	0.713747	0.0165452	43.1629	5.68434e-14
	MUM6 <- MUM	0.735367	0.734858	0.0157615	46.656	5.68434e-14
	MUM7 <- MUM	0.715884	0.71537	0.0162392	44.0838	5.68434e-14
	MUM8 <- MUM	0.701991	0.701724	0.0167	42.0354	5.68434e-14
	MUM9 <- MUM	0.718796	0.718224	0.0165179	43.5162	5.68434e-14
	MUM x CT -> MUM x CT	1	1	3.30249e-15	n/a	n/a
	MUM x MAA -> MUM x MAA	1	1	3.30847e-15	n/a	n/a
	Confidence intervals
		Original sample (O)	Sample mean (M)	2.5%	97.5%
	CSE1 <- CSE	0.873433	0.873244	0.85068	0.893881
	CSE2 <- CSE	0.843636	0.843328	0.817194	0.867575
	CSE3 <- CSE	0.852372	0.852308	0.82627	0.876171
	CT1 <- CT	0.752544	0.752698	0.719375	0.782433
	CT10 <- CT	0.738943	0.738876	0.702143	0.771419
	CT11 <- CT	0.75185	0.751589	0.719194	0.781721
	CT12 <- CT	0.733181	0.733026	0.697399	0.766347
	CT13 <- CT	0.759273	0.75923	0.724363	0.79141
	CT14 <- CT	0.729084	0.728443	0.687831	0.765741
	CT15 <- CT	0.780978	0.780539	0.751499	0.807006
	CT16 <- CT	0.765115	0.764612	0.73426	0.793595
	CT17 <- CT	0.744338	0.74389	0.704884	0.779043
	CT18 <- CT	0.709748	0.709368	0.670296	0.745875
	CT19 <- CT	0.650397	0.650177	0.60839	0.689012
	CT2 <- CT	0.74431	0.743806	0.710384	0.775127
	CT20 <- CT	0.635816	0.635735	0.590559	0.675331
	CT21 <- CT	0.638426	0.638366	0.596292	0.676175
	CT22 <- CT	0.650438	0.650375	0.608385	0.689175
	CT23 <- CT	0.649926	0.649691	0.606522	0.688087
	CT24 <- CT	0.631656	0.631513	0.58815	0.670843
	CT25 <- CT	0.630349	0.630111	0.587001	0.669483
	CT3 <- CT	0.771407	0.771049	0.737811	0.800746
	CT4 <- CT	0.755865	0.755735	0.723513	0.784843
	CT5 <- CT	0.752819	0.752719	0.72201	0.78118
	CT6 <- CT	0.772007	0.771849	0.739552	0.801499
	CT7 <- CT	0.759204	0.758808	0.727664	0.787848
	CT8 <- CT	0.75085	0.750392	0.713883	0.783418
	CT9 <- CT	0.737183	0.737465	0.698697	0.771923
	MAA1 <- MAA	0.80092	0.80073	0.769476	0.828426
	MAA10 <- MAA	0.801028	0.800873	0.770499	0.829413
	MAA2 <- MAA	0.806392	0.806135	0.776283	0.83445
	MAA3 <- MAA	0.815348	0.814945	0.786423	0.841395
	MAA4 <- MAA	0.831595	0.831175	0.806003	0.855192
	MAA5 <- MAA	0.813962	0.813528	0.784502	0.840706
	MAA6 <- MAA	0.80108	0.800767	0.769177	0.828948
	MAA7 <- MAA	0.824953	0.824599	0.798563	0.849695
	MAA8 <- MAA	0.801808	0.801618	0.771409	0.829297
	MAA9 <- MAA	0.817668	0.817428	0.787094	0.844758
	MC1 <- MC	0.918827	0.918639	0.901295	0.934539
	MC2 <- MC	0.910912	0.910793	0.890667	0.928606
	MC3 <- MC	0.918765	0.918618	0.901028	0.934336
	MC4 <- MC	0.921113	0.92103	0.903055	0.937081
	MC5 <- MC	0.916914	0.916938	0.898954	0.933666
	MUM1 <- MUM	0.720954	0.720815	0.6865	0.751904
	MUM10 <- MUM	0.72539	0.724713	0.690376	0.756983
	MUM11 <- MUM	0.695417	0.695307	0.660393	0.729123
	MUM12 <- MUM	0.712207	0.712203	0.679293	0.743884
	MUM13 <- MUM	0.713214	0.71281	0.681026	0.742787
	MUM14 <- MUM	0.717232	0.71702	0.683332	0.749302
	MUM15 <- MUM	0.703626	0.702874	0.669734	0.733701
	MUM16 <- MUM	0.700156	0.700035	0.664836	0.733117
	MUM17 <- MUM	0.693119	0.692527	0.655223	0.726506
	MUM18 <- MUM	0.690492	0.69016	0.652986	0.724351
	MUM19 <- MUM	0.692817	0.692469	0.655758	0.72711
	MUM2 <- MUM	0.715824	0.715511	0.682	0.747237
	MUM20 <- MUM	0.686904	0.68643	0.649069	0.72223
	MUM21 <- MUM	0.717158	0.716954	0.683991	0.747582
	MUM22 <- MUM	0.715046	0.71452	0.67919	0.747094
	MUM23 <- MUM	0.692615	0.692034	0.654279	0.727425
	MUM24 <- MUM	0.704239	0.703483	0.668128	0.735924
	MUM25 <- MUM	0.731704	0.731402	0.700302	0.760707
	MUM26 <- MUM	0.711079	0.710356	0.676104	0.741809
	MUM27 <- MUM	0.720233	0.719773	0.686029	0.751494
	MUM28 <- MUM	0.686617	0.686028	0.646362	0.721815
	MUM29 <- MUM	0.701856	0.701638	0.665183	0.734958
	MUM3 <- MUM	0.715517	0.715167	0.681669	0.746318
	MUM30 <- MUM	0.73407	0.733393	0.701209	0.762664
	MUM4 <- MUM	0.714025	0.713499	0.680449	0.744518
	MUM5 <- MUM	0.714141	0.713747	0.680061	0.744636
	MUM6 <- MUM	0.735367	0.734858	0.702067	0.765
	MUM7 <- MUM	0.715884	0.71537	0.681309	0.746079
	MUM8 <- MUM	0.701991	0.701724	0.667674	0.733044
	MUM9 <- MUM	0.718796	0.718224	0.684925	0.748785
	MUM x CT -> MUM x CT	1	1	1	1
	MUM x MAA -> MUM x MAA	1	1	1	1
	Confidence intervals bias corrected
		Original sample (O)	Sample mean (M)	Bias	2.5%	97.5%
	CSE1 <- CSE	0.873433	0.873244	-0.000189192	0.850551	0.893624
	CSE2 <- CSE	0.843636	0.843328	-0.000307686	0.817381	0.867685
	CSE3 <- CSE	0.852372	0.852308	-6.43138e-05	0.825591	0.875789
	CT1 <- CT	0.752544	0.752698	0.000154435	0.717651	0.78136
	CT10 <- CT	0.738943	0.738876	-6.68036e-05	0.701045	0.770722
	CT11 <- CT	0.75185	0.751589	-0.000261269	0.718662	0.781518
	CT12 <- CT	0.733181	0.733026	-0.000155217	0.696355	0.765922
	CT13 <- CT	0.759273	0.75923	-4.35899e-05	0.723064	0.790519
	CT14 <- CT	0.729084	0.728443	-0.000641259	0.687934	0.765741
	CT15 <- CT	0.780978	0.780539	-0.000438503	0.752024	0.807455
	CT16 <- CT	0.765115	0.764612	-0.000503045	0.735191	0.794383
	CT17 <- CT	0.744338	0.74389	-0.000447511	0.704234	0.778465
	CT18 <- CT	0.709748	0.709368	-0.000379449	0.670296	0.74586
	CT19 <- CT	0.650397	0.650177	-0.000220189	0.607158	0.687763
	CT2 <- CT	0.74431	0.743806	-0.00050361	0.711122	0.775928
	CT20 <- CT	0.635816	0.635735	-8.05811e-05	0.588278	0.674378
	CT21 <- CT	0.638426	0.638366	-5.94175e-05	0.594935	0.675041
	CT22 <- CT	0.650438	0.650375	-6.3296e-05	0.607762	0.68876
	CT23 <- CT	0.649926	0.649691	-0.000235003	0.605718	0.686964
	CT24 <- CT	0.631656	0.631513	-0.000143285	0.586439	0.670195
	CT25 <- CT	0.630349	0.630111	-0.000237839	0.585891	0.669062
	CT3 <- CT	0.771407	0.771049	-0.000358033	0.73697	0.799935
	CT4 <- CT	0.755865	0.755735	-0.000130271	0.723249	0.784499
	CT5 <- CT	0.752819	0.752719	-0.000100474	0.72185	0.781136
	CT6 <- CT	0.772007	0.771849	-0.000158062	0.738629	0.800641
	CT7 <- CT	0.759204	0.758808	-0.000396671	0.727393	0.787589
	CT8 <- CT	0.75085	0.750392	-0.00045771	0.713211	0.78314
	CT9 <- CT	0.737183	0.737465	0.000282177	0.697244	0.770735
	MAA1 <- MAA	0.80092	0.80073	-0.000190263	0.76891	0.828096
	MAA10 <- MAA	0.801028	0.800873	-0.000155148	0.770419	0.829148
	MAA2 <- MAA	0.806392	0.806135	-0.000256861	0.776295	0.83445
	MAA3 <- MAA	0.815348	0.814945	-0.000402576	0.786515	0.841413
	MAA4 <- MAA	0.831595	0.831175	-0.0004193	0.807501	0.85625
	MAA5 <- MAA	0.813962	0.813528	-0.000434077	0.785025	0.841353
	MAA6 <- MAA	0.80108	0.800767	-0.000312689	0.768644	0.828435
	MAA7 <- MAA	0.824953	0.824599	-0.000354207	0.798462	0.849675
	MAA8 <- MAA	0.801808	0.801618	-0.000189326	0.770943	0.829048
	MAA9 <- MAA	0.817668	0.817428	-0.000240101	0.787213	0.844825
	MC1 <- MC	0.918827	0.918639	-0.000187605	0.90099	0.934395
	MC2 <- MC	0.910912	0.910793	-0.000118648	0.890162	0.928124
	MC3 <- MC	0.918765	0.918618	-0.000146357	0.900557	0.933844
	MC4 <- MC	0.921113	0.92103	-8.30121e-05	0.902379	0.936411
	MC5 <- MC	0.916914	0.916938	2.39131e-05	0.898406	0.933247
	MUM1 <- MUM	0.720954	0.720815	-0.000138401	0.686109	0.75177
	MUM10 <- MUM	0.72539	0.724713	-0.000677104	0.69181	0.757727
	MUM11 <- MUM	0.695417	0.695307	-0.000110508	0.660365	0.728871
	MUM12 <- MUM	0.712207	0.712203	-3.82115e-06	0.678727	0.743486
	MUM13 <- MUM	0.713214	0.71281	-0.000404062	0.681597	0.743637
	MUM14 <- MUM	0.717232	0.71702	-0.00021153	0.683284	0.749202
	MUM15 <- MUM	0.703626	0.702874	-0.000752137	0.670926	0.73423
	MUM16 <- MUM	0.700156	0.700035	-0.000121774	0.664287	0.732844
	MUM17 <- MUM	0.693119	0.692527	-0.000592214	0.655689	0.726569
	MUM18 <- MUM	0.690492	0.69016	-0.000332741	0.652264	0.723695
	MUM19 <- MUM	0.692817	0.692469	-0.000347779	0.655818	0.72711
	MUM2 <- MUM	0.715824	0.715511	-0.000313147	0.681859	0.746931
	MUM20 <- MUM	0.686904	0.68643	-0.000474025	0.64939	0.722494
	MUM21 <- MUM	0.717158	0.716954	-0.000203903	0.683151	0.746598
	MUM22 <- MUM	0.715046	0.71452	-0.000525435	0.679503	0.747286
	MUM23 <- MUM	0.692615	0.692034	-0.00058082	0.655209	0.727759
	MUM24 <- MUM	0.704239	0.703483	-0.00075587	0.668752	0.736459
	MUM25 <- MUM	0.731704	0.731402	-0.000302053	0.700085	0.760307
	MUM26 <- MUM	0.711079	0.710356	-0.000723327	0.676529	0.742155
	MUM27 <- MUM	0.720233	0.719773	-0.00045943	0.685972	0.751255
	MUM28 <- MUM	0.686617	0.686028	-0.00058915	0.646193	0.721656
	MUM29 <- MUM	0.701856	0.701638	-0.000218235	0.664523	0.734346
	MUM3 <- MUM	0.715517	0.715167	-0.000349728	0.681698	0.746318
	MUM30 <- MUM	0.73407	0.733393	-0.000677193	0.701616	0.763096
	MUM4 <- MUM	0.714025	0.713499	-0.000526165	0.681856	0.74556
	MUM5 <- MUM	0.714141	0.713747	-0.000394062	0.68012	0.744636
	MUM6 <- MUM	0.735367	0.734858	-0.000509696	0.702419	0.765187
	MUM7 <- MUM	0.715884	0.71537	-0.000514619	0.682337	0.746444
	MUM8 <- MUM	0.701991	0.701724	-0.000267436	0.667674	0.733017
	MUM9 <- MUM	0.718796	0.718224	-0.000572515	0.685103	0.748975
	MUM x CT -> MUM x CT	1	1	-1.11022e-15	1	1
	MUM x MAA -> MUM x MAA	1	1	2.22045e-16	1	1
	Outer weights
	Mean, STDEV, T values, p values
		Original sample (O)	Sample mean (M)	Standard deviation (STDEV)	T statistics (|O/STDEV|)	P values
	CSE1 <- CSE	0.38808	0.38804	0.00833509	46.5598	5.68434e-14
	CSE2 <- CSE	0.382029	0.382191	0.00918975	41.5712	5.68434e-14
	CSE3 <- CSE	0.397414	0.397548	0.00968333	41.041	5.68434e-14
	CT1 <- CT	0.0561102	0.0561039	0.00240564	23.3244	5.68434e-14
	CT10 <- CT	0.0558971	0.0559224	0.00244525	22.8595	5.68434e-14
	CT11 <- CT	0.0558434	0.05581	0.00223893	24.942	5.68434e-14
	CT12 <- CT	0.0539852	0.054044	0.00236854	22.7926	5.68434e-14
	CT13 <- CT	0.0549625	0.0549473	0.00245954	22.3467	5.68434e-14
	CT14 <- CT	0.0509831	0.0509128	0.00250056	20.3886	5.68434e-14
	CT15 <- CT	0.0580454	0.0580186	0.00213497	27.1879	5.68434e-14
	CT16 <- CT	0.0555921	0.05559	0.00208313	26.6869	5.68434e-14
	CT17 <- CT	0.0561689	0.0561281	0.00248373	22.6148	5.68434e-14
	CT18 <- CT	0.0515145	0.0514858	0.00257046	20.0409	5.68434e-14
	CT19 <- CT	0.0573059	0.0573191	0.00260807	21.9725	5.68434e-14
	CT2 <- CT	0.0530993	0.0530728	0.00224462	23.6563	5.68434e-14
	CT20 <- CT	0.0558461	0.055896	0.0026198	21.317	5.68434e-14
	CT21 <- CT	0.0543948	0.0544284	0.00255121	21.3212	5.68434e-14
	CT22 <- CT	0.0566212	0.056648	0.00265132	21.3558	5.68434e-14
	CT23 <- CT	0.058418	0.0584475	0.00261816	22.3126	5.68434e-14
	CT24 <- CT	0.0563606	0.0563845	0.00267508	21.0688	5.68434e-14
	CT25 <- CT	0.0552737	0.0553112	0.00255598	21.6252	5.68434e-14
	CT3 <- CT	0.0558383	0.0558017	0.00234866	23.7746	5.68434e-14
	CT4 <- CT	0.0548714	0.054893	0.00220545	24.8799	5.68434e-14
	CT5 <- CT	0.0588028	0.0588244	0.00222696	26.405	5.68434e-14
	CT6 <- CT	0.0566153	0.0566158	0.0023561	24.0293	5.68434e-14
	CT7 <- CT	0.0547358	0.0547177	0.00226592	24.1561	5.68434e-14
	CT8 <- CT	0.0549037	0.0548668	0.0024225	22.664	5.68434e-14
	CT9 <- CT	0.057233	0.0573287	0.00259125	22.087	5.68434e-14
	MAA1 <- MAA	0.13306	0.133241	0.00470099	28.3047	5.68434e-14
	MAA10 <- MAA	0.119812	0.11986	0.00457585	26.1835	5.68434e-14
	MAA2 <- MAA	0.127587	0.127578	0.00439682	29.0179	5.68434e-14
	MAA3 <- MAA	0.119942	0.119872	0.00450708	26.612	5.68434e-14
	MAA4 <- MAA	0.124839	0.124816	0.00413982	30.1558	5.68434e-14
	MAA5 <- MAA	0.120024	0.119997	0.0043349	27.6879	5.68434e-14
	MAA6 <- MAA	0.116468	0.116606	0.00420113	27.723	5.68434e-14
	MAA7 <- MAA	0.128328	0.128307	0.00418265	30.6811	5.68434e-14
	MAA8 <- MAA	0.116031	0.116075	0.00430168	26.9734	5.68434e-14
	MAA9 <- MAA	0.12605	0.126173	0.00448712	28.0914	5.68434e-14
	MC1 <- MC	0.220801	0.220815	0.00333973	66.1135	5.68434e-14
	MC2 <- MC	0.214386	0.214444	0.00294741	72.7371	5.68434e-14
	MC3 <- MC	0.220787	0.220827	0.00337135	65.4891	5.68434e-14
	MC4 <- MC	0.216482	0.216486	0.003156	68.5937	5.68434e-14
	MC5 <- MC	0.217665	0.217678	0.00287061	75.8254	5.68434e-14
	MUM1 <- MUM	0.04596	0.0459924	0.00198517	23.1517	5.68434e-14
	MUM10 <- MUM	0.047264	0.0472692	0.00209155	22.5976	5.68434e-14
	MUM11 <- MUM	0.0476679	0.0477605	0.0021682	21.985	5.68434e-14
	MUM12 <- MUM	0.0462026	0.0462386	0.00204173	22.6292	5.68434e-14
	MUM13 <- MUM	0.0460527	0.0460841	0.00202254	22.7698	5.68434e-14
	MUM14 <- MUM	0.0493238	0.0493505	0.00210561	23.4249	5.68434e-14
	MUM15 <- MUM	0.044779	0.044753	0.0020555	21.785	5.68434e-14
	MUM16 <- MUM	0.0453073	0.0453632	0.0021307	21.2641	5.68434e-14
	MUM17 <- MUM	0.0470181	0.0470056	0.00211082	22.2748	5.68434e-14
	MUM18 <- MUM	0.0479437	0.0479342	0.00206885	23.1741	5.68434e-14
	MUM19 <- MUM	0.0469869	0.0469956	0.00209855	22.3902	5.68434e-14
	MUM2 <- MUM	0.047622	0.0476466	0.00207037	23.0016	5.68434e-14
	MUM20 <- MUM	0.0458066	0.0458039	0.00204568	22.3919	5.68434e-14
	MUM21 <- MUM	0.0468704	0.0469012	0.00205494	22.8086	5.68434e-14
	MUM22 <- MUM	0.0483594	0.0483657	0.00199295	24.2653	5.68434e-14
	MUM23 <- MUM	0.0435488	0.043562	0.00205298	21.2125	5.68434e-14
	MUM24 <- MUM	0.0472041	0.0471875	0.00210032	22.4747	5.68434e-14
	MUM25 <- MUM	0.0491324	0.0491671	0.00203662	24.1245	5.68434e-14
	MUM26 <- MUM	0.0465856	0.0465759	0.0020718	22.4856	5.68434e-14
	MUM27 <- MUM	0.0484072	0.0484372	0.00203322	23.8082	5.68434e-14
	MUM28 <- MUM	0.04536	0.0453506	0.00205462	22.0771	5.68434e-14
	MUM29 <- MUM	0.0464504	0.0464776	0.00206337	22.5118	5.68434e-14
	MUM3 <- MUM	0.0478622	0.0478714	0.00214109	22.3541	5.68434e-14
	MUM30 <- MUM	0.0471918	0.047155	0.00195305	24.1631	5.68434e-14
	MUM4 <- MUM	0.0490839	0.0491214	0.00216756	22.6448	5.68434e-14
	MUM5 <- MUM	0.0484821	0.0485141	0.00201122	24.1058	5.68434e-14
	MUM6 <- MUM	0.0473015	0.0473409	0.00203207	23.2774	5.68434e-14
	MUM7 <- MUM	0.0457652	0.0458034	0.00205332	22.2884	5.68434e-14
	MUM8 <- MUM	0.0467681	0.0468378	0.00206029	22.6998	5.68434e-14
	MUM9 <- MUM	0.0459813	0.0459761	0.00199264	23.0756	5.68434e-14
	MUM x CT -> MUM x CT	1	1	2.60714e-15	n/a	n/a
	MUM x MAA -> MUM x MAA	1	1	2.4534e-15	n/a	n/a
	Confidence intervals
		Original sample (O)	Sample mean (M)	2.5%	97.5%
	CSE1 <- CSE	0.38808	0.38804	0.372091	0.404523
	CSE2 <- CSE	0.382029	0.382191	0.364873	0.400372
	CSE3 <- CSE	0.397414	0.397548	0.379617	0.417294
	CT1 <- CT	0.0561102	0.0561039	0.0514475	0.0609282
	CT10 <- CT	0.0558971	0.0559224	0.0512129	0.0607556
	CT11 <- CT	0.0558434	0.05581	0.0514924	0.0603113
	CT12 <- CT	0.0539852	0.054044	0.049356	0.0587178
	CT13 <- CT	0.0549625	0.0549473	0.0501222	0.0597803
	CT14 <- CT	0.0509831	0.0509128	0.0458655	0.0558763
	CT15 <- CT	0.0580454	0.0580186	0.0538575	0.0623619
	CT16 <- CT	0.0555921	0.05559	0.0515634	0.0597358
	CT17 <- CT	0.0561689	0.0561281	0.051384	0.0610684
	CT18 <- CT	0.0515145	0.0514858	0.0465214	0.0564847
	CT19 <- CT	0.0573059	0.0573191	0.0521442	0.0625233
	CT2 <- CT	0.0530993	0.0530728	0.0487001	0.0575565
	CT20 <- CT	0.0558461	0.055896	0.0508311	0.0612488
	CT21 <- CT	0.0543948	0.0544284	0.0494968	0.0594024
	CT22 <- CT	0.0566212	0.056648	0.0517273	0.0619807
	CT23 <- CT	0.058418	0.0584475	0.0534185	0.06373
	CT24 <- CT	0.0563606	0.0563845	0.0514911	0.0617366
	CT25 <- CT	0.0552737	0.0553112	0.0504638	0.0603874
	CT3 <- CT	0.0558383	0.0558017	0.0511801	0.060493
	CT4 <- CT	0.0548714	0.054893	0.0505695	0.0591839
	CT5 <- CT	0.0588028	0.0588244	0.054626	0.0634409
	CT6 <- CT	0.0566153	0.0566158	0.0520338	0.0613697
	CT7 <- CT	0.0547358	0.0547177	0.0502264	0.059214
	CT8 <- CT	0.0549037	0.0548668	0.0501824	0.0597366
	CT9 <- CT	0.057233	0.0573287	0.0523375	0.0625299
	MAA1 <- MAA	0.13306	0.133241	0.124284	0.143034
	MAA10 <- MAA	0.119812	0.11986	0.111132	0.128863
	MAA2 <- MAA	0.127587	0.127578	0.119106	0.136436
	MAA3 <- MAA	0.119942	0.119872	0.110993	0.128715
	MAA4 <- MAA	0.124839	0.124816	0.116935	0.133241
	MAA5 <- MAA	0.120024	0.119997	0.111407	0.128379
	MAA6 <- MAA	0.116468	0.116606	0.108464	0.124865
	MAA7 <- MAA	0.128328	0.128307	0.120263	0.136987
	MAA8 <- MAA	0.116031	0.116075	0.107722	0.124375
	MAA9 <- MAA	0.12605	0.126173	0.117551	0.13492
	MC1 <- MC	0.220801	0.220815	0.214461	0.227537
	MC2 <- MC	0.214386	0.214444	0.208769	0.220329
	MC3 <- MC	0.220787	0.220827	0.214409	0.227605
	MC4 <- MC	0.216482	0.216486	0.2103	0.222737
	MC5 <- MC	0.217665	0.217678	0.21207	0.223398
	MUM1 <- MUM	0.04596	0.0459924	0.0422291	0.0499734
	MUM10 <- MUM	0.047264	0.0472692	0.0433012	0.0515078
	MUM11 <- MUM	0.0476679	0.0477605	0.0436036	0.0521286
	MUM12 <- MUM	0.0462026	0.0462386	0.0423876	0.0503864
	MUM13 <- MUM	0.0460527	0.0460841	0.0422458	0.0501793
	MUM14 <- MUM	0.0493238	0.0493505	0.0454328	0.0536604
	MUM15 <- MUM	0.044779	0.044753	0.040809	0.0489846
	MUM16 <- MUM	0.0453073	0.0453632	0.0414808	0.0496824
	MUM17 <- MUM	0.0470181	0.0470056	0.0429758	0.051201
	MUM18 <- MUM	0.0479437	0.0479342	0.0439063	0.0520997
	MUM19 <- MUM	0.0469869	0.0469956	0.042904	0.0512825
	MUM2 <- MUM	0.047622	0.0476466	0.0437448	0.0518291
	MUM20 <- MUM	0.0458066	0.0458039	0.0419552	0.0499254
	MUM21 <- MUM	0.0468704	0.0469012	0.0429955	0.051053
	MUM22 <- MUM	0.0483594	0.0483657	0.0445067	0.0523507
	MUM23 <- MUM	0.0435488	0.043562	0.0394701	0.0476304
	MUM24 <- MUM	0.0472041	0.0471875	0.0431876	0.0514322
	MUM25 <- MUM	0.0491324	0.0491671	0.0453071	0.0533318
	MUM26 <- MUM	0.0465856	0.0465759	0.0425059	0.0506298
	MUM27 <- MUM	0.0484072	0.0484372	0.0445879	0.0525258
	MUM28 <- MUM	0.04536	0.0453506	0.0414878	0.0494859
	MUM29 <- MUM	0.0464504	0.0464776	0.0425894	0.0507607
	MUM3 <- MUM	0.0478622	0.0478714	0.0437445	0.0522521
	MUM30 <- MUM	0.0471918	0.047155	0.0433324	0.0510567
	MUM4 <- MUM	0.0490839	0.0491214	0.0450246	0.0535239
	MUM5 <- MUM	0.0484821	0.0485141	0.0446053	0.0525206
	MUM6 <- MUM	0.0473015	0.0473409	0.0433918	0.0513431
	MUM7 <- MUM	0.0457652	0.0458034	0.041941	0.0499849
	MUM8 <- MUM	0.0467681	0.0468378	0.0427684	0.0509841
	MUM9 <- MUM	0.0459813	0.0459761	0.0421355	0.0499449
	MUM x CT -> MUM x CT	1	1	1	1
	MUM x MAA -> MUM x MAA	1	1	1	1
	Confidence intervals bias corrected
		Original sample (O)	Sample mean (M)	Bias	2.5%	97.5%
	CSE1 <- CSE	0.38808	0.38804	-4.01721e-05	0.37235	0.404864
	CSE2 <- CSE	0.382029	0.382191	0.000161842	0.364783	0.400249
	CSE3 <- CSE	0.397414	0.397548	0.000133951	0.379928	0.417733
	CT1 <- CT	0.0561102	0.0561039	-6.34079e-06	0.05147	0.0609725
	CT10 <- CT	0.0558971	0.0559224	2.52771e-05	0.0512378	0.0607746
	CT11 <- CT	0.0558434	0.05581	-3.33453e-05	0.0515609	0.0603742
	CT12 <- CT	0.0539852	0.054044	5.88235e-05	0.049345	0.0586584
	CT13 <- CT	0.0549625	0.0549473	-1.51952e-05	0.050113	0.0597578
	CT14 <- CT	0.0509831	0.0509128	-7.02725e-05	0.0460819	0.0560419
	CT15 <- CT	0.0580454	0.0580186	-2.67461e-05	0.0539484	0.0624839
	CT16 <- CT	0.0555921	0.05559	-2.09264e-06	0.051691	0.0598874
	CT17 <- CT	0.0561689	0.0561281	-4.08359e-05	0.051658	0.0613287
	CT18 <- CT	0.0515145	0.0514858	-2.86769e-05	0.0464829	0.0564821
	CT19 <- CT	0.0573059	0.0573191	1.31667e-05	0.0521741	0.0625328
	CT2 <- CT	0.0530993	0.0530728	-2.65371e-05	0.0488062	0.0576823
	CT20 <- CT	0.0558461	0.055896	4.99508e-05	0.0508945	0.0612812
	CT21 <- CT	0.0543948	0.0544284	3.36697e-05	0.0494767	0.0593552
	CT22 <- CT	0.0566212	0.056648	2.68097e-05	0.0518606	0.0621303
	CT23 <- CT	0.058418	0.0584475	2.95352e-05	0.0535058	0.063785
	CT24 <- CT	0.0563606	0.0563845	2.38684e-05	0.051528	0.0617416
	CT25 <- CT	0.0552737	0.0553112	3.74734e-05	0.0505585	0.0604102
	CT3 <- CT	0.0558383	0.0558017	-3.66075e-05	0.051294	0.0606173
	CT4 <- CT	0.0548714	0.054893	2.15213e-05	0.0505563	0.0591562
	CT5 <- CT	0.0588028	0.0588244	2.16131e-05	0.0546934	0.063573
	CT6 <- CT	0.0566153	0.0566158	5.49136e-07	0.0520454	0.0613754
	CT7 <- CT	0.0547358	0.0547177	-1.81749e-05	0.0503256	0.0592739
	CT8 <- CT	0.0549037	0.0548668	-3.68668e-05	0.0502816	0.0597808
	CT9 <- CT	0.057233	0.0573287	9.56683e-05	0.0520939	0.0623321
	MAA1 <- MAA	0.13306	0.133241	0.000181023	0.124151	0.142758
	MAA10 <- MAA	0.119812	0.11986	4.80673e-05	0.111149	0.128902
	MAA2 <- MAA	0.127587	0.127578	-8.81177e-06	0.119223	0.136503
	MAA3 <- MAA	0.119942	0.119872	-7.02057e-05	0.1113	0.12902
	MAA4 <- MAA	0.124839	0.124816	-2.33157e-05	0.117138	0.133433
	MAA5 <- MAA	0.120024	0.119997	-2.78079e-05	0.111536	0.128583
	MAA6 <- MAA	0.116468	0.116606	0.000138253	0.108173	0.124542
	MAA7 <- MAA	0.128328	0.128307	-2.10383e-05	0.120841	0.137567
	MAA8 <- MAA	0.116031	0.116075	4.38429e-05	0.107538	0.124279
	MAA9 <- MAA	0.12605	0.126173	0.000122881	0.11745	0.13479
	MC1 <- MC	0.220801	0.220815	1.3453e-05	0.21445	0.227484
	MC2 <- MC	0.214386	0.214444	5.78087e-05	0.208729	0.220294
	MC3 <- MC	0.220787	0.220827	4.00181e-05	0.214451	0.227627
	MC4 <- MC	0.216482	0.216486	4.21103e-06	0.210379	0.222826
	MC5 <- MC	0.217665	0.217678	1.30284e-05	0.212115	0.223445
	MUM1 <- MUM	0.04596	0.0459924	3.23346e-05	0.0422381	0.0499967
	MUM10 <- MUM	0.047264	0.0472692	5.17293e-06	0.0434082	0.0515817
	MUM11 <- MUM	0.0476679	0.0477605	9.26004e-05	0.0434343	0.0519847
	MUM12 <- MUM	0.0462026	0.0462386	3.59986e-05	0.0424368	0.0504003
	MUM13 <- MUM	0.0460527	0.0460841	3.13408e-05	0.0423798	0.0503132
	MUM14 <- MUM	0.0493238	0.0493505	2.67643e-05	0.0454587	0.0536725
	MUM15 <- MUM	0.044779	0.044753	-2.60657e-05	0.0409053	0.0491368
	MUM16 <- MUM	0.0453073	0.0453632	5.59529e-05	0.0415237	0.0497203
	MUM17 <- MUM	0.0470181	0.0470056	-1.25517e-05	0.043047	0.0513343
	MUM18 <- MUM	0.0479437	0.0479342	-9.57402e-06	0.0439774	0.0521648
	MUM19 <- MUM	0.0469869	0.0469956	8.70281e-06	0.0429891	0.0513389
	MUM2 <- MUM	0.047622	0.0476466	2.46472e-05	0.0437767	0.0518506
	MUM20 <- MUM	0.0458066	0.0458039	-2.75788e-06	0.0420079	0.0499933
	MUM21 <- MUM	0.0468704	0.0469012	3.07591e-05	0.0430675	0.0511283
	MUM22 <- MUM	0.0483594	0.0483657	6.29988e-06	0.0445206	0.0523731
	MUM23 <- MUM	0.0435488	0.043562	1.32521e-05	0.0394136	0.0475897
	MUM24 <- MUM	0.0472041	0.0471875	-1.6546e-05	0.0433176	0.0516037
	MUM25 <- MUM	0.0491324	0.0491671	3.47465e-05	0.045311	0.053344
	MUM26 <- MUM	0.0465856	0.0465759	-9.71063e-06	0.0424736	0.0506161
	MUM27 <- MUM	0.0484072	0.0484372	2.99234e-05	0.0446486	0.0525735
	MUM28 <- MUM	0.04536	0.0453506	-9.40278e-06	0.041607	0.0496102
	MUM29 <- MUM	0.0464504	0.0464776	2.71781e-05	0.042614	0.0508018
	MUM3 <- MUM	0.0478622	0.0478714	9.26439e-06	0.0437774	0.0523236
	MUM30 <- MUM	0.0471918	0.047155	-3.67877e-05	0.0434472	0.0511569
	MUM4 <- MUM	0.0490839	0.0491214	3.75405e-05	0.0450356	0.0535342
	MUM5 <- MUM	0.0484821	0.0485141	3.2033e-05	0.0446053	0.0525162
	MUM6 <- MUM	0.0473015	0.0473409	3.94123e-05	0.0433423	0.0512514
	MUM7 <- MUM	0.0457652	0.0458034	3.81773e-05	0.0419087	0.0499611
	MUM8 <- MUM	0.0467681	0.0468378	6.97094e-05	0.0427255	0.0509419
	MUM9 <- MUM	0.0459813	0.0459761	-5.23552e-06	0.0422947	0.0501061
	MUM x CT -> MUM x CT	1	1	4.44089e-16	1	1
	MUM x MAA -> MUM x MAA	1	1	1.77636e-15	1	1
	Quality criteria
	R-square
	Mean, STDEV, T values, p values
		Original sample (O)	Sample mean (M)	Standard deviation (STDEV)	T statistics (|O/STDEV|)	P values
	CSE	0.378162	0.384009	0.0314773	12.0138	5.68434e-14
	MC	0.402459	0.406426	0.0304191	13.2305	5.68434e-14
	Confidence intervals
		Original sample (O)	Sample mean (M)	2.5%	97.5%
	CSE	0.378162	0.384009	0.322916	0.447814
	MC	0.402459	0.406426	0.3475	0.46608
	Confidence intervals bias corrected
		Original sample (O)	Sample mean (M)	Bias	2.5%	97.5%
	CSE	0.378162	0.384009	0.00584602	0.309809	0.434817
	MC	0.402459	0.406426	0.00396724	0.338371	0.457767
	R-square adjusted
	Mean, STDEV, T values, p values
		Original sample (O)	Sample mean (M)	Standard deviation (STDEV)	T statistics (|O/STDEV|)	P values
	CSE	0.37491	0.380787	0.031642	11.8485	5.68434e-14
	MC	0.399962	0.403946	0.0305463	13.0936	5.68434e-14
	Confidence intervals
		Original sample (O)	Sample mean (M)	2.5%	97.5%
	CSE	0.37491	0.380787	0.319375	0.444926
	MC	0.399962	0.403946	0.344772	0.463848
	Confidence intervals bias corrected
		Original sample (O)	Sample mean (M)	Bias	2.5%	97.5%
	CSE	0.37491	0.380787	0.0058766	0.306199	0.431861
	MC	0.399962	0.403946	0.00398382	0.335605	0.455501
	f-square
	Mean, STDEV, T values, p values
		Original sample (O)	Sample mean (M)	Standard deviation (STDEV)	T statistics (|O/STDEV|)	P values
	CSE -> MC	0.0237648	0.0253434	0.0129814	1.83068	0.0672072
	CT -> CSE	0.0175607	0.0202463	0.0133791	1.31255	0.189394
	CT -> MC	0.0484808	0.0510918	0.0207428	2.33724	0.0194661
	MAA -> CSE	0.0362213	0.0380356	0.017241	2.10088	0.0357016
	MAA -> MC	0.00749702	0.00885634	0.00695013	1.07869	0.280779
	MUM -> CSE	0.03432	0.0366172	0.0170348	2.0147	0.0439893
	MUM -> MC	0.0137911	0.0152938	0.00940022	1.4671	0.142411
	MUM x CT -> CSE	0.00366894	0.00613916	0.00666623	0.550377	0.582085
	MUM x MAA -> CSE	0.0110372	0.0135252	0.0101579	1.08657	0.277279
	Confidence intervals
		Original sample (O)	Sample mean (M)	2.5%	97.5%
	CSE -> MC	0.0237648	0.0253434	0.00579983	0.0552094
	CT -> CSE	0.0175607	0.0202463	0.00152266	0.0527485
	CT -> MC	0.0484808	0.0510918	0.0163741	0.0983278
	MAA -> CSE	0.0362213	0.0380356	0.0109786	0.0777061
	MAA -> MC	0.00749702	0.00885634	0.000211179	0.0263142
	MUM -> CSE	0.03432	0.0366172	0.00982048	0.0757189
	MUM -> MC	0.0137911	0.0152938	0.00195976	0.0378527
	MUM x CT -> CSE	0.00366894	0.00613916	1.75215e-05	0.0235352
	MUM x MAA -> CSE	0.0110372	0.0135252	0.000400497	0.0388145
	Confidence intervals bias corrected
		Original sample (O)	Sample mean (M)	Bias	2.5%	97.5%
	CSE -> MC	0.0237648	0.149901	0.126136	0.00744075	0.00744075
	CT -> CSE	0.0175607	0.194486	0.176925	-0.0966471	-0.0172367
	CT -> MC	0.0484808	0.31544	0.266959	0.0933023	0.0933023
	MAA -> CSE	0.0362213	0.197198	0.160977	0.0263626	0.0263626
	MAA -> MC	0.00749702	0.0873662	0.0798692	-0.0406003	0.00296915
	MUM -> CSE	0.03432	0.286012	0.251692	0.0570679	0.0570679
	MUM -> MC	0.0137911	0.180238	0.166447	-0.0252702	-0.0252702
	MUM x CT -> CSE	0.00366894	-0.0639483	-0.0676172	-0.0222513	0.100419
	MUM x MAA -> CSE	0.0110372	0.106802	0.0957649	-0.0782465	0.00326332
	Average variance extracted (AVE)
	Mean, STDEV, T values, p values
		Original sample (O)	Sample mean (M)	Standard deviation (STDEV)	T statistics (|O/STDEV|)	P values
	CSE	0.733715	0.733546	0.015321	47.8895	5.68434e-14
	CT	0.520791	0.520788	0.0152375	34.1781	5.68434e-14
	MAA	0.658602	0.658327	0.0159458	41.3026	5.68434e-14
	MC	0.841463	0.841353	0.0120335	69.9265	5.68434e-14
	MUM	0.50417	0.503861	0.0159099	31.6891	5.68434e-14
	Confidence intervals
		Original sample (O)	Sample mean (M)	2.5%	97.5%
	CSE	0.733715	0.733546	0.703041	0.763427
	CT	0.520791	0.520788	0.490786	0.55041
	MAA	0.658602	0.658327	0.627585	0.688954
	MC	0.841463	0.841353	0.816783	0.864391
	MUM	0.50417	0.503861	0.472186	0.534643
	MUM x MAA	0	0	0	0
	Confidence intervals bias corrected
		Original sample (O)	Sample mean (M)	Bias	2.5%	97.5%
	CSE	0.733715	0.733546	-0.000169275	0.703099	0.763427
	CT	0.520791	0.520788	-2.66514e-06	0.490829	0.55041
	MAA	0.658602	0.658327	-0.000274497	0.627734	0.688969
	MC	0.841463	0.841353	-0.000109682	0.815952	0.863699
	MUM	0.50417	0.503861	-0.000308581	0.472572	0.535312
	MUM x MAA	0	0	0	0	0
	Composite reliability (rho_c)
	Mean, STDEV, T values, p values
		Original sample (O)	Sample mean (M)	Standard deviation (STDEV)	T statistics (|O/STDEV|)	P values
	CSE	0.892059	0.891872	0.00756656	117.895	5.68434e-14
	CT	0.964326	0.964253	0.0021275	453.268	5.68434e-14
	MAA	0.95071	0.950576	0.00333684	284.913	5.68434e-14
	MC	0.963686	0.963621	0.00316533	304.451	5.68434e-14
	MUM	0.968248	0.968141	0.00197059	491.348	5.68434e-14
	Confidence intervals
		Original sample (O)	Sample mean (M)	2.5%	97.5%
	CSE	0.892059	0.891872	0.876524	0.906361
	CT	0.964326	0.964253	0.959886	0.968228
	MAA	0.95071	0.950576	0.943954	0.956789
	MC	0.963686	0.963621	0.957058	0.969577
	MUM	0.968248	0.968141	0.964048	0.971789
	MUM x MAA	0	0	0	0
	Confidence intervals bias corrected
		Original sample (O)	Sample mean (M)	Bias	2.5%	97.5%
	CSE	0.892059	0.891872	-0.000186964	0.876594	0.906369
	CT	0.964326	0.964253	-7.28085e-05	0.959914	0.96824
	MAA	0.95071	0.950576	-0.000134174	0.944005	0.956807
	MC	0.963686	0.963621	-6.515e-05	0.956832	0.969403
	MUM	0.968248	0.968141	-0.000106327	0.964107	0.971869
	MUM x MAA	0	0	0	0	0
	Composite reliability (rho_a)
	Mean, STDEV, T values, p values
		Original sample (O)	Sample mean (M)	Standard deviation (STDEV)	T statistics (|O/STDEV|)	P values
	CSE	0.818699	0.818737	0.0142673	57.383	5.68434e-14
	CT	0.961312	0.961414	0.00238787	402.582	5.68434e-14
	MAA	0.942898	0.943039	0.00403629	233.605	5.68434e-14
	MC	0.952995	0.953011	0.0042361	224.97	5.68434e-14
	MUM	0.966144	0.966179	0.0021522	448.91	5.68434e-14
	MUM x CT	1	1	0	n/a	n/a
	MUM x MAA	1	1	0	n/a	n/a
	Confidence intervals
		Original sample (O)	Sample mean (M)	2.5%	97.5%
	CSE	0.818699	0.818737	0.789936	0.845578
	CT	0.961312	0.961414	0.956503	0.965897
	MAA	0.942898	0.943039	0.934914	0.950491
	MC	0.952995	0.953011	0.944231	0.960905
	MUM	0.966144	0.966179	0.961675	0.970162
	MUM x CT	1	1	1	1
	MUM x MAA	1	1	1	1
	Confidence intervals bias corrected
		Original sample (O)	Sample mean (M)	Bias	2.5%	97.5%
	CSE	0.818699	0.818737	3.75186e-05	0.788928	0.844624
	CT	0.961312	0.961414	0.000102387	0.956131	0.965555
	MAA	0.942898	0.943039	0.000141665	0.934389	0.95013
	MC	0.952995	0.953011	1.61084e-05	0.94355	0.960459
	MUM	0.966144	0.966179	3.46624e-05	0.961477	0.970031
	MUM x CT	1	1	0	1	1
	MUM x MAA	1	1	0	1	1
	Cronbach's alpha
	Mean, STDEV, T values, p values
		Original sample (O)	Sample mean (M)	Standard deviation (STDEV)	T statistics (|O/STDEV|)	P values
	CSE	0.818427	0.817961	0.0142898	57.2736	5.68434e-14
	CT	0.961257	0.961163	0.00240658	399.428	5.68434e-14
	MAA	0.942394	0.942209	0.0041036	229.65	5.68434e-14
	MC	0.952896	0.952787	0.00426546	223.398	5.68434e-14
	MUM	0.966065	0.965948	0.00217499	444.169	5.68434e-14
	Confidence intervals
		Original sample (O)	Sample mean (M)	2.5%	97.5%
	CSE	0.818427	0.817961	0.788688	0.844905
	CT	0.961257	0.961163	0.956224	0.965649
	MAA	0.942394	0.942209	0.934062	0.949801
	MC	0.952896	0.952787	0.943901	0.960771
	MUM	0.966065	0.965948	0.961406	0.969974
	MUM x MAA	0	0	0	0
	Confidence intervals bias corrected
		Original sample (O)	Sample mean (M)	Bias	2.5%	97.5%
	CSE	0.818427	0.817961	-0.000466277	0.788853	0.844928
	CT	0.961257	0.961163	-9.33513e-05	0.956278	0.96569
	MAA	0.942394	0.942209	-0.000184929	0.934116	0.949852
	MC	0.952896	0.952787	-0.000109487	0.943594	0.960545
	MUM	0.966065	0.965948	-0.000116827	0.961478	0.970044
	MUM x MAA	0	0	0	0	0
	Heterotrait-monotrait ratio (HTMT)
	Confidence intervals
		Original sample (O)	Sample mean (M)	2.5%	97.5%
	CT <-> CSE	0.608647	0.609091	0.540024	0.676339
	MAA <-> CSE	0.567828	0.567584	0.497075	0.637924
	MAA <-> CT	0.580443	0.579722	0.509405	0.646541
	MC <-> CSE	0.529178	0.529445	0.456474	0.600872
	MC <-> CT	0.621776	0.621685	0.558601	0.680641
	MC <-> MAA	0.47299	0.471866	0.406546	0.536425
	MUM <-> CSE	0.642906	0.642617	0.579392	0.703125
	MUM <-> CT	0.868578	0.868236	0.838986	0.893911
	MUM <-> MAA	0.652632	0.65179	0.594328	0.705684
	MUM <-> MC	0.608589	0.608009	0.554024	0.657827
	Confidence intervals bias corrected
		Original sample (O)	Sample mean (M)	Bias	2.5%	97.5%
	CT <-> CSE	0.608647	0.609091	0.000443668	0.539929	0.675925
	MAA <-> CSE	0.567828	0.567584	-0.000243729	0.496469	0.63738
	MAA <-> CT	0.580443	0.579722	-0.000720807	0.50971	0.647026
	MC <-> CSE	0.529178	0.529445	0.000267197	0.456189	0.599987
	MC <-> CT	0.621776	0.621685	-9.17171e-05	0.556849	0.67909
	MC <-> MAA	0.47299	0.471866	-0.0011245	0.407498	0.537914
	MUM <-> CSE	0.642906	0.642617	-0.000288559	0.580339	0.70361
	MUM <-> CT	0.868578	0.868236	-0.000341701	0.83858	0.893812
	MUM <-> MAA	0.652632	0.65179	-0.000841937	0.594485	0.705761
	MUM <-> MC	0.608589	0.608009	-0.000579908	0.553732	0.657566
	Latent variable correlations
	Mean, STDEV, T values, p values
		Original sample (O)	Sample mean (M)	Standard deviation (STDEV)	T statistics (|O/STDEV|)	P values
	CT <-> CSE	0.541021	0.541969	0.0307327	17.6041	5.68434e-14
	MAA <-> CSE	0.499457	0.499539	0.0323674	15.4309	5.68434e-14
	MAA <-> CT	0.553569	0.553083	0.033622	16.4645	5.68434e-14
	MC <-> CSE	0.46747	0.467845	0.0322699	14.4863	5.68434e-14
	MC <-> CT	0.595553	0.596241	0.0292231	20.3795	5.68434e-14
	MC <-> MAA	0.449362	0.448783	0.0315442	14.2454	5.68434e-14
	MUM <-> CSE	0.57209	0.572447	0.0276901	20.6604	5.68434e-14
	MUM <-> CT	0.837438	0.83725	0.0145841	57.4212	5.68434e-14
	MUM <-> MAA	0.622916	0.622105	0.0275992	22.5701	5.68434e-14
	MUM <-> MC	0.584432	0.584703	0.0260647	22.4224	5.68434e-14
	MUM x CT <-> CSE	0.0972409	0.0964763	0.0374172	2.59883	0.00938176
	MUM x CT <-> CT	0.141588	0.141223	0.0388646	3.64311	0.000272097
	MUM x CT <-> MAA	0.0746468	0.0744834	0.036821	2.02729	0.0426862
	MUM x CT <-> MC	0.0901552	0.089943	0.0351834	2.56244	0.0104231
	MUM x CT <-> MUM	0.111171	0.111201	0.0382835	2.9039	0.00370157
	MUM x MAA <-> CSE	0.14236	0.142503	0.0344724	4.12968	3.692e-05
	MUM x MAA <-> CT	0.0727498	0.072576	0.0358461	2.0295	0.0424599
	MUM x MAA <-> MAA	0.169295	0.169265	0.0366074	4.62462	3.84767e-06
	MUM x MAA <-> MC	0.0858639	0.0857265	0.0329891	2.6028	0.00927402
	MUM x MAA <-> MUM	0.073194	0.0726339	0.0360869	2.02827	0.0425854
	MUM x MAA <-> MUM x CT	0.753043	0.751635	0.0283201	26.5904	5.68434e-14
	Confidence intervals
		Original sample (O)	Sample mean (M)	2.5%	97.5%
	CT <-> CSE	0.541021	0.541969	0.480673	0.601287
	MAA <-> CSE	0.499457	0.499539	0.43722	0.56065
	MAA <-> CT	0.553569	0.553083	0.485556	0.616439
	MC <-> CSE	0.46747	0.467845	0.403858	0.52964
	MC <-> CT	0.595553	0.596241	0.536474	0.652908
	MC <-> MAA	0.449362	0.448783	0.387127	0.509873
	MUM <-> CSE	0.57209	0.572447	0.516082	0.625986
	MUM <-> CT	0.837438	0.83725	0.806523	0.863739
	MUM <-> MAA	0.622916	0.622105	0.566389	0.674637
	MUM <-> MC	0.584432	0.584703	0.533301	0.634224
	MUM x CT <-> CSE	0.0972409	0.0964763	0.0229136	0.170472
	MUM x CT <-> CT	0.141588	0.141223	0.0627826	0.216046
	MUM x CT <-> MAA	0.0746468	0.0744834	0.00122346	0.147187
	MUM x CT <-> MC	0.0901552	0.089943	0.0201261	0.15818
	MUM x CT <-> MUM	0.111171	0.111201	0.0355338	0.185911
	MUM x MAA <-> CSE	0.14236	0.142503	0.0729273	0.209277
	MUM x MAA <-> CT	0.0727498	0.072576	0.00117075	0.142551
	MUM x MAA <-> MAA	0.169295	0.169265	0.0951849	0.239673
	MUM x MAA <-> MC	0.0858639	0.0857265	0.0203278	0.151668
	MUM x MAA <-> MUM	0.073194	0.0726339	0.00251373	0.143194
	MUM x MAA <-> MUM x CT	0.753043	0.751635	0.692587	0.804208
	Confidence intervals bias corrected
		Original sample (O)	Sample mean (M)	Bias	2.5%	97.5%
	CT <-> CSE	0.541021	0.541969	0.000947961	0.478823	0.599616
	MAA <-> CSE	0.499457	0.499539	8.21716e-05	0.435799	0.559617
	MAA <-> CT	0.553569	0.553083	-0.000485506	0.485185	0.616094
	MC <-> CSE	0.46747	0.467845	0.00037503	0.402577	0.528991
	MC <-> CT	0.595553	0.596241	0.000688467	0.533166	0.64969
	MC <-> MAA	0.449362	0.448783	-0.000578816	0.387367	0.510206
	MUM <-> CSE	0.57209	0.572447	0.000356645	0.515471	0.624914
	MUM <-> CT	0.837438	0.83725	-0.000187894	0.806021	0.863349
	MUM <-> MAA	0.622916	0.622105	-0.00081101	0.567371	0.675282
	MUM <-> MC	0.584432	0.584703	0.0002711	0.53041	0.631771
	MUM x CT <-> CSE	0.0972409	0.0964763	-0.000764642	0.0247598	0.17184
	MUM x CT <-> CT	0.141588	0.141223	-0.000364955	0.0626173	0.215909
	MUM x CT <-> MAA	0.0746468	0.0744834	-0.00016331	0.00184442	0.147417
	MUM x CT <-> MC	0.0901552	0.089943	-0.000212186	0.0206158	0.158188
	MUM x CT <-> MUM	0.111171	0.111201	2.93336e-05	0.0352239	0.185515
	MUM x MAA <-> CSE	0.14236	0.142503	0.000142631	0.0701987	0.207209
	MUM x MAA <-> CT	0.0727498	0.072576	-0.000173763	0.00170484	0.142871
	MUM x MAA <-> MAA	0.169295	0.169265	-3.01026e-05	0.0947018	0.238734
	MUM x MAA <-> MC	0.0858639	0.0857265	-0.000137368	0.0196592	0.150989
	MUM x MAA <-> MUM	0.073194	0.0726339	-0.000560074	0.00412873	0.14393
	MUM x MAA <-> MUM x CT	0.753043	0.751635	-0.0014086	0.693879	0.804985
	Model fit
	SRMR
	Confidence intervals
		Original sample (O)	Sample mean (M)	95%	99%
	Saturated model	0.088777	0.0253738	0.027194	0.0279661
	Estimated model	0.0887716	0.0253702	0.0271948	0.0279685
	d_ULS
	Confidence intervals
		Original sample (O)	Sample mean (M)	95%	99%
	Saturated model	21.2876	1.74219	1.99743	2.11246
	Estimated model	21.285	1.74169	1.99754	2.11283
	d_G
	Confidence intervals
		Original sample (O)	Sample mean (M)	95%	99%
	Saturated model	2.72318	1.24644	1.44051	1.51921
	Estimated model	2.7218	1.24424	1.43849	1.51745
	Algorithm
	Setting
	Data file
		Setting
	Data file	319238857_按序号_（自我效能感）音乐创造力量表_962_962
	Weighting vector	-
	PLS-SEM algorithm
		Setting
	Initial weights	1.0
	Max. number of iterations	3000
	Stop criterion	10⁻⁷
	Type of results	Standardized
	Use Lohmoeller settings?	No
	Vary copula by binary categories	yes
	Weighting scheme	Path
	Bootstrapping
		Setting
	Complexity	Complete (slower)
	Confidence interval method	Percentile bootstrap
	Parallel processing	Yes
	Samples	5000
	Save results per sample	No
	Seed	Fixed seed
	Significance level	0.05
	Test type	Two tailed
	Construct outer weighting mode
		Setting
	CSE	AUTOMATIC
	CT	AUTOMATIC
	MAA	AUTOMATIC
	MC	AUTOMATIC
	MUM	AUTOMATIC
	Samples
	The absence of this result is intentional and aligns with your model or chosen algorithm settings. (e.g., when you start bootstrapping, choose the 'Complete (slower)' option under 'Amount of results').
	Execution log
	Reading score matrix of complete data set
	Calculating full data set.
	Calculating original sample.
	Running samples [5000 done] (31 seconds).
	Running saturated model fit. [5000 done] (41 seconds).
	Running estimated model fit. [5000 done] (41 seconds).
	Calculating inner weights.
	Calculating indirect effects.
	Calculating specific indirect effects
	Calculating total effect.
	Calculating outer weights.
	Calculating outer loadings.
	Calculating outer loadings.
	Calculating AVE.
	Calculating composite reliability.
	Calculating composite reliability.
	Calculating Cronbach's alpha.
	Calculating R-square.
	Calculating R-square corrected.
	Calculating f-square.
	Calculating HTMT criterion.
	Calculating HTMT criterion.
	Calculating SRMR criterion.
	Calculating ULS fit criterion.
	Calculating ULS fit criterion.
	Calculating ULS fit criterion.
	Calculating model decoration.
	All calculations done.
	Histograms
	Path coefficients histogram
	Indirect effects histogram
	Total effects histogram
	Outer weights histogram
	Model and data
	Inner model
		CSE	CT	MAA	MC	MUM
	CSE				1
	CT	1			1
	MAA	1			1
	MC
	MUM	1			1
	Outer model
		CSE	CT	MAA	MC	MUM
	CSE1	-1
	CSE2	-1
	CSE3	-1
	CT1		-1
	CT10		-1
	CT11		-1
	CT12		-1
	CT13		-1
	CT14		-1
	CT15		-1
	CT16		-1
	CT17		-1
	CT18		-1
	CT19		-1
	CT2		-1
	CT20		-1
	CT21		-1
	CT22		-1
	CT23		-1
	CT24		-1
	CT25		-1
	CT3		-1
	CT4		-1
	CT5		-1
	CT6		-1
	CT7		-1
	CT8		-1
	CT9		-1
	MAA1			-1
	MAA10			-1
	MAA2			-1
	MAA3			-1
	MAA4			-1
	MAA5			-1
	MAA6			-1
	MAA7			-1
	MAA8			-1
	MAA9			-1
	MC1				-1
	MC2				-1
	MC3				-1
	MC4				-1
	MC5				-1
	MUM1					-1
	MUM10					-1
	MUM11					-1
	MUM12					-1
	MUM13					-1
	MUM14					-1
	MUM15					-1
	MUM16					-1
	MUM17					-1
	MUM18					-1
	MUM19					-1
	MUM2					-1
	MUM20					-1
	MUM21					-1
	MUM22					-1
	MUM23					-1
	MUM24					-1
	MUM25					-1
	MUM26					-1
	MUM27					-1
	MUM28					-1
	MUM29					-1
	MUM3					-1
	MUM30					-1
	MUM4					-1
	MUM5					-1
	MUM6					-1
	MUM7					-1
	MUM8					-1
	MUM9					-1
	Indicator data (original)
	Matrix
	Case index	CSE1	CSE2	CSE3	CT1	CT10	CT11	CT12	CT13	CT14	CT15	CT16	CT17	CT18	CT19	CT2	CT20	CT21	CT22	CT23	CT24	CT25	CT3	CT4	CT5	CT6	CT7	CT8	CT9	MAA1	MAA10	MAA2	MAA3	MAA4	MAA5	MAA6	MAA7	MAA8	MAA9	MC1	MC2	MC3	MC4	MC5	MUM1	MUM10	MUM11	MUM12	MUM13
	0	6	5	6	6	6	6	6	5	5	6	5	6	6	6	5	6	5	5	6	6	5	6	6	5	6	6	6	5	5	5	6	6	6	5	5	6	5	6	5	5	6	6	6	6	5	6	6	5
	1	4	3	4	4	3	4	3	4	4	3	3	4	4	3	4	3	4	4	4	4	4	4	3	3	4	4	4	3	4	4	4	4	4	4	3	3	4	3	4	4	4	4	4	4	3	4	4	4
	2	9	9	9	4	4	4	4	4	4	4	4	4	4	4	4	4	4	4	4	4	4	4	4	4	4	4	4	4	6	6	6	6	6	6	6	6	6	6	4	4	4	4	4	4	4	4	4	4
	3	5	6	5	6	3	6	3	1	9	1	6	4	1	4	6	10	6	4	6	10	3	6	6	4	9	6	5	3	3	1	3	9	3	9	1	4	5	4	1	1	1	1	1	6	3	1	6	6
	4	3	1	9	6	6	5	1	4	1	4	3	10	10	5	1	3	3	9	6	6	5	5	1	1	3	1	5	3	1	6	1	6	3	3	4	6	4	10	1	1	1	1	1	3	5	4	1	10
	5	3	3	3	3	3	3	3	3	3	3	3	3	3	3	3	3	3	3	3	3	3	3	3	3	3	3	3	3	3	3	3	3	3	3	3	3	3	3	3	3	3	3	3	3	3	3	3	3
	6	6	6	6	10	10	10	10	10	10	10	10	10	10	10	10	10	10	10	10	10	10	10	10	10	10	9	10	10	4	4	4	4	4	4	4	4	4	4	3	3	3	3	3	10	10	10	10	9
	7	6	4	4	6	9	4	10	9	9	1	9	6	6	6	9	6	6	6	10	9	4	5	1	1	9	10	10	5	1	3	3	6	1	3	6	10	10	4	6	6	6	6	6	9	6	4	5	10
	8	3	3	3	3	6	3	3	6	5	3	6	3	3	3	3	3	3	3	3	3	6	6	5	3	3	3	3	6	3	3	6	6	3	3	3	3	3	6	3	3	6	3	3	3	3	6	6	3
	9	3	3	3	6	3	3	3	3	3	3	3	6	6	3	6	3	3	3	3	3	3	3	6	3	6	3	3	5	3	3	3	3	3	6	6	3	3	3	3	3	3	6	3	6	3	6	6	6
	10	9	1	9	9	9	1	9	9	1	9	9	1	9	9	1	1	9	9	1	9	9	9	9	1	9	9	1	9	1	9	9	9	9	9	9	9	9	9	9	1	9	1	9	1	9	9	1	9
	11	9	10	4	3	4	1	6	6	4	6	4	4	9	3	1	4	1	9	3	4	5	3	1	6	6	6	6	9	9	5	5	1	9	10	4	9	1	1	9	10	4	10	4	9	9	3	6	1
	12	5	5	5	5	5	5	5	5	6	5	5	5	5	5	5	5	5	5	5	5	5	5	5	5	5	5	5	6	6	6	5	6	5	6	5	5	5	5	5	5	5	5	5	6	5	5	5	6
	13	4	3	4	4	4	3	4	4	3	3	4	3	4	4	3	3	4	4	3	4	4	4	4	3	4	4	3	4	4	10	9	5	3	4	1	4	3	4	4	3	4	3	4	9	5	5	5	9
	14	9	9	5	9	9	9	5	9	9	9	9	9	5	9	9	9	5	9	9	5	5	5	9	9	5	9	9	5	6	6	3	9	1	9	6	6	6	4	9	9	5	9	5	5	5	10	10	3
	15	3	3	3	3	3	3	3	3	3	3	3	3	3	3	3	3	3	3	3	3	3	3	3	3	3	3	3	3	3	3	3	3	3	3	3	3	3	3	3	3	3	3	3	10	10	10	9	10
	16	10	10	9	10	10	10	9	10	10	9	10	10	9	10	10	10	9	10	10	9	9	9	10	10	9	10	10	9	9	10	10	10	10	9	10	9	9	10	10	10	9	10	9	9	10	9	10	9
	17	5	10	9	5	5	10	9	5	10	9	5	10	9	5	10	10	9	5	10	9	9	9	5	10	9	5	10	9	4	5	4	9	6	5	5	5	5	3	5	10	9	10	9	4	4	6	9	10
	18	10	9	10	10	10	9	10	10	9	10	10	9	10	10	9	9	10	10	9	10	10	10	10	9	10	10	9	10	10	9	10	10	10	9	10	9	9	10	10	9	10	9	10	9	9	10	10	9
	19	5	9	5	5	5	9	5	5	9	5	5	9	5	5	9	9	5	5	9	5	5	5	5	9	5	5	9	5	5	9	3	4	10	3	10	9	5	9	5	9	5	9	5	6	9	1	3	9
	20	4	1	1	4	4	1	1	4	1	1	4	1	1	4	1	1	1	4	1	1	1	1	4	1	1	4	1	1	1	4	1	1	1	1	4	1	1	1	4	1	1	1	1	1	1	1	1	1
	21	5	6	6	5	5	6	6	5	6	6	5	6	6	5	6	6	6	5	6	6	6	6	5	6	6	5	6	6	6	6	6	6	6	6	6	6	6	6	5	6	6	6	6	5	5	6	6	5
	22	3	3	3	3	3	3	3	3	3	3	3	3	3	3	3	3	3	3	3	3	3	3	3	3	3	3	3	3	1	1	1	1	1	1	1	1	1	1	3	3	3	3	3	10	10	10	10	10
	23	1	1	9	1	1	1	9	1	1	9	1	1	9	1	1	1	9	1	1	9	9	9	1	1	9	1	1	9	9	1	9	9	9	9	9	9	9	1	1	1	9	1	9	9	9	9	9	9
	24	3	6	3	3	3	6	3	3	6	3	3	6	3	3	6	6	3	3	6	3	3	3	3	6	3	3	6	3	4	5	5	1	6	10	1	6	9	1	3	6	3	6	3	9	1	1	10	10
	25	9	4	5	9	9	4	5	9	4	5	9	4	5	9	4	4	5	9	4	5	5	5	9	4	5	9	4	5	9	1	9	6	3	10	4	6	4	10	9	4	5	4	5	6	6	5	6	4
	26	3	3	10	3	3	3	10	3	3	10	3	3	10	3	3	3	10	3	3	10	10	10	3	3	10	3	3	10	4	9	3	10	9	9	3	4	3	10	3	3	10	3	10	9	10	1	5	9
	27	10	9	9	10	10	9	9	10	9	9	10	9	9	10	9	9	9	10	9	9	9	9	10	9	9	10	9	9	10	10	10	10	9	10	10	10	10	10	10	9	9	9	9	10	10	9	10	10
	28	4	4	4	4	4	4	4	4	4	4	4	4	4	4	4	4	4	4	4	4	4	4	4	4	4	4	4	4	3	4	3	4	4	4	3	4	4	4	4	4	4	4	4	4	4	4	4	4
	29	4	4	4	4	4	4	4	4	4	4	4	4	4	4	4	4	4	4	4	4	4	4	4	4	4	4	4	4	4	3	4	4	3	3	4	3	4	4	4	4	4	4	4	3	4	4	4	3
	30	4	10	1	4	4	10	1	4	10	1	4	10	1	4	10	10	1	4	10	1	1	1	4	10	1	4	10	1	4	3	10	1	5	3	4	5	4	6	4	10	1	10	1	6	3	10	6	1
	31	6	5	5	6	6	5	5	6	5	5	6	5	5	6	5	5	5	6	5	5	5	5	6	5	5	6	5	5	5	5	6	5	6	5	6	6	6	5	6	5	5	5	5	6	5	6	5	5
	32	9	9	9	9	9	9	9	9	9	9	9	9	9	9	9	9	9	9	9	9	9	9	9	9	9	9	9	9	9	9	1	1	9	1	9	9	9	9	9	9	9	9	9	9	9	9	9	9
	33	9	10	9	9	9	10	9	9	10	9	9	10	9	9	10	10	9	9	10	9	9	9	9	10	9	9	10	9	10	10	10	10	9	9	10	10	10	10	9	10	9	10	9	10	9	10	10	10
	34	4	4	4	4	4	4	4	4	4	4	4	4	4	4	4	4	4	4	4	4	4	4	4	4	4	4	4	4	4	4	4	4	4	4	4	4	4	4	4	4	4	4	4	4	4	4	4	4
	35	4	3	4	4	4	3	4	4	3	4	4	3	4	4	3	3	4	4	3	4	4	4	4	3	4	4	3	4	4	4	3	4	4	4	3	4	4	3	4	3	4	3	4	4	4	4	3	3
	36	6	6	6	6	6	6	6	6	6	6	6	6	6	6	6	6	6	6	6	6	6	6	6	6	6	6	6	6	4	4	4	4	4	4	4	4	4	4	6	6	6	6	6	10	10	10	10	10
	37	4	4	4	4	4	4	4	4	4	4	4	4	4	4	4	4	4	4	4	4	4	4	4	4	4	4	4	4	1	1	1	1	1	1	1	1	1	1	4	4	4	4	4	3	3	3	3	3
	38	9	9	10	9	9	9	10	9	9	10	9	9	10	9	9	9	10	9	9	10	10	10	9	9	10	9	9	10	9	9	9	10	10	9	10	10	10	10	9	9	10	9	10	10	10	9	10	10
	39	10	10	10	10	10	10	10	10	10	10	10	10	10	10	10	10	10	10	10	10	10	10	10	10	10	10	10	10	9	9	9	9	9	9	9	9	9	9	10	10	10	10	10	4	4	4	4	4
	40	6	6	6	6	6	6	6	6	6	6	6	6	6	6	6	6	6	6	6	6	6	6	6	6	6	6	6	6	3	3	3	3	3	3	3	3	3	3	6	6	6	6	6	1	1	1	1	1
	41	1	1	1	1	1	1	1	1	1	1	1	1	1	1	1	1	1	1	1	1	1	1	1	1	1	1	1	1	9	9	9	9	9	9	9	9	9	9	1	1	1	1	1	5	5	5	5	5
	42	5	5	5	5	5	5	5	5	5	5	5	5	5	5	5	5	5	5	5	5	5	5	5	5	5	5	5	5	3	3	3	3	3	3	3	3	3	3	5	5	5	5	5	3	3	3	3	3
	43	3	3	4	3	3	3	4	3	3	4	3	3	4	3	3	3	4	3	3	4	4	4	3	3	4	3	3	4	4	4	4	3	3	3	4	4	4	4	3	3	4	3	4	4	4	4	3	3
	44	10	9	10	10	10	9	10	10	9	10	10	9	10	10	9	9	10	10	9	10	10	10	10	9	10	10	9	10	10	10	10	10	10	10	9	9	10	10	10	9	10	9	10	9	9	10	10	10
	45	9	9	10	9	9	9	10	9	9	10	9	9	10	9	9	9	10	9	9	10	10	10	9	9	10	9	9	10	10	10	9	10	10	9	10	10	10	10	9	9	10	9	10	10	10	10	10	10
	46	6	6	6	6	6	6	6	6	6	6	6	6	6	6	6	6	6	6	6	6	6	6	6	6	6	6	6	6	5	5	5	5	5	5	5	5	5	5	6	6	6	6	6	9	9	9	9	9
	47	1	1	1	4	1	3	1	1	1	1	3	1	1	1	1	1	1	1	1	1	4	1	4	4	1	1	4	3	1	1	1	4	1	1	1	1	4	1	1	1	1	1	1	4	1	4	4	1
	48	10	6	1	1	3	9	4	6	1	4	4	6	3	10	9	3	4	6	9	1	9	4	3	10	6	9	4	1	4	9	6	9	4	5	6	10	4	3	10	6	1	6	1	10	6	9	9	1
	49	6	1	9	10	3	1	5	1	5	1	3	4	5	6	6	1	6	4	4	9	4	5	3	3	4	6	4	1	9	5	10	9	10	3	4	9	5	3	6	1	9	1	9	5	6	4	6	1
	50	5	5	5	5	5	5	5	5	5	5	5	5	5	5	5	5	5	5	5	5	5	5	5	5	5	5	5	5	4	4	4	4	4	4	4	4	4	4	5	5	5	5	5	3	3	3	3	3
	51	6	6	6	6	6	6	6	6	6	6	6	6	6	6	6	6	6	6	6	6	6	6	6	6	6	6	6	6	1	1	1	1	1	1	1	1	1	1	6	6	6	6	6	6	6	6	6	6
	52	4	3	3	4	4	3	3	4	3	3	4	3	3	4	3	3	3	4	3	3	3	3	4	3	3	4	3	3	9	1	6	3	1	6	10	5	1	9	4	3	3	3	3	10	3	10	6	10
	53	6	3	3	6	6	3	3	6	3	3	6	3	3	6	3	3	3	6	3	3	3	3	6	3	3	6	3	3	3	3	3	3	6	6	3	3	3	3	6	3	3	3	3	3	3	3	3	3
	54	10	10	10	10	10	10	9	10	10	10	10	10	9	10	10	10	10	10	10	10	10	10	10	10	10	10	9	10	5	5	5	5	5	5	5	5	5	5	10	10	10	10	10	10	10	10	10	10
	55	9	9	9	9	9	9	9	9	9	9	9	9	9	9	9	9	9	9	9	9	9	9	9	9	9	9	9	9	9	9	9	9	9	9	9	9	9	9	9	9	9	9	9	9	9	9	9	9
	56	9	9	9	9	9	9	9	9	9	9	9	9	9	9	9	9	9	9	9	9	9	9	9	9	9	9	9	9	1	1	1	1	1	1	1	1	1	1	9	9	9	9	9	9	9	9	9	9
	57	9	1	9	9	9	1	9	9	1	9	9	1	9	9	1	1	9	9	1	9	9	9	9	1	9	9	1	9	1	9	9	9	9	9	9	1	1	9	9	1	9	1	9	9	9	9	9	9
	58	10	10	10	10	10	10	10	10	10	10	10	10	10	10	10	10	10	10	10	10	10	10	10	10	10	9	9	10	6	6	6	6	6	6	6	6	6	6	10	10	10	10	10	5	5	5	5	5
	59	6	6	6	6	6	6	6	6	6	6	6	6	6	6	6	6	6	6	6	6	6	6	6	6	6	6	6	6	5	5	5	5	5	5	5	5	5	5	6	6	6	6	6	4	4	4	4	4
	60	10	9	10	10	10	9	10	10	9	10	10	9	10	10	9	9	10	10	9	10	10	10	10	9	10	10	9	10	10	9	10	10	9	10	10	10	10	9	10	9	10	9	10	10	9	10	9	10
	61	10	10	10	10	10	9	10	10	10	10	10	10	10	10	10	10	10	10	10	10	10	10	10	10	10	10	9	10	10	10	10	10	10	10	10	10	10	10	10	10	10	10	10	10	10	9	10	10
	62	3	3	3	3	3	3	3	3	3	3	3	3	3	3	3	3	3	3	3	3	3	3	3	3	3	3	3	3	6	6	6	6	6	6	6	6	6	6	3	3	3	3	3	10	10	10	10	10
	63	10	10	10	10	10	9	10	10	10	10	9	10	9	10	10	10	10	10	10	10	10	10	10	10	10	10	10	10	10	10	10	10	10	10	10	10	10	10	10	10	10	10	10	10	10	10	9	10
	64	1	1	1	1	1	1	2	1	1	1	2	1	1	1	1	1	1	1	1	1	1	1	1	1	1	2	1	1	1	4	1	1	4	1	1	1	1	1	1	1	1	1	1	1	1	4	4	4
	65	4	5	3	4	4	5	3	4	5	3	4	5	3	4	5	5	3	4	5	3	3	3	4	5	3	4	5	3	1	4	6	10	6	10	3	6	10	6	4	5	3	5	3	1	9	6	1	6
	66	5	5	6	5	5	5	6	5	5	6	5	5	6	5	5	5	6	5	5	6	6	6	5	5	6	5	5	6	9	3	5	1	9	1	5	5	1	6	5	1	6	1	6	6	4	5	9	3
	67	5	5	3	5	5	5	3	5	5	3	5	5	3	5	5	5	3	5	5	3	3	3	5	5	3	5	5	3	9	4	5	1	1	3	4	1	1	9	5	10	3	10	3	3	3	5	9	9
	68	1	1	6	10	5	5	10	10	6	5	5	3	10	3	4	6	9	4	1	4	4	5	4	1	10	10	6	10	4	3	3	10	4	5	5	3	3	10	1	1	6	1	6	4	10	4	10	4
	69	3	3	3	3	3	6	6	6	6	3	3	3	6	6	6	3	6	3	3	3	3	3	3	3	6	6	3	3	3	6	3	3	6	6	3	3	3	3	3	3	3	3	3	3	6	6	3	3
	70	10	6	4	10	9	9	9	10	9	10	3	5	3	5	1	1	1	3	5	4	4	5	10	1	5	9	5	10	4	5	10	10	5	10	4	6	3	10	10	6	4	6	4	10	3	3	1	10
	71	4	4	4	10	10	10	10	10	10	10	10	10	10	10	10	10	10	10	10	10	10	10	10	10	10	10	10	10	9	9	9	9	9	9	9	9	9	9	4	4	4	4	4	10	10	10	10	10
	72	3	3	3	3	3	3	3	3	3	3	3	3	3	3	3	3	3	3	3	3	3	3	3	3	3	3	3	3	3	3	3	3	3	3	3	3	3	3	3	3	3	3	3	3	3	3	3	3
	73	1	1	1	10	10	10	10	10	10	10	10	10	10	4	10	4	4	4	4	4	4	10	10	10	10	10	10	10	9	9	9	9	9	9	9	9	9	9	1	1	1	1	1	10	10	10	10	10
	74	9	6	1	4	1	4	9	9	5	5	5	5	1	10	4	6	9	4	6	9	10	3	1	5	5	10	9	5	10	10	1	6	3	10	3	1	10	1	9	6	1	6	1	1	5	4	3	5
	75	10	5	4	4	9	4	10	10	4	10	1	5	4	3	3	3	6	1	4	3	3	4	9	4	3	5	1	1	1	6	10	6	10	6	3	10	9	1	10	5	4	5	4	1	5	3	5	3
	76	4	1	6	1	6	1	3	3	6	3	9	5	6	10	10	1	5	4	4	6	1	1	1	9	5	10	6	10	3	9	5	6	6	5	10	6	1	3	4	1	6	1	6	1	9	1	5	1
	77	9	9	1	9	1	1	1	1	1	4	4	1	9	1	4	9	1	9	9	9	1	9	9	9	9	9	9	4	9	9	9	9	9	1	9	9	1	9	9	9	1	9	1	9	9	9	9	9
	78	5	5	5	5	5	5	5	5	5	5	5	5	5	5	5	5	5	5	5	5	5	5	5	5	5	5	5	5	5	5	5	5	5	5	5	5	5	5	5	5	5	5	5	9	9	9	9	9
	79	4	4	4	4	4	4	4	4	4	4	4	4	4	4	4	4	4	4	4	4	4	4	4	4	4	4	4	4	6	6	6	6	6	6	6	6	6	6	4	4	4	4	4	1	1	1	1	1
	80	5	5	5	5	5	5	5	5	5	5	5	5	5	5	5	5	5	5	5	5	5	5	5	5	5	5	5	5	4	4	4	4	4	4	4	4	4	4	5	5	5	5	5	10	10	10	10	10
	81	1	1	1	1	1	1	1	1	1	1	1	1	1	1	1	1	1	1	1	1	1	1	1	1	1	1	1	1	6	6	6	6	6	6	6	6	6	6	1	1	1	1	1	4	4	4	4	4
	82	3	3	6	3	3	3	6	3	3	6	3	3	6	3	3	3	6	3	3	6	6	6	3	3	6	3	3	6	6	3	3	3	3	6	3	3	3	6	3	3	6	3	6	6	3	3	3	3
	83	5	4	5	5	5	4	5	5	4	5	5	4	5	5	4	4	5	5	4	5	5	5	5	4	5	5	4	5	4	9	6	1	5	10	6	4	4	4	5	4	5	4	5	1	3	1	3	10
	84	4	4	3	4	4	4	3	4	4	3	4	4	3	4	4	4	3	4	4	3	3	3	4	4	3	4	4	3	4	3	3	4	4	4	3	4	3	3	4	4	3	4	3	4	4	4	3	3
	85	4	4	1	4	4	4	1	4	4	1	4	4	1	4	4	4	1	4	4	1	1	1	4	4	1	4	4	1	1	1	1	1	4	1	1	1	1	1	4	4	1	4	1	1	1	4	1	1
	86	3	1	10	4	4	10	4	9	3	1	3	4	10	5	4	3	3	6	3	4	6	9	9	4	5	10	9	3	6	3	3	9	9	6	1	3	1	9	3	1	10	1	10	10	5	4	5	4
	87	5	5	5	10	10	10	10	10	10	10	10	10	10	10	10	10	10	10	10	10	10	9	10	10	9	10	10	10	6	6	6	6	6	6	6	6	6	6	5	5	5	5	5	10	10	10	10	10
	88	10	9	10	10	10	10	10	10	10	10	9	1	9	10	10	9	10	10	10	10	10	1	9	10	9	9	9	9	10	10	10	10	10	10	10	10	9	10	10	9	10	9	10	9	10	10	9	10
	89	5	3	1	10	5	4	1	1	3	4	3	5	1	5	1	4	4	5	5	9	1	1	1	1	5	10	9	1	9	5	10	9	5	4	6	6	5	3	5	3	1	3	1	1	1	3	5	9
	90	10	9	10	9	10	10	9	10	10	10	9	10	9	9	9	9	10	10	9	10	10	10	9	10	1	9	9	10	9	9	9	10	9	9	9	10	10	9	10	9	10	9	10	10	10	10	10	9
	91	10	4	5	1	4	1	10	9	9	1	6	1	5	5	1	5	10	1	4	5	4	6	5	9	10	9	9	9	9	3	3	5	1	3	1	5	9	1	10	4	5	4	5	9	5	6	9	5
	92	3	3	3	4	4	4	4	4	4	4	4	4	4	5	4	5	5	5	5	5	5	4	4	4	4	4	4	4	6	6	6	6	6	6	6	6	6	6	3	3	3	3	3	4	4	4	4	4
	93	3	3	3	3	3	3	3	3	3	3	3	3	3	3	3	3	3	3	3	3	3	3	3	3	3	3	3	3	6	3	6	6	3	3	3	3	3	6	3	3	3	3	3	3	3	3	6	6
	94	4	4	4	4	4	4	4	4	4	4	4	4	4	4	4	4	4	4	4	4	4	4	4	4	4	4	4	4	4	4	4	4	4	4	4	4	4	4	4	4	4	4	4	10	10	10	10	10
	95	6	6	5	6	6	6	5	6	6	5	6	6	5	6	6	6	5	6	6	5	5	5	6	6	5	6	6	5	6	5	6	5	6	6	6	5	6	6	6	6	5	6	5	6	5	5	6	5
	96	9	9	1	9	9	9	1	9	9	1	9	9	1	9	9	9	1	9	9	1	1	1	9	9	1	9	9	1	9	9	9	1	9	1	9	9	9	9	9	9	1	9	1	9	9	9	9	9
	97	5	5	5	5	5	5	5	5	5	5	5	5	5	5	5	5	5	5	5	5	5	5	5	5	5	5	5	5	5	5	5	5	5	5	5	5	5	5	5	5	5	5	5	10	10	10	10	10
	98	6	6	6	6	6	6	6	6	6	6	6	6	6	6	6	6	6	6	6	6	6	6	6	6	6	6	6	6	3	3	6	6	6	3	6	3	3	3	6	6	6	6	6	3	3	3	3	3
	99	4	4	4	4	4	4	4	4	4	4	4	4	4	4	4	4	4	4	4	4	4	4	4	4	4	4	4	4	9	9	9	9	9	9	9	9	9	9	4	4	4	4	4	6	6	6	6	6
	100	1	9	1	1	1	9	1	1	9	1	1	9	1	1	9	9	1	1	9	1	1	1	1	9	1	1	9	1	9	9	1	9	1	9	9	9	9	9	1	9	1	9	1	1	1	9	9	9
	101	4	4	4	5	5	5	5	5	5	5	5	5	5	10	5	10	10	10	10	10	10	5	5	5	5	5	5	5	9	9	9	9	9	9	9	9	9	9	4	4	4	4	4	5	5	5	5	5
	102	5	5	10	10	9	6	4	9	10	10	10	4	9	10	4	10	10	1	4	10	1	6	6	9	10	10	3	4	6	9	9	1	1	4	1	1	1	1	5	5	10	5	10	10	9	6	1	1
	103	6	6	6	6	6	6	6	6	6	6	6	6	6	6	6	6	6	6	6	6	6	6	6	6	6	6	6	6	9	9	9	9	9	9	9	9	9	9	6	6	6	6	6	4	4	4	4	4
	104	3	3	3	3	3	3	3	3	3	3	3	3	3	3	3	3	3	3	3	3	3	3	3	3	3	3	3	3	10	10	10	10	10	10	10	10	10	10	3	3	3	3	3	10	10	10	10	10
	105	3	3	3	3	3	3	3	3	3	3	3	3	3	3	3	3	3	3	3	3	3	3	3	3	3	3	3	3	10	10	10	10	10	10	10	10	10	10	3	3	3	3	3	1	1	1	1	1
	106	4	4	1	4	4	4	1	4	4	1	4	4	1	4	4	4	1	4	4	1	1	1	4	4	1	4	4	1	4	4	4	4	4	1	1	1	1	1	4	4	1	4	1	4	1	1	1	1
	107	10	10	10	6	6	6	6	6	6	6	6	6	6	1	6	1	1	1	1	1	1	6	6	6	6	6	6	6	5	5	5	5	5	5	5	5	5	5	10	10	10	10	10	6	6	6	6	6
	108	10	10	9	9	1	9	9	10	10	10	10	10	10	10	10	10	10	10	10	10	10	1	10	9	9	10	10	1	10	10	10	9	10	10	9	9	10	10	10	10	9	10	9	10	10	10	9	9
	109	6	6	6	5	5	5	5	5	5	5	5	5	5	6	5	6	6	6	6	6	6	5	5	5	5	5	5	5	10	10	10	10	10	10	10	10	10	10	6	6	6	6	6	5	5	5	5	5
	110	6	6	6	9	9	9	9	9	9	9	9	9	9	5	9	5	5	5	5	5	5	9	9	9	9	9	9	9	6	6	6	6	6	6	6	6	6	6	6	6	6	6	6	9	9	9	9	9
	111	4	6	1	3	5	5	1	5	9	1	5	5	3	9	1	10	9	4	10	9	4	4	5	4	6	3	1	4	3	9	10	6	5	9	6	4	6	3	4	6	1	6	1	4	1	4	9	3
	112	4	9	6	10	5	10	5	10	4	10	6	10	1	3	10	6	10	3	1	5	10	9	5	4	10	1	10	9	3	10	3	1	6	3	6	9	4	10	4	9	6	9	6	5	4	10	1	9
	113	6	6	6	4	4	4	4	4	4	4	4	4	4	4	4	4	4	4	4	4	4	4	4	4	4	4	4	4	5	5	5	5	5	5	5	5	5	5	6	6	6	6	6	4	4	4	4	4
	114	10	10	10	9	10	10	9	10	10	9	9	9	1	10	10	10	9	9	10	10	10	9	10	10	9	9	1	9	10	10	10	10	10	9	10	9	10	10	10	10	10	10	10	10	10	10	9	10
	115	1	1	1	1	1	1	1	1	1	1	1	1	1	5	1	5	5	5	5	5	5	1	1	1	1	1	1	1	3	3	3	3	3	3	3	3	3	3	1	1	1	1	1	1	1	1	1	1
	116	9	9	9	4	4	4	4	4	4	4	4	4	4	6	4	6	6	6	6	6	6	4	4	4	4	4	4	4	3	3	3	3	3	3	3	3	3	3	9	9	9	9	9	4	4	4	4	4
	117	3	4	4	3	4	3	4	4	4	3	4	3	6	3	4	4	4	4	4	3	4	4	4	4	3	3	3	4	3	4	4	4	4	4	4	3	4	4	3	4	4	4	4	3	3	4	4	4
	118	4	4	4	6	4	3	4	4	4	3	4	4	3	3	4	3	3	4	4	3	3	3	4	4	4	4	4	3	4	3	3	3	4	3	3	4	4	4	4	4	4	4	4	4	4	4	4	3
	119	9	9	9	9	9	9	9	9	9	9	9	9	9	9	9	9	9	9	9	9	9	9	9	9	9	9	9	9	9	9	9	9	9	9	9	9	9	9	9	9	9	9	9	9	9	9	9	9
	120	4	4	3	3	3	3	4	4	3	3	3	3	3	3	4	4	3	3	3	3	4	3	4	3	3	4	4	3	3	4	3	4	4	4	4	4	4	3	4	4	3	4	3	4	4	3	3	3
	121	6	6	6	6	5	5	6	6	6	6	6	6	6	5	6	6	5	6	6	5	6	6	6	6	6	5	5	5	6	6	6	6	6	5	6	6	6	6	6	6	6	6	6	5	5	6	5	5
	122	9	3	3	10	3	1	1	6	1	6	9	9	9	6	3	10	4	4	1	1	6	6	6	10	4	3	6	3	5	6	1	10	6	9	9	1	9	10	9	3	3	3	3	4	10	9	3	1
	123	10	3	3	6	10	5	1	6	3	6	10	10	4	10	10	3	9	1	1	5	3	4	6	5	4	1	5	6	1	10	3	5	10	9	1	9	6	10	10	3	3	3	3	3	1	1	4	1
	124	10	10	9	10	10	10	10	10	9	9	10	9	10	9	10	10	10	9	10	10	10	10	10	10	10	9	10	1	9	10	10	10	10	10	10	9	10	10	10	10	9	10	9	10	10	10	10	10
	125	3	6	3	5	3	3	3	6	3	3	3	3	6	6	6	6	6	3	6	3	3	3	3	6	3	3	5	6	3	3	3	6	3	3	3	3	6	3	3	6	3	6	3	3	6	3	3	3
	126	10	10	4	6	1	6	10	4	4	4	5	5	9	3	1	3	4	3	3	1	5	4	9	4	1	6	5	6	9	3	1	9	1	1	1	5	3	4	10	10	4	10	4	5	10	5	5	6
	127	10	10	10	6	6	6	6	6	6	6	6	6	6	9	6	9	9	9	9	9	9	6	6	6	6	6	6	6	9	9	9	9	9	9	9	9	9	9	10	10	10	10	10	6	6	6	6	6
	128	4	5	5	4	4	5	5	4	5	5	4	5	5	4	5	5	5	4	5	5	5	5	4	5	5	4	5	5	1	9	1	5	3	10	3	9	10	5	4	5	5	5	5	3	3	4	5	6
	129	4	4	4	4	4	4	4	4	4	4	4	4	4	1	4	1	1	1	1	1	1	4	4	4	4	4	4	4	4	4	4	4	4	4	4	4	4	4	4	4	4	4	4	4	4	4	4	4
	130	10	6	4	4	9	5	9	4	4	1	6	5	9	9	1	6	1	1	9	9	10	1	6	4	6	3	3	4	3	6	3	4	1	1	4	6	3	10	10	6	4	6	4	1	1	5	4	1
	131	3	3	3	3	5	3	3	3	3	3	6	3	6	3	3	3	6	3	6	6	6	3	3	3	6	6	6	6	3	3	3	3	6	3	3	6	6	3	3	3	3	3	3	3	3	3	3	3
	132	3	3	3	9	9	9	9	9	9	9	9	9	9	3	9	3	3	3	3	3	3	9	9	9	9	9	9	9	3	3	3	3	3	3	3	3	3	3	3	3	3	3	3	9	9	9	9	9
	133	4	4	4	4	4	4	4	4	4	4	4	4	4	4	4	4	4	4	4	4	4	4	4	4	4	4	4	4	4	4	4	4	4	4	4	4	4	4	4	4	4	4	4	4	4	4	4	4
	134	9	1	1	1	9	1	9	9	9	9	1	9	1	9	9	1	9	9	9	9	9	9	4	1	1	9	9	1	9	1	1	9	9	9	9	9	9	9	9	1	1	1	1	9	9	1	9	9
	135	10	9	3	1	1	1	9	6	9	9	10	4	4	6	9	4	4	4	4	6	5	6	4	9	6	5	10	1	10	9	5	4	9	5	9	5	9	1	10	9	3	9	3	5	5	1	5	10
	136	9	6	6	3	10	3	5	1	10	5	9	5	5	1	6	1	3	1	9	9	3	9	1	1	5	10	6	1	5	10	9	9	4	5	6	4	6	9	9	6	6	6	6	3	10	6	3	6
	137	5	5	5	10	9	1	5	6	5	1	4	5	10	10	10	6	4	4	5	4	3	4	1	1	9	6	5	10	4	3	5	3	3	3	5	1	6	3	5	5	5	5	5	6	6	9	10	1
	138	5	1	10	5	4	1	5	6	1	3	10	4	6	9	10	6	3	5	1	6	1	4	6	5	4	6	6	4	5	6	1	9	1	5	9	4	1	9	5	1	10	1	10	4	5	6	3	10
	139	10	10	10	6	6	6	6	6	6	6	6	6	6	10	6	10	10	10	10	10	10	6	6	6	6	6	6	6	5	5	5	5	5	5	5	5	5	5	1	1	1	1	1	6	6	6	6	6
	140	5	5	5	5	6	6	6	6	5	6	5	5	6	5	5	5	5	6	6	5	5	6	6	5	6	6	6	6	5	5	5	6	5	5	5	5	5	6	5	6	6	5	5	5	5	6	6	5
	141	1	6	9	6	9	9	4	9	9	10	4	4	1	3	9	10	10	10	10	1	10	1	9	10	9	9	5	10	1	10	3	9	10	6	1	10	9	10	1	6	9	6	9	4	1	1	1	9
	142	1	6	5	10	10	4	1	9	9	3	4	9	5	4	10	4	9	5	1	5	1	3	4	5	9	5	3	10	6	9	10	5	10	4	9	5	5	4	10	3	6	3	6	10	3	9	10	3
	143	4	4	4	5	5	5	5	5	5	5	5	5	5	1	5	1	1	1	1	1	1	5	5	5	5	5	5	5	5	5	5	5	5	5	5	5	5	5	6	6	6	6	6	5	5	5	5	5
	144	4	9	4	5	3	4	1	10	5	10	5	4	3	9	1	9	4	10	5	10	4	6	3	10	4	1	5	4	6	10	6	10	6	10	1	5	5	1	9	10	6	9	1	4	4	1	6	10
	145	6	6	6	9	9	9	9	9	9	9	9	9	9	1	9	1	1	1	1	1	1	9	9	9	9	9	9	9	1	1	1	1	1	1	1	1	1	1	10	10	10	10	10	9	9	9	9	9
	146	3	1	10	10	3	5	4	3	10	9	4	3	5	9	6	1	4	4	10	6	10	4	9	5	6	3	3	4	4	9	5	10	5	10	9	9	3	5	9	3	6	4	9	10	6	9	9	9
	147	10	10	10	9	10	9	10	10	9	10	10	9	9	10	10	10	9	10	10	9	10	10	10	9	9	9	1	10	10	9	9	9	9	9	10	9	10	10	10	9	10	9	10	9	9	10	10	10
	148	10	10	10	5	5	5	5	5	5	5	5	5	5	6	5	6	6	6	6	6	6	5	5	5	5	5	5	5	4	4	4	4	4	4	4	4	4	4	5	5	5	5	5	5	5	5	5	5
	149	10	10	10	6	6	6	6	6	6	6	6	6	6	4	6	4	4	4	4	4	4	6	6	6	6	6	6	6	3	3	3	3	3	3	3	3	3	3	6	6	6	6	6	6	6	6	6	6
	150	1	4	1	4	1	1	4	4	1	1	1	1	4	1	1	1	1	4	4	1	4	3	1	1	4	1	1	4	1	4	4	1	1	1	1	1	4	1	1	1	4	4	4	4	4	1	4	4
	151	5	6	6	6	5	5	5	5	5	6	5	6	5	5	6	6	6	6	5	6	6	6	6	5	5	6	6	5	6	6	6	6	5	6	6	5	6	6	6	6	6	5	6	6	5	6	5	6
	152	5	5	5	5	5	5	6	5	5	5	5	5	5	5	6	5	6	5	5	5	5	6	6	5	5	5	6	6	5	5	5	5	5	5	5	6	5	6	5	5	5	5	6	5	5	6	5	5
	153	4	5	1	6	5	6	5	4	4	4	6	6	6	6	6	3	9	10	10	3	6	5	6	1	10	10	1	10	3	6	9	4	10	4	10	5	4	5	4	4	4	4	4	9	5	6	9	4
	154	1	1	1	4	1	1	1	1	4	1	1	1	1	1	4	1	4	1	1	4	4	4	1	3	4	4	1	1	4	4	1	1	4	4	4	1	1	1	1	1	1	1	1	1	1	1	1	1
	155	1	4	1	4	3	1	4	4	1	1	4	4	1	1	4	1	4	1	1	1	1	1	4	1	1	4	4	1	1	1	4	4	1	1	4	1	1	1	1	1	1	1	4	4	4	1	4	1
	156	3	3	6	3	3	6	3	3	3	3	6	6	3	3	6	3	3	6	3	6	3	3	6	3	3	6	6	6	3	3	6	3	6	6	3	6	6	3	3	3	3	3	6	3	3	3	3	3
	157	9	9	9	9	9	9	9	9	9	9	9	9	9	9	9	9	9	9	9	9	9	9	9	9	9	9	9	9	9	9	9	9	9	9	9	9	9	9	9	9	9	9	9	9	9	9	9	9
	158	9	3	3	1	10	1	10	1	10	10	1	3	6	6	1	10	3	4	4	6	6	4	1	6	10	3	6	1	10	3	4	10	10	9	9	10	9	10	4	4	4	4	4	6	4	9	6	3
	159	1	1	4	4	1	4	4	1	1	1	4	4	3	1	4	4	1	1	1	1	1	1	3	3	1	4	4	4	4	1	4	1	1	1	1	4	1	1	1	4	1	1	4	4	1	4	1	4
	160	3	4	4	4	3	3	4	3	3	3	3	4	4	4	6	4	4	4	4	4	3	4	3	3	4	4	3	3	4	4	4	4	3	4	3	4	3	4	4	3	4	4	4	4	3	4	4	4
	161	4	4	4	6	6	6	6	6	6	6	6	6	6	3	6	3	3	3	3	3	3	6	6	6	6	6	6	6	4	4	4	4	4	4	4	4	4	4	1	1	1	1	1	6	6	6	6	6
	162	4	3	3	4	3	6	3	4	4	3	4	4	3	4	6	4	4	4	3	4	4	3	3	3	4	4	3	4	4	3	4	4	4	4	4	4	4	4	4	4	4	3	4	4	4	4	4	4
	163	3	9	9	9	9	6	4	4	9	4	6	4	3	10	5	1	1	1	10	6	9	3	10	9	3	5	5	9	9	1	6	6	6	3	3	6	10	3	6	6	6	6	6	5	3	6	10	4
	164	1	4	1	4	1	4	1	3	1	1	1	4	4	1	4	4	4	4	1	1	1	4	4	4	1	1	3	1	1	4	1	1	1	1	4	4	1	1	4	1	1	1	4	1	1	1	4	1
	165	1	4	9	3	3	5	10	5	10	10	5	6	10	10	9	9	4	10	5	5	9	5	10	9	1	10	6	10	5	9	5	6	6	10	1	6	9	10	1	1	1	1	1	3	5	9	5	10
	166	3	3	1	6	1	9	9	4	6	10	6	1	10	4	5	6	6	6	5	10	9	5	4	1	6	6	10	1	4	1	4	3	9	4	1	9	3	4	6	6	6	6	6	5	4	5	5	6
	167	3	10	9	6	9	6	9	4	10	5	4	9	9	6	4	6	1	10	10	1	6	5	4	3	9	9	10	5	9	3	3	3	10	9	3	10	9	3	3	5	4	4	3	9	5	10	5	10
	168	10	10	10	10	10	10	10	10	10	10	10	10	10	10	10	10	10	10	10	10	10	10	10	10	10	9	10	10	10	10	10	10	10	10	10	10	10	10	10	10	10	10	10	10	10	10	10	10
	169	6	5	6	6	6	6	6	6	6	5	6	6	6	5	5	6	6	6	6	6	5	6	6	6	5	6	6	6	6	6	6	6	6	6	5	6	6	6	6	6	6	6	5	6	6	6	6	6
	170	4	5	3	10	6	6	10	4	6	10	6	4	10	4	9	9	1	3	1	5	4	4	4	5	6	10	4	4	3	4	4	3	4	9	3	3	10	5	5	10	1	9	1	6	5	3	6	9
	171	5	5	5	6	5	6	5	5	5	6	5	6	5	5	6	5	5	5	6	5	6	6	6	5	6	6	5	5	5	5	6	5	6	5	5	5	6	5	5	5	5	5	5	6	5	5	5	5
	172	9	9	9	6	6	6	6	6	6	6	6	6	6	4	6	4	4	4	4	4	4	6	6	6	6	6	6	6	3	3	3	3	3	3	3	3	3	3	1	1	1	1	1	6	6	6	6	6
	173	1	1	5	3	4	9	5	4	9	5	3	1	5	1	4	1	3	1	4	9	1	4	5	9	3	9	3	5	5	1	5	10	3	3	9	4	10	5	9	1	6	3	1	4	3	4	6	3
	174	10	10	9	9	9	10	9	10	9	9	10	1	10	9	10	10	10	10	10	10	10	9	9	10	9	10	10	1	10	10	10	10	10	9	10	10	10	10	10	10	10	10	9	9	10	10	9	10
	175	1	1	1	5	5	5	5	5	5	5	5	5	5	1	5	1	1	1	1	1	1	5	5	5	5	5	5	5	10	10	10	10	10	10	10	10	10	10	6	6	6	6	6	5	5	5	5	5
	176	9	1	9	9	9	9	9	1	1	4	1	9	1	1	9	1	9	9	9	9	9	9	9	1	1	1	9	9	9	1	1	1	9	9	9	9	9	1	9	1	9	9	1	1	9	1	9	9
	177	4	10	1	3	1	3	3	10	10	5	6	6	10	3	9	4	3	9	9	4	9	9	9	10	10	10	9	3	5	9	1	6	4	5	9	1	5	4	1	1	1	1	1	6	9	5	10	10
	178	4	4	4	1	4	1	3	1	1	1	4	4	4	1	1	1	4	1	1	1	1	4	4	4	4	1	1	1	1	1	1	4	4	4	1	1	1	1	4	1	1	1	1	4	1	1	4	4
	179	3	3	3	9	9	9	9	9	9	9	9	9	9	9	9	9	9	9	9	9	9	9	9	9	9	9	9	9	4	4	4	4	4	4	4	4	4	4	1	1	1	1	1	9	9	9	9	9
	180	3	3	6	6	6	3	6	3	3	3	6	3	6	3	3	3	3	6	6	3	3	3	3	3	3	3	3	6	3	3	6	3	3	3	3	3	3	3	3	3	3	3	6	6	3	3	3	6
	181	6	3	3	3	3	3	5	3	6	3	3	6	3	6	3	3	3	3	3	3	3	3	3	3	6	3	3	6	6	3	3	3	3	3	6	3	6	3	3	3	3	6	3	3	6	3	3	6
	182	6	6	6	6	5	6	6	5	6	6	6	6	6	6	5	6	5	6	6	6	6	5	5	6	6	5	5	6	6	6	5	6	5	5	6	5	6	5	6	5	6	5	5	6	6	5	6	6
	183	3	3	3	6	6	6	6	6	6	6	6	6	6	9	6	9	9	9	9	9	9	6	6	6	6	6	6	6	1	1	1	1	1	1	1	1	1	1	6	6	6	6	6	6	6	6	6	6
	184	10	9	9	10	10	10	9	9	1	9	9	9	9	9	10	10	10	9	10	9	10	9	9	9	10	10	10	9	10	10	9	10	9	9	10	10	10	10	9	9	10	9	10	10	10	10	10	10
	185	6	3	3	10	5	5	9	6	10	5	4	10	9	3	4	3	10	6	5	10	3	10	6	6	5	3	4	10	10	1	3	10	5	9	10	9	9	10	10	4	6	9	5	3	5	9	6	10
	186	9	10	10	10	9	10	9	1	10	10	9	1	9	10	10	9	9	9	9	10	10	10	10	9	9	10	9	10	10	9	10	10	9	10	10	10	10	10	10	9	10	10	9	9	10	10	9	9
	187	3	6	5	10	10	10	10	10	3	1	6	1	10	1	6	5	10	5	4	1	1	6	5	9	3	6	1	1	10	3	5	1	9	4	9	10	1	10	9	9	9	9	9	10	3	5	3	3
	188	6	1	3	4	6	5	9	9	9	3	4	5	1	3	5	9	3	1	4	10	4	1	3	1	3	6	3	5	4	6	6	1	3	9	3	9	3	5	4	4	4	4	4	6	6	9	9	4
	189	4	4	4	4	4	4	4	4	4	4	4	4	4	4	4	4	4	4	4	4	4	4	4	4	4	4	4	4	4	4	4	4	4	4	4	4	4	4	4	4	4	4	4	4	4	4	4	4
	190	1	5	6	4	6	6	6	5	5	4	9	5	1	10	5	1	5	1	3	4	4	4	10	10	4	6	1	10	9	9	9	9	3	1	1	5	1	4	4	4	4	4	4	10	6	1	1	1
	191	10	10	10	10	10	10	10	9	1	9	10	10	1	10	9	9	10	10	10	10	10	10	9	10	10	9	9	9	10	10	10	9	10	9	10	10	10	9	10	10	10	10	10	10	10	9	10	9
	192	10	5	4	4	4	10	10	5	1	10	3	9	9	1	10	4	3	1	6	3	4	10	10	3	3	10	5	5	3	10	5	3	5	9	3	10	10	6	3	3	3	3	3	1	4	3	4	10
	193	5	5	6	5	6	6	5	5	5	6	6	5	5	6	6	6	6	6	6	5	6	6	6	5	6	6	6	6	6	6	6	6	5	5	5	6	6	6	6	5	5	6	5	6	6	6	6	6
	194	3	3	3	3	3	3	3	3	3	3	3	3	3	3	3	3	3	3	3	3	3	3	3	3	3	3	3	3	3	3	3	3	3	3	3	3	3	3	3	3	3	3	3	3	3	3	3	3
	195	6	6	1	9	5	6	10	6	3	6	5	4	4	3	10	10	3	3	5	4	9	5	9	5	10	6	5	5	6	6	5	9	6	5	9	6	4	10	5	4	6	5	1	6	9	4	4	9
	196	4	3	4	10	6	6	1	10	4	5	3	5	6	5	4	3	4	4	5	9	1	1	1	6	10	1	3	10	1	9	1	9	6	5	10	10	6	6	1	1	1	1	1	1	5	4	3	1
	197	5	5	5	5	5	5	5	5	5	5	5	5	5	10	5	10	10	10	10	10	10	5	5	5	5	5	5	5	9	9	9	9	9	9	9	9	9	9	1	1	1	1	1	5	5	5	5	5
	198	5	5	5	1	1	1	1	1	1	1	1	1	1	10	1	10	10	10	10	10	10	1	1	1	1	1	1	1	9	9	9	9	9	9	9	9	9	9	6	6	6	6	6	1	1	1	1	1
	199	1	4	1	1	1	1	1	4	3	1	4	1	1	1	4	1	1	1	4	4	4	3	1	1	3	1	3	1	1	1	1	4	1	4	1	1	4	1	1	1	1	4	1	1	1	1	1	1
	200	1	1	1	4	4	4	4	4	4	4	4	4	4	3	4	3	3	3	3	3	3	4	4	4	4	4	4	4	10	10	10	10	10	10	10	10	10	10	4	4	4	4	4	4	4	4	4	4
	201	5	6	5	6	5	6	6	5	6	6	5	6	5	5	5	5	5	5	6	5	5	5	5	6	6	6	5	5	5	5	5	6	5	6	6	5	5	6	6	5	5	5	5	5	5	5	5	6
	202	4	4	3	4	4	4	4	3	3	4	4	4	4	4	6	3	4	4	4	4	4	3	4	3	4	4	4	4	4	4	4	4	4	3	3	4	4	4	3	4	4	4	3	4	3	3	4	3
	203	6	6	6	1	1	1	1	1	1	1	1	1	1	3	1	3	3	3	3	3	3	1	1	1	1	1	1	1	4	4	4	4	4	4	4	4	4	4	10	10	10	10	10	1	1	1	1	1
	204	6	6	6	6	6	6	6	6	6	6	6	6	6	6	6	6	6	6	6	6	6	6	6	6	6	6	6	6	6	6	6	6	6	6	6	6	6	6	6	6	6	6	6	6	6	6	6	6
	205	10	10	10	10	10	10	10	10	10	10	10	10	10	10	10	10	10	10	10	10	10	10	10	10	10	10	10	10	10	10	10	10	10	10	10	10	10	10	10	10	10	10	10	10	10	10	10	10
	206	9	5	6	4	6	9	5	3	6	9	4	4	9	4	6	4	9	6	9	9	4	10	5	10	5	3	9	10	1	9	4	6	4	9	5	6	4	4	9	9	9	9	9	10	5	9	5	4
	207	3	1	3	3	4	9	3	10	6	9	5	10	3	3	5	6	3	5	3	3	3	9	4	6	6	5	6	10	9	10	3	3	1	5	3	9	3	1	3	3	3	3	3	10	6	5	6	9
	208	4	4	4	10	10	10	10	10	10	10	10	10	10	4	10	4	4	4	4	4	4	10	10	10	10	10	10	10	6	6	6	6	6	6	6	6	6	6	9	9	9	9	9	10	10	10	10	10
	209	5	6	6	5	5	5	6	6	6	5	6	5	6	5	6	5	5	6	6	5	5	6	5	5	5	6	6	6	5	6	6	5	5	6	6	6	5	5	5	5	6	5	5	6	6	5	5	6
	210	4	3	1	4	5	3	3	1	6	3	10	3	5	6	1	5	6	5	5	3	5	4	3	1	4	1	4	10	3	3	6	6	10	5	10	1	10	3	4	4	4	4	4	10	10	4	1	6
	211	5	5	6	5	5	5	5	5	6	6	5	5	6	5	6	5	5	5	5	6	5	5	5	5	5	5	6	5	5	5	5	6	6	5	5	5	5	5	6	5	5	5	5	6	5	5	5	6
	212	4	10	1	5	5	10	1	9	5	6	6	5	4	9	6	1	3	3	3	6	4	4	4	5	5	9	4	9	9	9	3	6	9	4	9	3	3	6	9	9	9	9	9	9	1	10	9	1
	213	6	5	6	5	6	5	6	6	6	6	5	5	5	5	6	5	6	6	6	6	6	6	6	6	5	6	5	5	6	6	6	6	6	5	6	6	6	6	6	6	6	6	6	6	6	6	6	6
	214	9	9	9	1	9	1	1	1	9	1	9	1	4	1	1	9	9	9	1	9	1	1	1	9	9	9	9	9	9	9	1	9	9	9	9	9	1	9	1	1	1	1	1	1	9	9	9	9
	215	9	10	1	6	9	3	4	5	6	3	4	1	6	10	4	10	3	3	9	9	10	9	6	4	9	1	1	9	3	6	5	10	9	9	5	9	10	3	4	3	10	5	9	4	3	4	9	9
	216	4	1	1	1	4	1	3	1	1	1	1	4	4	4	4	1	1	1	1	1	1	1	4	1	4	4	1	3	1	1	4	1	4	1	1	1	4	4	1	1	1	4	4	4	1	1	1	4
	217	3	3	3	6	6	6	6	3	6	3	3	5	6	6	6	6	3	3	3	3	3	3	5	3	3	3	3	6	6	3	3	3	3	3	3	3	6	3	6	6	3	3	3	3	6	3	3	6
	218	6	5	6	6	5	5	6	6	6	5	5	5	6	6	5	5	6	6	6	6	6	6	6	6	6	6	6	5	6	6	6	5	6	6	6	6	6	6	5	5	6	6	6	6	6	5	5	6
	219	1	1	1	1	1	1	4	1	1	1	4	4	1	1	1	1	1	1	1	1	4	4	4	4	4	1	4	4	1	1	1	4	1	1	1	4	4	1	1	1	4	1	1	1	4	4	1	4
	220	3	3	3	4	4	4	4	4	4	4	4	4	4	6	4	6	6	6	6	6	6	4	4	4	4	4	4	4	5	5	5	5	5	5	5	5	5	5	4	4	4	4	4	4	4	4	4	4
	221	3	3	3	6	6	3	6	6	6	3	6	3	5	3	3	3	3	3	3	3	3	6	3	3	3	6	3	3	6	3	6	6	3	3	3	6	3	6	3	3	3	3	3	3	3	3	6	3
	222	1	3	3	10	6	1	6	6	3	4	4	4	3	4	5	9	5	3	5	3	3	1	3	6	6	5	5	6	9	10	3	5	3	10	9	3	10	1	1	1	1	1	1	5	3	3	6	1
	223	10	10	10	10	10	10	10	10	10	10	10	10	10	10	10	10	10	10	10	10	10	10	10	10	10	10	10	10	10	10	10	10	10	10	10	10	10	10	10	10	10	10	10	10	10	9	10	10
	224	9	9	9	1	1	1	1	1	1	1	1	1	1	4	1	4	4	4	4	4	4	1	1	1	1	1	1	1	10	10	10	10	10	10	10	10	10	10	1	1	1	1	1	1	1	1	1	1
	225	5	6	5	5	5	5	6	5	6	6	5	5	6	5	5	5	5	5	5	5	6	5	5	6	6	5	5	5	6	5	5	5	5	5	5	6	5	6	5	6	5	6	5	5	5	6	5	6
	226	1	9	9	9	1	9	1	9	9	9	1	1	9	9	4	9	1	1	1	9	1	9	1	1	9	9	9	9	1	9	1	9	9	9	1	9	1	9	9	9	9	9	1	1	9	9	1	9
	227	6	3	10	6	4	4	10	4	10	10	10	10	9	3	1	3	9	1	3	3	10	5	4	4	4	1	10	6	6	5	1	5	5	3	4	1	5	1	6	6	6	6	6	9	1	5	6	10
	228	9	10	10	9	9	10	9	9	9	9	10	10	10	10	1	9	10	9	10	9	10	10	9	9	10	10	9	9	10	9	10	10	10	10	9	10	10	10	9	10	10	10	10	10	10	10	10	10
	229	3	10	1	1	9	9	1	6	9	9	9	4	1	10	4	3	1	5	10	3	1	6	4	1	9	6	6	10	1	10	5	1	4	6	10	3	3	1	10	10	10	10	10	4	6	9	3	4
	230	10	10	10	3	3	3	3	3	3	3	3	3	3	3	3	3	3	3	3	3	3	3	3	3	3	3	3	3	6	6	6	6	6	6	6	6	6	6	4	4	4	4	4	3	3	3	3	3
	231	4	4	4	4	4	4	4	4	4	4	4	4	4	1	4	1	1	1	1	1	1	4	4	4	4	4	4	4	1	1	1	1	1	1	1	1	1	1	5	5	5	5	5	4	4	4	4	4
	232	9	4	10	3	9	10	9	3	3	4	3	4	4	10	1	5	1	1	3	3	9	3	3	3	9	4	3	9	10	9	3	9	3	10	1	9	3	10	10	10	10	10	10	3	3	6	6	4
	233	6	5	5	6	6	6	6	6	6	6	6	6	5	5	5	5	6	6	6	6	6	5	6	6	5	6	6	6	6	6	6	6	6	6	6	6	6	6	6	5	6	5	6	6	6	5	6	5
	234	4	4	4	4	3	4	3	4	4	3	3	3	4	4	3	3	4	3	3	4	4	4	4	4	6	3	3	4	3	4	4	3	3	3	3	3	4	4	4	4	4	3	4	3	4	4	4	4
	235	3	4	6	5	6	4	10	4	4	9	6	4	1	1	4	3	4	6	9	6	6	10	6	4	9	4	10	4	10	9	1	10	9	3	5	4	5	10	9	9	9	9	9	6	4	6	10	5
	236	3	6	5	10	3	6	3	9	9	10	10	3	9	10	4	4	3	6	6	10	3	10	6	9	4	6	4	9	5	3	6	3	9	9	4	5	10	10	4	4	4	4	4	4	9	4	6	4
	237	1	1	4	1	1	1	1	4	1	4	1	1	4	4	1	1	4	1	1	4	1	4	1	4	1	1	1	4	1	1	1	1	1	4	1	1	4	4	1	4	4	1	1	1	4	1	1	4
	238	9	5	9	3	3	4	1	4	9	4	5	10	5	1	4	1	3	5	5	1	10	1	5	5	5	3	3	3	4	4	6	6	1	10	3	4	6	4	10	10	10	10	10	5	10	9	4	5
	239	5	5	5	5	6	5	6	6	5	6	6	5	5	5	6	6	6	6	5	5	5	6	6	5	5	6	5	6	6	5	5	5	5	6	5	5	5	5	6	5	5	6	5	5	6	5	6	5
	240	1	4	3	9	1	1	6	1	3	6	6	9	6	4	3	9	10	4	4	6	10	4	9	6	6	6	5	1	3	6	6	5	4	1	10	6	5	5	6	6	10	4	6	4	5	9	1	6
	241	3	10	10	4	4	5	4	6	1	3	1	4	10	9	6	6	9	1	10	5	6	4	6	3	4	3	3	5	1	3	3	10	1	9	10	6	3	4	1	1	1	1	1	4	3	4	1	4
	242	9	6	10	10	1	5	1	1	9	6	6	10	1	10	6	10	4	1	4	1	4	10	5	5	9	10	4	4	5	6	10	3	3	9	6	10	5	5	9	9	9	9	9	6	10	9	10	6
	243	1	1	1	10	10	10	10	10	10	10	10	10	10	10	10	10	10	10	10	10	10	10	10	10	10	10	10	10	1	1	1	1	1	1	1	1	1	1	4	4	4	4	4	10	10	10	10	10
	244	3	3	3	3	6	6	3	3	6	6	3	5	6	3	6	3	6	3	3	3	3	3	6	6	3	5	6	6	6	3	6	3	3	3	3	6	6	3	6	6	6	3	3	3	3	3	6	3
	245	10	10	10	3	3	3	3	3	3	3	3	3	3	6	3	6	6	6	6	6	6	3	3	3	3	3	3	3	10	10	10	10	10	10	10	10	10	10	3	3	3	3	3	3	3	3	3	3
	246	9	1	4	1	4	10	3	5	5	3	5	6	3	1	5	3	9	9	3	1	1	4	10	6	6	3	3	1	5	3	9	5	1	1	4	3	1	9	6	10	6	3	3	4	5	6	3	5
	247	1	1	4	1	1	1	1	4	4	4	4	4	1	4	1	4	1	1	1	1	1	1	4	1	1	4	1	1	1	1	1	1	1	4	1	4	1	1	4	1	4	1	1	1	4	4	4	1
	248	9	4	9	10	4	6	1	10	1	4	6	4	3	6	4	4	5	3	6	6	10	3	9	4	1	6	4	1	5	1	10	5	5	4	6	10	6	5	10	10	10	10	10	4	4	6	4	4
	249	1	4	1	1	1	4	1	1	1	1	1	1	4	1	4	1	4	4	1	1	1	4	4	3	3	4	1	4	4	1	4	4	1	1	1	1	1	1	1	1	1	1	1	1	1	1	4	1
	250	6	6	6	4	4	4	4	4	4	4	4	4	4	5	4	5	5	5	5	5	5	4	4	4	4	4	4	4	6	6	6	6	6	6	6	6	6	6	4	4	4	4	4	4	4	4	4	4
	251	4	4	4	3	3	3	3	3	3	3	3	3	3	9	3	9	9	9	9	9	9	3	3	3	3	3	3	3	3	3	3	3	3	3	3	3	3	3	10	10	10	10	10	3	3	3	3	3
	252	1	3	3	6	9	6	3	4	9	9	5	3	1	4	5	3	5	9	4	5	1	6	6	4	4	6	6	3	6	9	6	9	10	10	6	3	9	10	4	4	4	4	4	9	4	3	3	3
	253	9	9	9	6	6	6	6	6	6	6	6	6	6	3	6	3	3	3	3	3	3	6	6	6	6	6	6	6	5	5	5	5	5	5	5	5	5	5	10	10	10	10	10	6	6	6	6	6
	254	3	3	3	6	6	6	6	6	6	6	6	6	6	3	6	3	3	3	3	3	3	6	6	6	6	6	6	6	10	10	10	10	10	10	10	10	10	10	5	5	5	5	5	6	6	6	6	6
	255	1	1	1	4	1	3	4	1	1	4	1	1	4	4	4	4	1	1	1	4	4	1	1	1	1	4	4	4	4	1	1	4	1	1	1	1	1	1	1	1	1	1	1	1	1	1	4	1
	256	5	5	5	1	1	1	1	1	1	1	1	1	1	9	1	9	9	9	9	9	9	1	1	1	1	1	1	1	3	3	3	3	3	3	3	3	3	3	10	10	10	10	10	1	1	1	1	1
	257	4	4	4	6	6	6	6	6	6	6	6	6	6	6	6	6	6	6	6	6	6	6	6	6	6	6	6	6	4	4	4	4	4	4	4	4	4	4	1	1	1	1	1	6	6	6	6	6
	258	3	3	3	3	6	3	3	3	3	3	3	6	6	3	3	3	3	6	3	3	3	3	3	3	6	3	3	3	6	3	3	6	6	3	6	6	6	3	3	3	6	3	3	6	6	3	6	6
	259	1	10	3	5	5	1	5	6	6	9	5	5	6	5	1	10	10	10	3	4	4	10	6	5	9	5	5	1	10	10	6	1	6	5	10	10	10	9	1	1	1	1	1	9	9	10	10	5
	260	3	6	3	6	3	6	3	3	5	3	6	6	6	3	6	6	3	3	3	6	3	3	5	3	5	3	3	3	3	6	6	6	3	6	6	3	3	3	6	3	3	3	3	3	3	3	3	6
	261	9	9	9	1	1	1	1	1	1	1	1	1	1	4	1	4	4	4	4	4	4	1	1	1	1	1	1	1	5	5	5	5	5	5	5	5	5	5	1	1	1	1	1	1	1	1	1	1
	262	1	1	1	1	1	1	1	1	1	1	1	1	1	10	1	10	10	10	10	10	10	1	1	1	1	1	1	1	4	4	4	4	4	4	4	4	4	4	5	5	5	5	5	1	1	1	1	1
	263	6	6	6	4	4	4	4	4	4	4	4	4	4	4	4	4	4	4	4	4	4	4	4	4	4	4	4	4	5	5	5	5	5	5	5	5	5	5	3	3	3	3	3	4	4	4	4	4
	264	1	1	1	6	6	6	6	6	6	6	6	6	6	4	6	4	4	4	4	4	4	6	6	6	6	6	6	6	6	6	6	6	6	6	6	6	6	6	3	3	3	3	3	6	6	6	6	6
	265	3	3	3	3	3	6	6	3	6	6	3	6	6	3	6	3	3	3	3	3	3	3	6	6	3	6	3	6	3	3	3	3	3	3	3	3	3	3	3	6	6	6	3	3	3	6	3	3
	266	10	10	10	10	10	10	10	10	10	10	10	10	10	10	10	10	10	10	10	10	10	10	10	10	10	10	10	10	10	10	10	10	10	10	10	10	10	10	10	10	10	10	10	10	10	10	10	10
	267	10	10	10	10	10	9	1	9	10	9	9	10	1	10	9	10	10	9	9	9	10	10	9	10	9	9	10	10	9	10	10	10	10	10	9	10	10	10	9	10	10	10	10	10	9	9	9	10
	268	1	1	4	4	1	3	1	1	4	1	1	1	1	1	1	1	4	1	1	1	1	1	4	4	4	4	1	1	1	1	4	4	1	4	4	4	1	1	1	1	1	4	1	1	4	1	1	1
	269	4	9	6	9	10	5	9	9	4	10	3	5	5	5	6	5	3	4	3	10	3	10	6	9	10	10	9	6	9	4	10	3	1	10	1	3	1	4	10	4	5	1	4	6	10	5	9	9
	270	10	1	10	1	1	1	6	9	10	6	6	4	4	4	9	10	3	10	4	1	10	4	10	4	9	4	6	1	6	5	1	3	10	5	10	6	1	6	1	1	1	1	1	4	3	6	9	1
	271	5	5	5	10	10	10	10	10	10	10	10	10	10	9	10	9	9	9	9	9	9	10	10	10	10	10	10	10	1	1	1	1	1	1	1	1	1	1	10	10	10	10	10	10	10	10	10	10
	272	4	3	4	4	3	6	4	4	3	6	4	3	6	4	4	3	4	4	4	4	4	4	6	4	3	4	3	4	4	3	4	4	3	3	4	4	4	4	3	4	4	4	4	3	4	4	4	4
	273	1	1	1	1	1	1	1	1	1	1	1	1	1	1	1	1	1	1	1	1	1	1	1	1	1	1	1	1	1	1	1	1	1	1	1	1	1	1	1	1	1	1	1	1	1	1	1	1
	274	3	3	4	4	3	4	4	4	4	3	4	4	6	3	4	4	4	4	4	4	3	4	4	4	3	4	4	3	3	3	4	3	4	4	4	3	4	4	3	4	4	4	4	3	4	4	4	4
	275	1	10	6	4	3	10	10	3	5	3	6	10	10	4	6	10	10	6	1	3	10	6	10	3	9	4	4	5	9	10	1	9	1	4	6	6	6	9	4	4	4	4	4	5	5	4	4	6
	276	3	4	3	3	6	6	10	5	4	3	3	4	10	6	6	10	9	10	5	3	10	3	9	5	4	5	4	5	6	6	5	1	9	5	1	6	5	5	5	5	5	5	5	4	5	3	10	3
	277	9	1	1	9	1	1	9	9	9	9	1	1	1	9	9	9	1	1	9	9	9	9	1	9	1	4	1	9	1	9	9	9	1	9	1	9	9	9	1	1	9	9	1	1	9	9	9	9
	278	3	3	4	6	4	4	3	3	4	3	3	4	3	3	3	3	3	3	4	4	4	4	4	4	4	3	4	4	4	4	4	4	4	4	3	4	4	4	3	4	4	4	4	4	3	3	4	4
	279	1	1	1	6	6	6	6	6	6	6	6	6	6	10	6	10	10	10	10	10	10	6	6	6	6	6	6	6	10	10	10	10	10	10	10	10	10	10	6	6	6	6	6	6	6	6	6	6
	280	3	6	3	3	3	3	3	6	6	3	3	3	6	3	3	3	3	6	3	3	3	3	3	3	5	3	5	3	3	3	6	3	3	6	3	6	3	3	3	3	3	3	3	6	3	3	6	3
	281	9	10	4	6	10	6	9	4	6	3	9	9	3	3	9	4	10	5	1	10	5	1	4	6	4	9	6	10	10	9	5	5	10	1	9	9	10	9	10	10	10	10	10	6	3	9	6	10
	282	3	3	3	4	4	4	4	4	4	4	4	4	4	9	4	9	9	9	9	9	9	4	4	4	4	4	4	4	1	1	1	1	1	1	1	1	1	1	10	10	10	10	10	4	4	4	4	4
	283	6	6	6	4	4	4	4	4	4	4	4	4	4	10	4	10	10	10	10	10	10	4	4	4	4	4	4	4	3	3	3	3	3	3	3	3	3	3	9	9	9	9	9	4	4	4	4	4
	284	3	4	4	4	3	4	3	4	3	4	3	3	6	3	4	4	3	3	4	3	4	4	4	6	4	4	4	4	4	3	4	4	3	3	3	4	3	3	4	4	4	4	4	4	4	3	4	3
	285	6	6	6	10	9	10	10	10	10	10	10	10	10	10	10	10	10	10	10	10	10	10	9	10	10	10	10	10	4	4	4	4	4	4	4	4	4	4	5	5	5	5	5	10	10	10	10	10
	286	1	1	1	9	9	9	9	9	9	9	9	9	9	6	9	6	6	6	6	6	6	9	9	9	9	9	9	9	1	1	1	1	1	1	1	1	1	1	10	10	10	10	10	9	9	9	9	9
	287	5	5	5	10	10	10	10	10	10	10	10	10	10	10	10	10	10	10	10	10	10	10	10	10	10	10	10	10	4	4	4	4	4	4	4	4	4	4	1	1	1	1	1	10	10	10	10	10
	288	3	3	3	6	6	3	3	6	3	3	3	6	3	3	3	3	6	6	3	3	6	5	3	3	6	3	3	3	3	6	6	3	3	3	3	3	6	3	6	3	3	3	3	6	6	3	3	3
	289	10	10	10	6	6	6	6	6	6	6	6	6	6	9	6	9	9	9	9	9	9	6	6	6	6	6	6	6	5	5	5	5	5	5	5	5	5	5	3	3	3	3	3	6	6	6	6	6
	290	6	10	5	6	4	10	3	4	5	10	3	6	6	9	5	9	1	4	5	9	1	3	1	1	3	4	3	4	5	9	5	5	3	9	10	3	9	5	6	5	1	1	1	5	6	4	5	1
	291	9	9	9	9	9	1	9	1	1	1	1	1	4	9	9	9	9	9	9	9	1	1	1	1	9	1	4	9	9	9	1	9	1	1	1	9	1	9	9	9	9	9	1	1	9	1	9	9
	292	10	10	10	10	10	6	10	9	6	3	3	6	10	4	9	1	3	1	6	3	6	6	3	9	9	1	1	10	3	4	5	3	4	6	4	6	6	5	5	6	6	4	9	1	10	5	5	10
	293	6	5	5	10	6	3	1	6	1	6	3	6	9	10	9	3	5	1	3	5	10	10	3	1	6	10	4	1	4	9	3	9	4	9	5	9	10	9	1	1	1	1	1	4	10	3	1	1
	294	5	4	4	5	1	3	1	1	3	6	10	4	1	9	10	9	1	9	4	3	5	4	10	4	10	10	4	1	1	6	9	4	6	1	9	3	9	4	3	3	3	3	3	6	10	10	6	10
	295	1	1	4	1	4	4	1	4	4	1	1	4	4	1	1	1	1	4	1	1	1	4	1	4	1	1	4	4	1	1	1	1	1	1	1	1	1	1	1	1	1	1	1	1	4	1	4	1
	296	9	9	9	9	4	9	1	9	1	9	1	9	9	1	1	9	1	9	1	9	1	1	9	1	1	1	9	1	9	1	9	9	9	9	1	1	9	1	9	9	9	1	9	9	1	9	9	9
	297	1	1	1	1	4	4	1	4	1	1	1	1	4	1	4	1	4	1	4	4	1	1	1	1	1	4	1	1	4	1	1	1	1	1	4	4	1	1	1	4	1	4	1	1	1	1	4	1
	298	5	5	5	6	6	6	5	6	5	6	5	6	5	6	5	6	6	6	5	6	6	5	6	6	5	6	6	5	6	6	6	6	6	5	6	6	6	6	6	6	5	6	6	6	6	6	6	6
	299	5	6	9	9	5	9	1	9	1	5	5	4	1	5	9	6	6	9	3	4	6	10	5	10	1	3	5	10	1	5	10	4	5	6	4	5	10	10	10	10	10	10	10	3	3	10	10	1
	300	3	6	4	6	6	10	4	5	1	5	10	10	10	4	5	5	3	3	4	4	4	5	4	3	1	4	1	3	5	3	1	5	5	9	1	10	9	1	3	3	3	3	3	4	10	3	1	5
	301	1	10	1	1	1	5	10	5	9	9	9	1	3	1	9	6	1	1	10	1	10	3	1	9	1	3	1	10	9	4	5	9	9	10	5	4	4	5	10	10	10	10	10	9	10	9	9	1
	302	3	3	3	10	10	10	10	10	10	10	10	10	10	10	10	10	10	10	10	10	10	10	10	10	10	9	10	10	4	4	4	4	4	4	4	4	4	4	10	10	10	10	10	10	10	10	10	10
	303	9	9	9	6	10	1	3	6	3	1	6	10	10	4	10	3	3	6	1	9	1	5	3	1	5	4	1	5	10	4	5	5	3	1	6	6	4	5	4	4	4	4	4	10	3	6	10	10
	304	9	9	9	10	9	10	10	10	10	10	10	10	10	10	10	10	10	10	10	10	10	10	9	10	10	10	10	10	3	3	3	3	3	3	3	3	3	3	10	10	10	10	10	10	10	10	10	10
	305	6	6	6	4	4	4	4	4	4	4	4	4	4	3	4	3	3	3	3	3	3	4	4	4	4	4	4	4	5	5	5	5	5	5	5	5	5	5	10	10	10	10	10	4	4	4	4	4
	306	9	9	9	3	3	3	3	3	3	3	3	3	3	3	3	3	3	3	3	3	3	3	3	3	3	3	3	3	3	3	3	3	3	3	3	3	3	3	1	1	1	1	1	3	3	3	3	3
	307	10	4	1	5	1	5	9	4	10	3	10	1	1	6	3	6	4	1	9	4	9	3	10	10	3	4	4	5	3	10	5	1	5	3	5	5	10	1	3	3	3	3	3	9	3	1	9	10
	308	9	5	10	4	6	9	6	5	3	10	3	9	9	10	10	10	1	10	3	1	3	9	3	4	9	6	4	9	3	5	9	3	5	6	5	5	10	9	9	9	9	9	9	9	10	6	10	10
	309	1	1	1	1	4	4	4	1	1	4	1	1	1	1	1	4	1	1	1	4	1	1	3	4	1	1	3	1	1	4	1	1	4	1	1	1	4	4	1	4	1	1	1	1	1	4	4	1
	310	6	5	9	10	5	1	5	4	1	5	9	4	5	4	3	5	4	10	6	3	5	10	9	5	5	4	1	3	5	4	1	5	3	5	3	9	10	1	5	5	5	5	5	4	9	5	1	1
	311	6	6	3	3	3	3	6	3	5	3	3	6	3	3	3	3	3	6	3	6	3	6	3	3	6	6	6	3	3	3	3	3	3	3	3	3	3	3	3	3	3	3	6	6	3	3	3	3
	312	10	4	1	9	9	10	1	9	3	9	3	10	9	9	1	1	1	10	4	4	5	10	6	3	9	10	9	1	4	9	10	1	4	5	9	4	4	1	10	10	10	10	10	4	3	1	9	9
	313	9	9	9	9	9	9	9	9	9	9	9	9	9	9	9	9	9	9	9	9	9	9	9	9	9	9	9	9	9	9	9	9	9	9	9	9	9	9	9	9	9	9	9	9	9	9	9	9
	314	1	9	5	10	9	10	1	1	10	1	3	3	9	1	10	1	4	9	9	6	1	1	3	9	4	5	10	9	4	10	5	5	4	4	4	5	6	5	9	6	5	5	5	3	5	9	10	3
	315	3	3	4	3	9	3	9	6	9	4	1	6	10	5	10	10	5	1	6	9	10	6	9	1	9	3	3	4	6	10	3	3	3	5	3	3	9	3	3	9	1	5	1	10	9	6	3	10
	316	3	3	3	3	3	3	3	3	3	3	3	3	3	6	3	6	6	6	6	6	6	3	3	3	3	3	3	3	1	1	1	1	1	1	1	1	1	1	5	5	5	5	5	3	3	3	3	3
	317	1	9	1	1	9	9	1	9	1	1	9	9	9	9	9	1	9	9	9	9	9	1	9	1	4	9	1	1	9	9	9	9	1	9	9	9	1	1	9	9	9	1	9	9	9	9	9	9
	318	4	4	4	4	4	4	4	4	4	4	4	4	4	4	4	4	4	4	4	4	4	4	4	4	4	4	4	4	4	4	4	4	4	4	4	4	4	4	4	4	4	4	4	4	4	4	4	4
	319	10	9	9	9	1	4	10	9	4	9	10	10	4	6	10	3	9	5	6	10	3	5	4	1	10	6	4	10	3	6	6	3	6	3	4	9	9	9	4	4	4	4	4	1	4	10	5	10
	320	9	3	5	5	4	9	4	1	6	9	6	6	6	5	6	6	3	9	10	9	10	5	6	10	9	5	1	5	10	5	9	4	10	9	1	1	9	4	5	5	5	5	5	10	9	1	9	5
	321	1	1	1	9	9	9	9	9	9	9	9	9	9	1	9	1	1	1	1	1	1	9	9	9	9	9	9	9	10	10	10	10	10	10	10	10	10	10	9	9	9	9	9	9	9	9	9	9
	322	9	9	10	9	9	9	10	9	1	10	10	1	10	10	9	10	10	10	9	10	10	9	9	9	9	10	10	9	10	9	10	10	10	10	10	10	10	10	10	10	10	9	9	10	10	10	10	10
	323	3	3	3	3	3	3	3	3	3	3	3	3	3	3	3	3	3	3	3	3	3	3	3	3	3	3	3	3	1	1	1	1	1	1	1	1	1	1	9	9	9	9	9	3	3	3	3	3
	324	9	5	9	6	5	3	1	1	3	5	6	5	9	6	1	6	5	3	5	3	9	3	3	9	6	9	10	9	9	1	6	1	4	5	5	6	6	1	10	10	10	10	10	3	1	1	6	10
	325	4	4	4	4	4	4	4	4	4	4	4	4	4	6	4	6	6	6	6	6	6	4	4	4	4	4	4	4	6	6	6	6	6	6	6	6	6	6	5	5	5	5	5	4	4	4	4	4
	326	3	3	3	3	3	3	3	3	3	3	3	3	3	3	3	3	3	3	3	3	3	3	3	3	3	3	3	3	3	3	3	3	3	3	3	3	3	3	3	3	3	3	3	3	3	3	3	3
	327	5	5	5	9	5	10	5	5	6	6	10	10	10	10	5	10	1	10	4	10	3	5	5	10	6	3	10	4	3	1	6	1	6	9	3	4	4	10	3	3	3	3	3	5	5	4	5	5
	328	4	4	4	3	6	3	3	3	3	4	3	4	3	4	4	4	4	3	4	4	4	3	4	3	4	4	4	3	4	3	3	4	4	4	3	4	3	4	4	4	4	4	4	3	3	3	4	3
	329	9	1	9	1	1	4	9	4	9	1	9	9	1	9	9	9	1	9	1	9	1	9	1	4	9	1	9	1	1	1	9	9	9	9	1	9	9	9	9	1	9	9	9	1	9	9	1	9
	330	3	3	3	6	6	3	3	3	3	3	3	3	3	3	6	6	6	6	6	6	3	6	5	6	6	6	6	6	3	6	3	3	6	3	3	3	6	3	3	6	3	6	3	6	3	3	3	6
	331	5	1	6	9	1	3	10	6	1	3	10	10	3	10	3	3	1	10	3	9	10	9	3	5	9	1	3	10	10	10	3	3	1	10	10	3	3	1	6	6	6	6	6	6	3	3	5	3
	332	9	9	9	6	6	6	6	6	6	6	6	6	6	6	6	6	6	6	6	6	6	6	6	6	6	6	6	6	6	6	6	6	6	6	6	6	6	6	3	3	3	3	3	6	6	6	6	6
	333	6	6	6	6	6	6	6	6	6	6	6	6	6	6	6	6	6	6	6	6	6	6	6	6	6	6	6	6	6	6	6	6	6	6	6	6	6	6	6	6	6	6	6	6	6	6	6	6
	334	1	3	1	9	5	5	3	5	10	1	9	1	9	9	6	3	9	4	5	3	10	5	5	3	5	3	9	10	5	1	5	5	3	3	9	5	1	5	5	5	5	5	5	6	10	1	9	10
	335	9	9	9	3	3	3	3	3	3	3	3	3	3	6	3	6	6	6	6	6	6	3	3	3	3	3	3	3	4	4	4	4	4	4	4	4	4	4	3	3	3	3	3	3	3	3	3	3
	336	6	6	5	6	6	5	6	5	5	6	6	6	5	6	6	6	6	6	5	6	5	6	6	5	5	5	6	6	5	6	6	6	5	6	5	5	6	5	5	5	5	5	6	6	5	5	6	6
	337	3	3	3	3	3	5	3	5	3	3	5	6	6	3	3	3	3	3	3	3	6	3	5	3	6	3	6	6	3	6	3	6	3	6	6	3	3	3	3	3	3	3	3	3	3	3	6	3
	338	6	5	5	6	5	5	5	5	5	5	5	6	6	5	5	5	5	5	5	5	5	5	5	6	6	5	5	5	5	5	5	6	5	5	5	5	5	5	5	6	6	5	6	5	5	5	5	5
	339	4	4	4	1	1	1	1	1	1	1	1	1	1	3	1	3	3	3	3	3	3	1	1	1	1	1	1	1	1	1	1	1	1	1	1	1	1	1	9	9	9	9	9	1	1	1	1	1
	340	4	4	1	1	10	6	10	5	3	4	10	6	10	1	4	4	4	3	3	10	6	10	5	10	3	5	5	6	6	5	5	3	5	10	1	6	3	6	5	4	6	6	9	4	6	1	6	3
	341	4	4	4	9	9	9	9	9	9	9	9	9	9	6	9	6	6	6	6	6	6	9	9	9	9	9	9	9	6	6	6	6	6	6	6	6	6	6	9	9	9	9	9	9	9	9	9	9
	342	1	1	1	5	5	5	5	5	5	5	5	5	5	1	5	1	1	1	1	1	1	5	5	5	5	5	5	5	10	10	10	10	10	10	10	10	10	10	5	5	5	5	5	5	5	5	5	5
	343	1	1	6	4	9	9	5	9	4	10	5	10	6	4	5	3	9	5	5	6	5	10	9	5	1	4	10	10	1	10	6	6	1	3	1	5	9	6	9	9	9	9	9	5	6	10	9	4
	344	10	9	10	1	1	4	6	6	5	9	4	6	5	5	9	4	4	9	9	10	9	4	10	1	1	1	4	4	9	4	1	1	1	9	4	9	6	9	6	5	6	10	5	6	9	6	5	10
	345	5	6	6	6	6	5	6	6	6	6	5	5	5	6	6	6	6	6	6	6	6	5	6	5	6	5	6	6	6	6	6	6	6	6	6	6	6	6	6	6	6	6	6	5	6	5	6	6
	346	1	1	1	5	5	5	5	5	5	5	5	5	5	5	5	5	5	5	5	5	5	5	5	5	5	5	5	5	6	6	6	6	6	6	6	6	6	6	5	5	5	5	5	5	5	5	5	5
	347	9	9	9	9	4	1	1	9	9	1	1	4	9	1	1	1	9	1	1	9	9	1	1	1	1	1	1	9	9	9	9	9	9	9	1	9	1	1	9	9	9	9	9	1	9	1	9	1
	348	6	6	6	6	6	6	6	6	6	6	6	6	6	6	6	6	6	6	6	6	6	6	6	6	6	6	6	6	6	6	6	6	6	6	6	6	6	6	6	6	6	6	6	6	6	6	6	6
	349	9	4	9	9	3	1	3	5	5	3	10	3	1	4	5	1	1	10	1	3	9	1	3	9	5	9	6	1	4	6	6	1	3	4	4	3	4	10	1	1	1	1	1	1	3	6	6	1
	350	9	9	9	3	3	3	3	3	3	3	3	3	3	4	3	4	4	4	4	4	4	3	3	3	3	3	3	3	5	5	5	5	5	5	5	5	5	5	1	1	1	1	1	3	3	3	3	3
	351	6	3	6	6	6	6	6	6	3	3	6	5	6	3	3	3	3	3	3	3	3	3	3	3	6	6	3	6	6	3	6	3	3	3	3	3	3	6	6	3	3	6	3	6	3	3	6	3
	352	9	4	9	9	1	5	3	4	10	4	4	3	10	5	5	4	5	4	10	4	6	3	5	4	5	1	3	5	9	1	6	1	1	6	10	6	6	4	4	4	4	4	4	1	9	9	4	10
	353	4	4	4	9	9	9	9	9	9	9	9	9	9	1	9	1	1	1	1	1	1	9	9	9	9	9	9	9	5	5	5	5	5	5	5	5	5	5	9	9	9	9	9	9	9	9	9	9
	354	6	3	3	6	6	3	3	3	6	6	6	3	6	6	3	3	3	6	3	6	3	3	3	3	6	3	3	5	3	6	3	3	3	3	3	3	3	3	6	3	3	3	6	3	3	6	3	3
	355	1	1	1	1	1	1	1	1	1	1	1	1	1	1	1	1	1	1	1	1	1	1	1	1	1	1	1	1	1	1	1	1	1	1	1	1	1	1	1	1	1	1	1	1	1	1	1	1
	356	1	1	1	4	1	4	1	1	1	4	3	1	3	4	4	1	4	1	1	1	1	4	3	1	1	4	4	1	4	4	1	1	4	4	1	1	1	1	1	1	4	1	1	4	4	1	1	1
	357	1	1	1	9	9	9	9	9	9	9	9	9	9	6	9	6	6	6	6	6	6	9	9	9	9	9	9	9	5	5	5	5	5	5	5	5	5	5	3	3	3	3	3	9	9	9	9	9
	358	3	3	3	1	9	1	5	10	9	5	1	9	1	4	5	9	1	5	4	4	4	5	3	10	6	3	9	10	5	9	1	1	4	10	10	10	9	6	5	5	5	5	5	1	3	1	10	5
	359	1	1	9	4	1	9	9	4	1	1	9	9	9	1	4	9	1	1	9	9	9	9	4	1	9	9	9	1	9	9	9	9	9	9	9	1	9	1	9	1	9	9	9	9	9	9	1	1
	360	6	6	4	3	5	1	6	10	4	6	4	4	6	10	6	4	4	6	9	4	3	6	10	5	10	3	3	6	6	10	4	4	9	6	1	4	10	1	10	9	4	3	3	1	5	4	4	5
	361	6	3	3	3	6	6	6	3	3	3	3	3	3	3	3	3	6	3	3	6	3	6	6	6	6	3	5	3	3	3	3	3	3	6	3	3	6	3	3	6	3	6	3	3	6	3	6	3
	362	6	6	6	3	3	3	3	3	3	3	3	3	3	10	3	10	10	10	10	10	10	3	3	3	3	3	3	3	9	9	9	9	9	9	9	9	9	9	5	5	5	5	5	3	3	3	3	3
	363	10	9	10	9	10	9	9	10	1	10	9	9	9	10	9	10	9	10	10	10	9	10	10	10	10	9	10	9	10	10	10	10	9	10	10	10	10	10	10	9	9	9	10	9	9	10	10	10
	364	1	1	9	1	9	9	9	1	1	9	9	9	1	9	1	9	9	9	9	1	9	1	9	1	1	9	1	9	9	9	9	9	9	1	9	9	9	9	9	1	9	9	9	9	1	9	9	1
	365	1	9	1	1	1	9	9	1	9	9	9	1	9	9	9	1	9	9	1	1	9	9	9	9	1	1	9	1	1	9	9	9	9	9	1	1	1	9	9	9	1	1	9	9	9	9	9	9
	366	3	3	3	3	3	3	3	3	3	3	3	3	3	3	3	3	3	3	3	3	3	3	3	3	3	3	3	3	3	3	3	3	3	3	3	3	3	3	3	3	3	3	3	3	3	3	3	3
	367	10	10	10	4	4	4	4	4	4	4	4	4	4	5	4	5	5	5	5	5	5	4	4	4	4	4	4	4	5	5	5	5	5	5	5	5	5	5	4	4	4	4	4	4	4	4	4	4
	368	10	10	10	10	10	10	1	10	10	10	10	10	9	10	10	10	10	10	10	9	10	10	9	10	10	9	1	9	10	10	10	10	10	10	10	10	10	9	9	9	10	10	9	9	10	10	10	10
	369	5	5	5	10	6	6	3	3	1	1	9	9	1	4	9	5	1	1	10	9	10	9	1	4	9	4	10	4	1	10	4	5	10	6	4	10	4	3	4	4	4	4	4	4	10	3	1	3
	370	10	10	10	9	1	10	10	9	1	9	9	10	9	10	10	10	10	9	10	10	10	9	9	9	9	9	10	10	9	10	10	10	10	10	10	9	10	10	10	10	10	10	9	9	10	10	10	9
	371	9	6	3	5	10	4	6	4	3	6	4	6	9	6	5	3	9	5	5	5	9	10	4	10	3	9	4	9	5	6	3	10	6	9	9	10	3	6	9	9	9	9	9	5	4	4	9	6
	372	5	6	1	5	10	9	10	1	3	4	3	9	4	5	10	10	10	9	9	3	10	9	9	10	5	10	9	4	3	9	10	10	10	9	3	4	6	9	9	9	9	9	9	4	9	1	1	4
	373	1	1	1	4	1	3	4	1	4	4	4	1	3	4	4	1	1	4	1	4	1	1	1	1	1	1	4	1	1	1	4	1	1	1	1	1	1	1	1	4	1	1	1	1	1	4	1	4
	374	9	9	9	4	4	4	4	4	4	4	4	4	4	9	4	9	9	9	9	9	9	4	4	4	4	4	4	4	10	10	10	10	10	10	10	10	10	10	4	4	4	4	4	4	4	4	4	4
	375	10	9	10	1	9	10	10	9	10	10	9	9	10	10	10	10	9	10	10	9	10	10	9	9	9	1	9	10	9	10	9	10	10	10	10	10	10	10	10	10	10	9	10	10	10	9	10	9
	376	5	5	5	1	1	1	1	1	1	1	1	1	1	10	1	10	10	10	10	10	10	1	1	1	1	1	1	1	5	5	5	5	5	5	5	5	5	5	1	1	1	1	1	1	1	1	1	1
	377	9	10	9	10	9	1	9	9	10	10	10	9	9	10	9	10	10	9	9	10	10	9	10	10	1	10	10	9	10	9	10	10	9	10	9	10	10	10	9	9	10	10	10	10	9	10	10	9
	378	1	4	1	3	10	4	4	3	4	9	1	9	3	10	3	10	3	5	4	9	9	10	5	10	5	10	10	1	5	6	5	4	6	3	4	3	5	6	4	4	4	4	4	4	4	10	1	9
	379	6	6	6	6	6	6	6	6	6	6	6	6	6	4	6	4	4	4	4	4	4	6	6	6	6	6	6	6	10	10	10	10	10	10	10	10	10	10	5	5	5	5	5	6	6	6	6	6
	380	4	4	4	3	3	4	3	3	4	3	4	4	3	4	4	4	4	3	3	3	3	4	4	3	4	4	3	4	4	3	4	4	4	4	3	4	3	4	4	4	3	4	4	4	3	4	4	4
	381	10	5	10	6	10	1	3	3	6	10	4	10	4	5	9	4	4	6	5	5	1	9	10	1	3	6	9	6	10	5	6	5	3	9	5	9	3	5	10	10	10	10	10	4	3	10	3	3
	382	9	9	9	9	4	9	9	9	1	1	4	9	9	1	9	9	9	9	9	9	9	9	1	9	9	1	1	1	9	1	1	1	9	1	9	1	9	9	1	1	9	1	1	9	1	9	9	1
	383	3	3	3	1	1	1	1	1	1	1	1	1	1	4	1	4	4	4	4	4	4	1	1	1	1	1	1	1	4	4	4	4	4	4	4	4	4	4	5	5	5	5	5	1	1	1	1	1
	384	6	9	5	1	3	6	1	9	3	10	9	3	9	1	1	9	4	5	5	6	4	1	9	10	6	9	3	6	5	4	6	1	6	10	10	4	5	3	10	9	9	10	10	3	3	9	6	6
	385	6	6	6	6	6	6	6	6	6	6	6	6	6	6	6	6	6	6	6	6	6	6	6	6	6	6	6	6	6	6	6	6	6	6	6	6	6	6	6	6	6	6	6	6	6	6	6	6
	386	6	6	5	5	6	6	5	5	5	6	6	6	6	6	5	5	6	6	6	6	5	6	6	6	6	5	5	5	6	6	6	6	5	6	5	5	6	6	6	5	5	6	5	5	5	6	6	6
	387	6	6	6	10	10	10	10	10	10	10	10	10	10	10	10	10	10	10	10	10	10	10	10	10	10	10	10	10	10	10	10	10	10	10	10	10	10	10	5	5	5	5	5	10	10	10	10	10
	388	1	3	9	9	6	10	10	3	4	9	3	6	9	1	4	10	1	9	3	10	10	10	4	3	9	9	3	6	6	4	6	3	3	6	10	3	4	1	4	4	4	4	4	3	9	4	3	9
	389	1	9	3	5	5	1	9	3	5	5	4	5	1	1	4	10	4	3	6	4	10	3	1	1	3	5	5	3	5	9	10	4	3	3	9	6	6	6	6	3	10	5	5	3	1	1	6	4
	390	1	6	1	3	1	5	5	5	4	1	1	6	4	4	6	4	6	4	9	4	6	1	3	9	9	1	6	6	9	9	3	1	10	6	6	9	6	3	6	6	6	6	6	9	1	3	4	9
	391	10	9	10	10	9	10	10	10	9	10	9	9	10	10	9	10	9	9	10	10	10	10	10	9	10	10	10	10	10	10	10	10	9	10	9	9	10	10	10	10	9	10	9	10	10	9	9	9
	392	4	6	3	4	3	10	6	10	10	9	10	3	10	1	10	9	10	10	10	3	9	9	3	3	6	9	10	3	4	6	5	5	5	1	4	4	6	1	6	6	6	6	6	4	9	3	9	3
	393	10	10	9	10	9	9	10	10	10	10	9	9	10	10	10	10	9	10	9	10	10	9	10	10	10	9	9	10	10	10	10	10	10	10	9	10	10	9	10	10	10	9	10	10	10	10	9	9
	394	10	3	5	6	1	10	3	10	1	10	10	6	10	6	4	10	5	1	10	9	5	10	3	5	10	4	6	4	9	3	3	3	9	4	10	9	4	6	10	10	10	10	10	3	6	3	5	1
	395	4	4	3	3	4	6	4	4	4	4	4	3	3	4	3	3	4	4	4	4	3	4	3	4	3	3	3	4	4	3	4	3	4	4	3	4	4	4	4	4	4	3	4	4	3	4	3	4
	396	3	3	3	6	6	3	6	3	6	6	6	5	3	6	3	3	3	6	3	3	3	3	6	3	6	3	3	6	3	6	6	3	3	6	3	3	3	3	3	3	3	3	3	6	3	3	3	3
	397	6	10	5	3	6	5	3	6	9	3	3	6	5	4	9	4	10	3	10	9	5	6	6	6	6	9	3	9	3	1	1	5	10	5	4	10	5	4	9	3	3	10	9	10	4	10	9	3
	398	6	6	6	5	5	5	5	5	5	5	5	5	5	9	5	9	9	9	9	9	9	5	5	5	5	5	5	5	9	9	9	9	9	9	9	9	9	9	10	10	10	10	10	5	5	5	5	5
	399	1	1	1	6	6	6	6	6	6	6	6	6	6	1	6	1	1	1	1	1	1	6	6	6	6	6	6	6	9	9	9	9	9	9	9	9	9	9	10	10	10	10	10	6	6	6	6	6
	400	4	4	4	4	3	6	4	3	4	3	3	3	4	4	4	4	3	3	4	4	4	4	4	3	3	4	3	3	4	4	4	4	4	3	4	4	3	4	3	4	4	4	4	3	4	4	3	4
	401	5	5	5	9	9	9	9	9	9	9	9	9	9	5	9	5	5	5	5	5	5	9	9	9	9	9	9	9	6	6	6	6	6	6	6	6	6	6	4	4	4	4	4	9	9	9	9	9
	402	6	3	4	4	3	5	3	4	1	4	4	3	5	3	1	1	10	10	5	9	10	1	5	1	10	10	4	5	6	5	4	4	1	1	4	4	1	4	4	4	4	4	4	5	6	5	1	1
	403	6	6	6	9	9	9	9	9	9	9	9	9	9	5	9	5	5	5	5	5	5	9	9	9	9	9	9	9	5	5	5	5	5	5	5	5	5	5	10	10	10	10	10	9	9	9	9	9
	404	1	1	4	1	3	1	4	1	1	1	3	1	4	1	4	4	1	1	1	4	4	3	3	1	4	4	1	4	1	4	1	1	1	1	1	1	4	1	1	4	4	1	1	1	4	1	4	1
	405	6	4	4	10	1	6	9	3	3	5	10	10	9	3	5	5	10	10	10	6	9	10	9	6	6	5	6	1	1	1	3	4	6	10	9	4	3	4	3	3	3	3	3	3	5	9	5	1
	406	3	6	3	5	6	6	3	6	6	3	3	3	6	6	5	3	3	3	3	3	3	6	3	3	3	5	6	3	3	3	6	6	3	6	3	3	3	6	3	3	3	3	3	3	3	3	3	3
	407	9	9	9	9	9	9	9	9	9	9	9	9	9	9	9	9	9	9	9	9	9	9	9	9	9	9	9	9	9	9	9	9	9	9	9	9	9	9	9	9	9	9	9	9	9	9	9	9
	408	4	4	3	3	4	3	3	4	4	3	3	4	6	4	3	3	4	4	4	4	4	4	3	4	4	4	4	3	4	3	4	4	3	4	4	4	4	3	3	4	3	4	3	4	4	4	4	4
	409	6	5	5	3	9	3	5	4	6	6	10	4	5	4	4	4	10	1	6	1	4	10	10	3	9	3	3	5	9	5	5	3	5	3	3	6	5	3	1	9	6	5	6	10	5	3	6	6
	410	9	10	9	10	9	10	10	9	10	10	10	9	9	10	10	10	10	10	10	10	10	9	10	10	9	9	10	10	9	10	10	9	10	10	9	9	9	9	10	10	10	10	10	9	10	9	10	10
	411	5	5	5	9	9	9	9	9	9	9	9	9	9	6	9	6	6	6	6	6	6	9	9	9	9	9	9	9	4	4	4	4	4	4	4	4	4	4	9	9	9	9	9	9	9	9	9	9
	412	4	4	4	4	4	4	4	4	4	4	4	4	4	4	4	4	4	4	4	4	4	4	4	4	4	4	4	4	4	4	4	4	4	4	4	4	4	4	4	4	4	4	4	4	4	4	4	4
	413	5	6	6	6	6	5	5	6	6	6	5	5	6	6	6	6	6	6	5	6	6	6	6	5	6	5	6	6	6	6	6	6	5	6	6	5	5	5	6	5	5	6	5	6	6	5	5	6
	414	4	4	4	6	6	6	6	6	6	6	6	6	6	9	6	9	9	9	9	9	9	6	6	6	6	6	6	6	5	5	5	5	5	5	5	5	5	5	1	1	1	1	1	6	6	6	6	6
	415	6	6	6	4	4	4	4	4	4	4	4	4	4	5	4	5	5	5	5	5	5	4	4	4	4	4	4	4	3	3	3	3	3	3	3	3	3	3	1	1	1	1	1	4	4	4	4	4
	416	3	4	4	4	4	4	4	3	3	4	3	3	3	4	3	4	3	4	4	4	4	4	3	3	4	6	3	3	4	4	3	4	4	4	4	4	3	4	4	4	4	4	4	4	4	4	4	4
	417	10	10	10	10	10	10	9	10	10	10	9	10	10	10	10	10	10	10	10	10	10	10	10	10	10	10	10	9	10	10	10	10	10	10	10	10	10	10	10	10	10	10	10	10	10	10	10	10
	418	6	6	6	4	4	4	4	4	4	4	4	4	4	3	4	3	3	3	3	3	3	4	4	4	4	4	4	4	4	4	4	4	4	4	4	4	4	4	9	9	9	9	9	4	4	4	4	4
	419	1	4	1	1	6	6	5	3	1	10	6	3	4	5	6	10	9	3	5	10	9	6	4	4	5	6	1	5	10	5	5	9	6	3	3	5	6	6	6	3	9	5	5	3	10	5	10	1
	420	5	1	4	4	4	4	3	10	10	1	4	4	4	1	4	3	9	6	10	3	1	10	9	1	1	1	10	5	9	4	9	4	3	9	1	9	3	3	5	9	3	4	1	3	4	5	9	9
	421	4	4	4	4	4	3	6	3	4	3	4	4	3	4	3	4	4	3	3	4	4	3	3	6	4	4	3	3	4	4	4	3	4	4	4	3	4	4	4	4	3	4	3	4	3	4	4	3
	422	4	1	9	1	9	9	6	9	10	6	5	5	10	4	6	4	6	9	10	6	6	3	6	3	5	5	5	5	6	3	3	9	6	10	9	1	1	9	4	6	4	1	4	6	3	1	1	10
	423	4	4	4	4	4	4	4	4	4	4	4	4	4	4	4	4	4	4	4	4	4	4	4	4	4	4	4	4	4	4	4	4	4	4	4	4	4	4	4	4	4	4	4	4	4	4	4	4
	424	6	6	6	6	6	6	6	6	6	6	6	6	6	9	6	9	9	9	9	9	9	6	6	6	6	6	6	6	5	5	5	5	5	5	5	5	5	5	10	10	10	10	10	6	6	6	6	6
	425	10	10	10	9	9	9	9	9	9	9	9	9	9	5	9	5	5	5	5	5	5	9	9	9	9	9	9	9	4	4	4	4	4	4	4	4	4	4	1	1	1	1	1	9	9	9	9	9
	426	4	1	1	3	5	3	9	10	6	10	1	10	5	10	10	10	9	9	4	5	10	6	9	9	9	6	3	10	3	5	9	1	1	3	1	5	3	9	6	6	6	6	6	6	5	3	1	1
	427	3	3	3	1	6	10	1	9	9	9	5	10	3	5	6	6	10	4	9	5	9	9	10	1	9	9	1	5	1	1	10	10	10	3	3	10	3	9	5	5	5	5	5	5	6	9	10	9
	428	9	6	6	4	5	1	5	1	1	5	6	9	4	4	4	4	3	4	9	4	9	6	9	3	1	6	9	5	10	3	5	5	4	1	1	9	4	5	9	9	4	10	6	5	9	9	3	1
	429	3	3	1	5	6	1	6	10	1	5	6	10	10	3	1	4	9	10	5	3	4	5	6	1	6	6	3	1	5	6	5	4	9	5	3	4	9	5	9	9	9	9	9	5	3	10	9	1
	430	4	4	4	4	4	3	4	4	3	3	3	4	3	3	3	4	4	4	4	3	4	3	6	4	4	4	4	4	3	3	4	4	4	4	3	4	3	4	4	4	4	4	4	4	4	4	4	3
	431	3	3	3	3	6	3	3	3	3	3	3	6	3	3	3	3	6	3	3	3	3	3	6	6	6	5	6	6	3	3	3	3	3	3	3	3	3	3	3	6	3	6	3	3	6	3	3	3
	432	3	10	5	9	4	10	9	9	9	10	9	9	1	1	9	1	1	3	1	6	1	9	9	1	4	6	10	3	5	4	9	6	3	6	6	4	6	9	3	3	3	3	3	1	10	1	4	10
	433	3	1	6	10	1	5	10	6	6	5	10	5	6	6	5	9	1	5	4	3	4	9	10	6	4	10	5	1	6	9	4	6	9	3	3	9	1	1	9	10	1	10	1	10	4	6	1	5
	434	10	9	10	10	10	10	10	1	9	9	10	10	9	9	10	10	10	10	9	10	10	10	9	9	9	9	10	9	9	10	9	10	10	10	9	10	9	10	10	9	10	10	10	9	10	9	9	9
	435	1	1	1	9	9	9	9	9	9	9	9	9	9	1	9	1	1	1	1	1	1	9	9	9	9	9	9	9	5	5	5	5	5	5	5	5	5	5	9	9	9	9	9	9	9	9	9	9
	436	1	1	1	10	10	10	10	10	10	10	10	10	10	5	10	5	5	5	5	5	5	10	10	10	10	10	10	10	6	6	6	6	6	6	6	6	6	6	10	10	10	10	10	10	10	10	10	10
	437	3	3	3	1	1	1	1	1	1	1	1	1	1	6	1	6	6	6	6	6	6	1	1	1	1	1	1	1	4	4	4	4	4	4	4	4	4	4	1	1	1	1	1	1	1	1	1	1
	438	10	10	6	1	6	6	10	4	3	1	6	3	3	4	4	3	4	4	3	1	4	5	6	4	1	3	5	10	3	6	9	6	6	9	6	6	10	6	5	5	5	5	5	6	4	1	10	6
	439	1	1	9	10	4	4	9	6	5	4	5	10	9	1	6	1	10	9	1	1	10	6	6	5	4	10	4	5	4	1	3	6	1	1	6	9	9	3	9	1	9	5	5	5	10	6	1	5
	440	3	4	4	6	3	3	3	4	4	3	4	4	4	4	6	3	4	4	4	4	4	6	4	4	3	4	3	3	3	4	4	3	4	4	3	3	4	3	4	4	4	3	3	4	3	4	4	3
	441	1	10	3	4	4	6	10	9	6	6	9	3	4	4	5	4	1	3	5	10	4	5	9	10	3	6	10	6	5	10	10	4	10	10	3	5	3	5	4	4	4	4	4	6	10	6	5	5
	442	6	6	6	6	6	6	6	6	6	6	6	6	6	4	6	4	4	4	4	4	4	6	6	6	6	6	6	6	3	3	3	3	3	3	3	3	3	3	5	5	5	5	5	6	6	6	6	6
	443	4	4	4	10	10	10	10	10	10	10	10	10	10	10	10	10	10	10	10	10	10	10	10	10	10	10	10	10	6	6	6	6	6	6	6	6	6	6	9	9	9	9	9	10	10	10	10	10
	444	3	3	3	3	3	3	3	3	3	3	3	3	3	10	3	10	10	10	10	10	10	3	3	3	3	3	3	3	5	5	5	5	5	5	5	5	5	5	9	9	9	9	9	3	3	3	3	3
	445	3	3	3	10	10	10	10	10	10	10	10	10	10	3	10	3	3	3	3	3	3	10	10	10	10	10	10	10	6	6	6	6	6	6	6	6	6	6	10	10	10	10	10	10	10	10	10	10
	446	4	5	6	5	3	3	10	5	4	10	1	5	5	6	5	3	10	6	5	10	3	3	10	5	4	9	1	3	3	3	6	3	9	1	6	5	1	5	4	4	4	4	4	3	4	1	5	1
	447	1	1	1	9	9	9	9	9	9	9	9	9	9	5	9	5	5	5	5	5	5	9	9	9	9	9	9	9	4	4	4	4	4	4	4	4	4	4	3	3	3	3	3	9	9	9	9	9
	448	6	6	6	9	9	9	9	9	9	9	9	9	9	6	9	6	6	6	6	6	6	9	9	9	9	9	9	9	5	5	5	5	5	5	5	5	5	5	9	9	9	9	9	9	9	9	9	9
	449	4	9	6	6	1	6	5	4	4	3	5	9	1	4	9	10	1	5	6	4	1	1	3	5	5	1	6	1	3	3	5	6	4	5	4	4	9	3	4	4	4	4	4	5	3	3	6	6
	450	1	9	9	9	1	9	4	9	4	9	1	9	4	9	1	9	9	9	9	9	9	9	9	9	9	1	4	1	9	1	1	9	1	9	9	1	1	1	9	1	9	9	1	9	9	1	9	9
	451	9	9	9	9	1	9	4	1	1	9	1	9	9	9	1	1	1	1	9	9	1	4	9	9	9	9	1	9	9	1	9	9	1	9	1	9	1	9	9	9	9	9	9	9	1	1	9	1
	452	10	9	10	9	1	10	10	10	9	1	10	9	10	10	10	10	9	10	10	9	10	10	1	10	9	9	9	10	10	10	10	10	10	10	10	10	10	9	10	10	10	9	10	10	10	10	10	9
	453	6	5	5	5	5	5	6	5	6	6	5	6	5	5	5	5	5	6	6	6	6	5	5	5	5	6	6	5	5	5	5	5	6	5	6	5	5	5	5	5	5	5	5	5	6	6	5	5
	454	10	9	1	6	3	1	10	3	6	3	1	3	4	6	1	5	10	10	10	9	10	3	6	6	10	3	4	4	6	5	1	10	5	10	9	3	6	5	5	5	1	5	3	4	4	3	4	4
	455	8	8	5	7	8	10	2	2	10	9	9	7	8	5	10	7	2	2	10	6	10	9	10	5	2	9	8	10	9	2	2	10	9	9	6	9	6	9	8	8	8	8	8	8	10	10	5	8
	456	5	5	5	6	5	5	5	5	5	5	5	6	6	6	6	5	5	5	5	5	5	5	6	5	6	6	6	5	5	5	5	6	6	5	6	5	6	6	5	5	6	5	6	5	5	5	5	6
	457	10	10	10	7	9	10	9	10	10	10	9	9	10	10	9	10	10	10	10	10	10	9	9	9	10	9	10	10	10	10	10	9	10	10	10	10	10	10	10	10	10	9	10	9	9	10	9	9
	458	5	7	5	9	10	8	8	6	5	9	8	7	5	10	10	7	10	9	2	6	5	7	5	9	10	10	10	7	9	2	9	2	2	9	7	6	6	2	8	8	10	10	10	5	9	9	10	9
	459	9	9	7	9	2	9	7	7	9	9	7	9	9	9	7	7	9	9	9	9	9	9	7	9	7	9	7	2	9	9	9	7	7	7	9	9	9	7	9	9	9	9	7	7	9	9	7	9
	460	9	6	6	9	10	9	6	8	7	7	8	9	2	8	10	10	8	8	8	2	7	10	7	9	8	2	8	2	9	8	8	2	9	7	5	9	5	5	7	7	7	7	7	10	6	10	2	2
	461	6	6	6	7	7	7	7	7	7	7	7	7	7	10	7	10	10	10	10	10	10	7	7	7	7	7	7	7	5	5	5	5	5	5	5	5	5	5	7	7	7	7	7	7	7	7	7	7
	462	5	5	7	8	7	10	5	7	7	5	2	5	5	8	2	8	9	9	10	5	6	6	8	5	5	5	5	8	10	2	7	7	6	2	2	5	6	6	5	9	6	5	5	8	6	6	2	6
	463	6	10	6	6	10	6	7	6	2	7	2	5	2	9	2	9	6	6	8	9	10	2	10	7	7	6	7	8	9	8	9	7	9	8	9	2	2	7	10	10	10	10	10	5	8	8	6	7
	464	10	2	7	10	2	10	8	8	8	2	10	8	2	2	8	6	10	10	7	10	5	2	10	2	9	7	8	7	10	7	2	5	7	10	10	7	7	10	8	6	7	10	5	8	10	2	6	6
	465	2	8	2	8	8	2	2	2	2	8	8	2	2	8	8	2	8	2	2	8	8	8	2	2	2	8	2	8	8	2	2	2	2	2	2	2	2	2	8	2	2	2	2	2	2	8	2	2
	466	8	8	8	9	9	9	9	9	9	9	9	9	9	5	9	5	5	5	5	5	5	9	9	9	9	9	9	9	5	5	5	5	5	5	5	5	5	5	10	10	10	10	10	9	9	9	9	9
	467	2	2	7	8	9	5	9	9	7	8	5	6	2	7	6	5	9	5	6	2	9	8	7	6	6	6	2	5	10	10	7	10	6	10	9	6	10	6	2	2	2	2	2	9	2	5	7	8
	468	2	2	2	10	10	10	10	10	10	10	10	10	10	5	10	5	5	5	5	5	5	10	10	10	10	10	10	10	9	9	9	9	9	9	9	9	9	9	10	10	10	10	10	10	10	10	10	10
	469	2	2	2	6	6	6	6	6	6	6	6	6	6	9	6	9	9	9	9	9	9	6	6	6	6	6	6	6	10	10	10	10	10	10	10	10	10	10	6	6	6	6	6	6	6	6	6	6
	470	9	9	9	10	10	10	10	10	10	9	9	9	9	10	9	10	10	10	10	10	9	9	9	10	10	10	9	10	10	10	10	9	9	10	10	10	9	9	10	9	10	10	10	10	9	9	9	9
	471	2	2	9	2	7	7	2	8	9	7	7	7	9	10	2	10	6	10	6	10	6	6	9	10	2	8	7	2	10	9	10	8	9	6	9	8	9	7	10	10	10	10	10	7	10	2	7	8
	472	9	5	8	9	5	7	9	6	7	2	9	9	9	8	8	8	2	9	5	5	2	6	8	5	5	9	2	8	7	10	5	10	10	6	5	8	5	10	8	8	8	8	8	8	8	2	8	5
	473	10	10	10	10	10	10	9	9	10	9	10	9	9	10	9	9	10	10	10	10	9	9	9	7	10	10	9	9	10	10	10	10	10	10	10	10	9	9	10	10	9	10	9	10	10	10	10	10
	474	5	5	5	5	5	5	5	5	5	5	5	5	5	5	5	5	5	5	5	5	5	5	5	5	5	5	5	5	5	5	5	5	5	5	5	5	5	5	5	5	5	5	5	5	5	5	5	5
	475	10	8	7	8	6	2	2	6	9	8	9	10	9	10	5	9	9	7	8	10	9	2	2	9	5	8	8	8	2	8	7	9	9	9	8	7	8	5	5	5	5	5	5	10	9	2	8	10
	476	2	2	2	10	10	10	10	10	10	10	10	10	10	5	10	5	5	5	5	5	5	10	10	10	10	10	10	10	5	5	5	5	5	5	5	5	5	5	8	8	8	8	8	10	10	10	10	10
	477	6	6	5	5	6	5	6	5	6	5	5	6	6	6	6	5	5	5	5	6	6	5	6	5	5	6	5	6	6	6	5	5	5	6	5	5	6	5	5	5	5	6	5	5	6	5	5	5
	478	8	8	8	5	8	6	6	8	8	8	5	6	6	8	6	8	8	6	8	8	8	8	8	8	5	5	6	6	8	8	8	8	6	8	8	8	6	8	6	8	8	6	8	8	8	6	8	8
	479	8	8	2	2	8	8	2	2	8	8	2	6	8	2	8	8	2	8	2	2	8	2	2	8	2	6	2	2	8	2	2	2	2	2	2	2	2	2	8	8	2	2	8	8	2	8	2	8
	480	5	6	6	5	5	6	6	6	6	6	5	6	5	6	6	6	6	6	5	6	6	5	6	6	6	6	5	6	6	6	6	5	6	6	6	6	6	6	5	6	5	6	6	6	6	6	6	6
	481	6	7	8	6	7	10	7	6	2	9	2	9	8	5	10	2	5	6	7	7	6	6	2	2	9	7	6	9	10	10	9	5	2	8	5	8	10	2	10	2	8	2	2	2	8	8	10	8
	482	7	7	7	2	2	2	2	2	2	2	2	2	2	6	2	6	6	6	6	6	6	2	2	2	2	2	2	2	7	7	7	7	7	7	7	7	7	7	10	10	10	10	10	2	2	2	2	2
	483	5	6	5	6	6	6	5	6	6	5	5	6	6	5	6	5	5	5	5	6	5	5	5	5	6	5	5	5	5	5	5	5	5	5	5	5	6	6	5	5	6	5	5	6	6	5	6	6
	484	5	7	2	2	10	7	2	10	5	2	5	2	7	7	5	10	9	9	10	10	10	7	2	5	5	5	6	2	6	6	6	7	8	10	6	7	6	10	9	9	9	9	9	2	5	5	6	7
	485	5	9	9	6	2	5	10	7	9	2	10	9	10	10	6	9	8	10	7	2	2	5	9	5	7	6	2	7	2	7	7	8	10	7	7	10	9	10	7	2	10	8	9	5	2	2	2	5
	486	8	8	8	7	7	7	7	7	7	7	7	7	7	7	7	7	7	7	7	7	7	7	7	7	7	7	7	7	5	5	5	5	5	5	5	5	5	5	10	10	10	10	10	7	7	7	7	7
	487	2	8	5	10	8	5	2	5	9	9	2	2	6	9	2	9	9	7	5	6	2	5	2	10	2	8	9	5	6	10	5	6	6	10	10	8	10	7	6	6	6	6	6	2	6	9	10	8
	488	5	8	2	2	6	9	10	6	8	2	2	9	2	5	8	9	7	6	6	8	6	6	6	10	8	9	6	7	5	10	10	5	2	2	6	6	10	5	9	9	9	9	9	6	9	8	2	9
	489	8	8	8	6	6	6	6	6	6	6	6	6	6	2	6	2	2	2	2	2	2	6	6	6	6	6	6	6	10	10	10	10	10	10	10	10	10	10	6	6	6	6	6	6	6	6	6	6
	490	9	9	9	2	2	2	2	2	2	2	2	2	2	6	2	6	6	6	6	6	6	2	2	2	2	2	2	2	2	2	2	2	2	2	2	2	2	2	5	5	5	5	5	2	2	2	2	2
	491	2	2	10	6	2	7	2	9	2	7	8	10	7	6	2	8	10	9	7	8	8	6	9	8	7	10	10	8	5	5	9	6	9	9	9	6	6	5	6	6	6	6	6	7	8	10	8	8
	492	5	2	9	6	8	6	5	2	2	5	5	2	6	2	6	9	7	5	5	2	2	7	6	5	8	2	10	2	7	6	8	6	9	2	2	8	6	5	5	7	6	6	5	10	5	7	8	7
	493	5	5	5	6	6	6	6	6	6	6	6	6	6	9	6	9	9	9	9	9	9	6	6	6	6	6	6	6	5	5	5	5	5	5	5	5	5	5	6	6	6	6	6	6	6	6	6	6
	494	8	8	8	10	8	2	8	2	6	10	5	10	7	10	7	6	7	10	8	7	7	6	6	10	6	6	2	8	8	10	10	8	8	7	10	8	7	5	8	8	8	8	8	8	7	7	10	8
	495	8	8	8	7	7	7	7	7	7	7	7	7	7	2	7	2	2	2	2	2	2	7	7	7	7	7	7	7	9	9	9	9	9	9	9	9	9	9	10	10	10	10	10	7	7	7	7	7
	496	6	7	2	5	2	9	7	5	8	6	2	2	8	10	7	7	10	9	7	8	9	6	6	2	8	7	8	5	7	7	7	6	7	9	2	8	7	7	9	9	9	9	9	9	2	8	6	5
	497	8	8	8	2	2	2	2	2	2	2	2	2	2	10	2	10	10	10	10	10	10	2	2	2	2	2	2	2	7	7	7	7	7	7	7	7	7	7	9	9	9	9	9	2	2	2	2	2
	498	7	7	7	7	2	7	2	2	7	2	7	2	7	7	7	7	7	2	7	7	2	2	7	2	2	7	2	2	7	7	7	2	7	7	7	7	7	7	7	7	7	7	7	2	7	7	7	7
	499	10	10	10	10	10	9	10	9	10	10	10	10	9	10	10	10	10	10	10	10	10	10	10	9	10	10	10	10	10	10	10	10	10	10	10	10	10	10	10	10	10	10	10	10	10	10	10	9
	500	7	7	7	7	8	2	7	7	2	7	7	7	2	7	7	7	2	2	2	7	7	7	7	7	7	7	2	8	7	7	7	7	7	7	7	2	7	7	7	7	7	7	2	7	7	2	7	7
	501	2	10	10	6	10	9	5	9	6	6	10	6	5	6	6	8	6	10	7	2	6	8	10	2	8	8	9	5	5	7	2	5	8	9	8	9	9	2	2	2	2	2	2	5	2	8	6	2
	502	8	8	8	8	2	2	8	8	2	8	2	8	2	2	2	8	2	2	2	2	8	2	8	8	8	8	2	2	2	2	2	8	8	2	2	2	2	2	8	2	2	8	2	8	2	8	2	8
	503	2	8	8	10	5	10	8	6	9	8	2	10	10	6	2	6	5	8	5	6	8	5	5	9	10	6	6	6	6	5	7	7	5	9	8	10	10	5	2	2	9	5	7	6	9	10	5	2
	504	10	10	10	10	9	10	9	7	9	10	9	10	9	10	10	10	9	10	9	10	10	9	9	7	10	10	10	10	10	10	10	10	9	9	9	9	9	10	10	10	10	10	10	10	10	9	10	9
	505	2	2	2	10	10	10	10	10	10	10	10	10	10	10	10	10	10	10	10	10	10	10	10	10	10	10	10	10	2	2	2	2	2	2	2	2	2	2	5	5	5	5	5	10	10	10	10	10
	506	6	2	6	9	8	7	7	6	6	8	9	5	9	8	7	7	2	8	2	8	9	6	8	6	10	5	10	7	6	8	10	9	9	10	6	10	5	10	2	6	2	6	6	6	5	8	5	9
	507	2	2	2	2	2	2	2	2	2	2	2	2	2	2	2	2	2	2	2	2	2	2	2	2	2	2	2	2	2	2	2	2	2	2	2	2	2	2	2	2	2	2	2	2	2	2	2	2
	508	9	8	2	2	7	9	9	2	9	7	6	7	9	9	2	2	9	6	6	2	6	7	8	6	8	6	10	10	7	9	6	8	6	5	9	6	10	5	10	6	10	6	2	9	6	2	2	7
	509	6	6	6	9	9	9	9	9	9	9	9	9	9	9	9	9	9	9	9	9	9	9	9	9	9	9	9	9	9	9	9	9	9	9	9	9	9	9	2	2	2	2	2	9	9	9	9	9
	510	6	6	6	9	9	9	9	9	9	9	9	9	9	10	9	10	10	10	10	10	10	9	9	9	9	9	9	9	6	6	6	6	6	6	6	6	6	6	2	2	2	2	2	9	9	9	9	9
	511	5	6	2	9	2	2	8	8	2	9	2	10	9	10	2	10	2	7	2	5	10	10	7	10	8	10	2	8	9	10	8	7	5	9	6	5	9	10	9	9	9	9	9	2	9	2	10	9
	512	6	6	6	10	10	10	10	10	10	10	10	10	10	9	10	9	9	9	9	9	9	10	10	10	10	10	10	10	6	6	6	6	6	6	6	6	6	6	8	8	8	8	8	10	10	10	10	10
	513	10	9	2	8	5	5	8	9	10	2	8	10	8	8	5	8	7	5	5	10	9	6	9	5	6	2	6	10	6	10	2	5	2	10	10	10	5	7	2	2	2	2	2	9	8	2	8	10
	514	2	7	9	7	9	6	7	5	5	7	10	5	10	8	10	9	9	2	10	6	10	5	2	10	10	9	6	9	10	8	9	8	7	2	9	9	8	2	7	7	7	7	7	5	10	6	2	10
	515	10	10	10	7	7	7	7	7	7	7	7	7	7	10	7	10	10	10	10	10	10	7	7	7	7	7	7	7	8	8	8	8	8	8	8	8	8	8	7	7	7	7	7	7	7	7	7	7
	516	5	5	5	9	9	9	9	9	9	9	9	9	9	7	9	7	7	7	7	7	7	9	9	9	9	9	9	9	9	9	9	9	9	9	9	9	9	9	8	8	8	8	8	9	9	9	9	9
	517	9	8	8	2	2	2	5	9	5	5	8	10	5	6	5	10	10	10	10	8	10	9	7	2	8	5	8	2	8	8	5	5	5	2	2	6	10	7	9	10	7	5	2	2	8	8	10	8
	518	8	8	8	5	5	5	5	5	5	5	5	5	5	9	5	9	9	9	9	9	9	5	5	5	5	5	5	5	10	10	10	10	10	10	10	10	10	10	5	5	5	5	5	5	5	5	5	5
	519	9	9	9	7	9	9	9	9	9	9	7	7	9	9	7	9	7	9	7	9	7	7	7	7	9	9	9	7	9	9	9	7	7	7	9	9	9	9	9	9	7	9	9	9	7	7	9	7
	520	10	8	5	8	9	10	2	5	7	5	7	5	10	5	2	9	8	9	2	9	5	10	9	2	5	9	8	2	8	7	7	5	2	8	2	5	10	7	5	5	5	5	5	8	2	5	8	9
	521	6	10	5	7	2	9	10	2	10	10	8	7	8	9	6	6	10	7	7	7	9	6	7	2	8	2	10	8	6	10	6	6	8	6	9	9	10	6	8	8	8	8	8	10	9	6	9	8
	522	10	2	2	7	6	8	7	10	5	8	8	5	9	9	5	7	2	7	10	5	8	10	5	7	10	8	5	5	2	6	2	6	9	8	8	6	8	5	2	2	5	10	2	7	8	9	5	6
	523	6	6	6	6	6	5	5	6	5	6	5	6	5	5	6	5	6	6	6	6	6	6	5	6	5	5	6	5	5	6	6	6	6	6	6	6	5	6	6	6	6	6	6	6	6	5	6	6
	524	2	8	2	6	2	2	8	2	2	2	2	2	2	2	2	2	8	2	2	8	8	8	8	2	2	8	2	2	2	8	2	2	8	2	2	2	2	8	2	2	2	8	2	8	2	2	2	2
	525	10	9	9	9	10	10	10	10	9	10	9	10	9	9	7	10	10	10	10	9	10	9	10	10	7	10	10	10	10	10	10	9	10	10	10	10	9	10	10	9	10	9	9	10	10	10	10	10
	526	6	5	7	7	2	2	7	7	2	6	8	10	10	5	10	2	9	5	10	9	7	9	2	2	2	7	8	6	7	10	6	6	10	9	2	9	8	10	9	9	9	9	9	9	7	10	2	2
	527	10	10	10	10	10	10	9	10	10	9	10	9	9	10	10	9	9	10	10	10	10	9	9	7	10	9	10	9	10	10	10	9	10	9	9	10	9	10	10	10	9	9	10	10	9	9	9	9
	528	9	9	9	7	7	9	7	9	10	10	9	9	9	9	10	10	9	9	10	9	9	9	7	10	10	10	10	10	9	10	9	10	10	10	9	10	9	10	10	10	10	10	10	10	10	10	10	10
	529	10	8	9	6	6	2	7	6	7	2	2	10	8	2	9	8	2	5	10	8	5	7	10	6	8	9	7	6	2	2	7	10	7	10	6	6	7	5	8	8	8	8	8	2	10	10	7	7
	530	9	9	7	9	7	7	9	7	7	9	7	9	7	7	9	9	9	9	9	9	9	2	9	7	9	7	7	7	7	7	9	7	9	9	7	9	9	7	7	9	9	9	9	7	9	7	9	9
	531	7	9	9	7	7	9	2	9	9	7	9	9	7	7	7	9	9	9	9	9	9	7	7	9	9	7	9	9	9	9	9	7	9	7	9	7	7	9	9	9	9	9	9	7	9	9	9	9
	532	6	2	10	6	8	5	6	10	5	5	7	5	8	10	6	10	5	5	6	5	7	9	8	5	8	8	10	10	8	10	9	10	7	7	8	7	9	9	5	5	5	5	5	8	5	7	8	6
	533	6	6	6	10	10	10	10	10	10	10	10	10	10	10	10	10	10	10	10	10	10	10	10	10	10	10	10	10	7	7	7	7	7	7	7	7	7	7	2	2	2	2	2	10	10	10	10	10
	534	10	10	10	9	10	7	9	9	10	9	10	9	10	9	9	10	10	10	9	10	9	9	10	10	10	7	10	10	10	10	9	10	9	9	10	9	9	10	10	9	9	10	9	10	10	9	10	9
	535	7	2	2	9	5	7	5	9	7	9	10	7	5	10	8	6	2	2	9	10	2	7	7	9	8	9	10	7	6	9	9	7	9	10	2	10	2	6	6	10	8	10	10	7	7	7	10	10
	536	10	10	10	10	10	10	10	10	10	10	10	10	10	6	10	6	6	6	6	6	6	10	10	10	10	10	10	10	8	8	8	8	8	8	8	8	8	8	7	7	7	7	7	10	10	10	10	10
	537	2	6	6	8	10	10	5	5	6	8	5	8	9	2	8	2	6	5	8	6	10	6	10	9	10	10	6	8	8	8	9	8	9	6	7	6	6	5	7	7	2	6	6	6	5	6	9	7
	538	2	5	2	8	8	7	6	8	10	7	9	9	9	8	6	8	7	5	9	5	5	9	10	8	7	9	8	2	5	6	6	9	7	6	5	7	9	9	6	6	6	6	6	10	9	6	8	9
	539	6	6	5	6	6	6	5	6	5	5	5	5	5	5	5	6	5	5	5	6	5	6	5	6	5	5	6	5	6	5	6	5	6	5	6	5	5	5	5	5	5	5	6	5	5	6	5	5
	540	5	5	5	5	5	5	5	5	5	5	5	5	5	5	5	5	5	5	5	5	5	5	5	5	5	5	5	5	5	5	5	5	5	5	5	5	5	5	5	5	5	5	5	5	5	5	5	5
	541	7	7	7	5	5	5	5	5	5	5	5	5	5	6	5	6	6	6	6	6	6	5	5	5	5	5	5	5	6	6	6	6	6	6	6	6	6	6	8	8	8	8	8	5	5	5	5	5
	542	2	8	2	7	2	2	10	2	9	10	10	2	7	2	10	7	7	9	6	8	9	2	9	9	7	9	8	6	7	9	9	6	2	9	9	2	9	2	8	8	8	8	8	7	6	2	7	8
	543	2	2	10	7	9	7	10	7	7	8	9	9	7	5	8	8	8	9	10	9	10	7	10	9	8	10	10	9	10	5	6	2	2	6	10	10	6	6	10	10	10	10	10	5	5	8	8	5
	544	5	5	5	9	9	9	9	9	9	9	9	9	9	8	9	8	8	8	8	8	8	9	9	9	9	9	9	9	7	7	7	7	7	7	7	7	7	7	9	9	9	9	9	9	9	9	9	9
	545	6	6	6	10	10	10	10	10	10	10	10	10	10	6	10	6	6	6	6	6	6	10	10	10	10	10	10	10	8	8	8	8	8	8	8	8	8	8	10	10	10	10	10	10	10	10	10	10
	546	9	10	9	5	6	2	7	9	7	7	5	6	2	5	10	5	2	9	2	8	6	9	9	10	6	9	7	10	5	5	8	10	9	9	7	10	8	10	7	7	7	7	7	10	7	2	2	5
	547	5	5	5	6	6	6	6	6	6	6	6	6	6	7	6	7	7	7	7	7	7	6	6	6	6	6	6	6	10	10	10	10	10	10	10	10	10	10	6	6	6	6	6	6	6	6	6	6
	548	7	5	10	10	9	2	7	2	10	9	10	7	9	2	5	10	7	6	6	10	5	9	2	10	5	5	5	10	7	2	7	2	7	7	9	2	2	9	10	10	10	10	10	9	7	5	5	6
	549	7	7	7	10	10	10	10	10	10	10	10	10	10	5	10	5	5	5	5	5	5	10	10	10	10	10	10	10	2	2	2	2	2	2	2	2	2	2	10	10	10	10	10	10	10	10	10	10
	550	7	7	5	2	2	7	2	9	8	7	2	9	8	6	8	8	9	7	10	8	2	9	5	2	6	6	8	7	2	9	6	6	7	9	2	7	9	6	2	2	2	2	2	2	9	6	7	7
	551	9	9	9	8	8	8	8	8	8	8	8	8	8	9	8	9	9	9	9	9	9	8	8	8	8	8	8	8	10	10	10	10	10	10	10	10	10	10	7	7	7	7	7	8	8	8	8	8
	552	8	8	8	6	8	6	8	6	8	6	8	6	5	8	5	8	8	8	8	8	8	6	6	6	6	8	6	6	8	6	8	8	8	8	8	8	6	8	8	8	6	8	8	8	8	8	8	8
	553	6	6	6	6	5	6	6	5	6	6	6	6	6	5	6	6	6	5	5	6	6	6	6	5	5	5	6	6	6	6	5	6	5	6	6	6	6	6	5	6	6	6	5	5	6	6	6	5
	554	2	2	2	9	9	9	9	9	9	9	9	9	9	8	9	8	8	8	8	8	8	9	9	9	9	9	9	9	7	7	7	7	7	7	7	7	7	7	9	9	9	9	9	9	9	9	9	9
	555	6	8	8	8	8	8	8	6	8	6	8	6	6	8	8	6	6	8	8	8	8	8	6	6	8	6	6	6	8	8	8	8	6	6	6	8	8	6	8	8	8	8	6	8	6	8	8	8
	556	9	7	9	2	8	7	9	2	6	2	7	2	9	5	9	6	8	7	10	5	7	6	2	7	10	2	10	8	10	10	6	9	2	5	9	6	6	8	10	10	10	10	10	2	2	10	2	10
	557	2	7	9	8	2	7	8	7	9	9	7	10	10	9	8	5	10	2	10	5	2	7	5	10	9	5	9	2	8	2	8	7	7	5	9	9	9	5	5	8	8	7	6	8	8	2	5	9
	558	6	6	6	6	6	6	6	6	6	6	6	6	6	5	6	5	5	5	5	5	5	6	6	6	6	6	6	6	8	8	8	8	8	8	8	8	8	8	9	9	9	9	9	6	6	6	6	6
	559	5	5	8	7	10	9	2	8	2	7	2	8	6	5	10	9	8	8	5	5	2	7	2	7	10	8	7	7	7	7	7	7	7	5	7	7	5	6	8	8	8	8	8	6	2	6	2	6
	560	6	8	8	6	8	6	6	8	8	8	8	8	8	8	8	8	6	8	8	6	6	6	8	6	6	8	8	8	8	6	8	6	8	8	6	8	6	8	6	8	8	8	6	6	8	6	6	8
	561	8	8	8	10	10	10	10	10	10	10	10	10	10	9	10	9	9	9	9	9	9	10	10	10	10	10	10	10	8	8	8	8	8	8	8	8	8	8	2	2	2	2	2	10	10	10	10	10
	562	2	2	8	6	10	10	8	9	9	7	9	10	8	7	10	2	8	8	5	9	6	5	6	8	7	7	9	9	10	7	8	10	10	10	2	10	7	5	8	8	8	8	8	10	10	6	7	10
	563	2	8	2	8	2	8	8	8	8	6	2	2	8	2	8	2	2	2	2	8	8	2	2	8	2	2	8	6	2	2	2	2	2	2	2	8	8	2	2	8	2	8	2	2	2	2	2	2
	564	8	2	2	2	6	2	2	6	2	8	8	6	8	2	8	2	2	2	2	2	2	2	2	8	2	2	2	8	8	2	2	2	8	2	8	2	8	2	2	8	2	2	2	2	2	2	2	2
	565	10	6	6	10	2	8	8	8	8	2	8	6	5	10	6	8	10	6	5	10	7	8	6	5	6	6	10	6	8	8	5	2	8	8	6	9	9	8	10	10	10	10	10	6	9	9	9	10
	566	6	8	8	5	8	6	6	5	6	6	6	8	6	8	6	6	8	8	8	8	6	8	8	6	6	6	5	8	8	6	8	8	8	6	8	8	8	8	8	8	6	8	8	6	8	8	8	8
	567	9	9	9	2	2	2	2	2	2	2	2	2	2	6	2	6	6	6	6	6	6	2	2	2	2	2	2	2	9	9	9	9	9	9	9	9	9	9	2	2	2	2	2	2	2	2	2	2
	568	7	7	7	2	8	2	7	7	2	7	2	2	2	7	7	2	7	7	7	7	7	2	2	8	2	7	7	7	7	7	7	7	2	7	7	2	2	7	7	7	7	7	2	2	2	2	7	2
	569	9	9	9	9	9	9	9	9	9	9	9	9	9	9	9	9	9	9	9	9	9	9	9	9	9	9	9	9	9	9	9	9	9	9	9	9	9	9	9	9	9	9	9	9	9	9	9	9
	570	5	8	7	9	5	10	2	5	2	10	5	2	10	6	8	8	2	9	8	6	10	9	2	6	2	6	9	9	8	2	5	7	6	5	10	10	6	7	9	5	5	6	9	2	5	6	6	8
	571	5	5	5	8	8	8	8	8	8	8	8	8	8	10	8	10	10	10	10	10	10	8	8	8	8	8	8	8	5	5	5	5	5	5	5	5	5	5	8	8	8	8	8	8	8	8	8	8
	572	10	9	10	7	9	10	10	10	10	9	10	10	7	10	9	10	10	10	10	10	10	10	9	10	9	9	10	7	10	9	9	10	10	9	10	9	9	10	10	10	10	10	10	10	10	10	10	10
	573	10	10	10	7	7	7	7	7	7	7	7	7	7	10	7	10	10	10	10	10	10	7	7	7	7	7	7	7	5	5	5	5	5	5	5	5	5	5	8	8	8	8	8	7	7	7	7	7
	574	10	10	10	6	6	6	6	6	6	6	6	6	6	8	6	8	8	8	8	8	8	6	6	6	6	6	6	6	8	8	8	8	8	8	8	8	8	8	5	5	5	5	5	6	6	6	6	6
	575	9	5	6	10	2	2	2	5	5	5	9	5	10	2	9	2	2	7	10	2	2	7	7	10	2	9	9	9	2	10	2	2	6	6	7	7	2	8	2	2	2	2	2	5	8	2	7	2
	576	10	10	10	10	10	10	10	10	10	10	10	10	10	7	10	7	7	7	7	7	7	10	10	10	10	10	10	10	5	5	5	5	5	5	5	5	5	5	9	9	9	9	9	10	10	10	10	10
	577	9	9	9	2	2	2	2	2	2	2	2	2	2	8	2	8	8	8	8	8	8	2	2	2	2	2	2	2	7	7	7	7	7	7	7	7	7	7	5	5	5	5	5	2	2	2	2	2
	578	2	2	2	2	2	2	2	2	2	2	2	2	2	5	2	5	5	5	5	5	5	2	2	2	2	2	2	2	5	5	5	5	5	5	5	5	5	5	10	10	10	10	10	2	2	2	2	2
	579	9	9	9	5	5	5	5	5	5	5	5	5	5	7	5	7	7	7	7	7	7	5	5	5	5	5	5	5	2	2	2	2	2	2	2	2	2	2	5	5	5	5	5	5	5	5	5	5
	580	5	8	5	10	5	7	9	5	9	8	8	2	7	9	7	10	5	10	2	5	5	5	5	7	7	8	9	5	6	10	10	6	5	5	6	6	2	6	10	10	10	10	10	7	10	7	5	8
	581	10	10	10	9	9	9	9	9	9	9	9	9	9	5	9	5	5	5	5	5	5	9	9	9	9	9	9	9	2	2	2	2	2	2	2	2	2	2	7	7	7	7	7	9	9	9	9	9
	582	2	2	2	7	7	7	7	7	7	7	7	7	7	10	7	10	10	10	10	10	10	7	7	7	7	7	7	7	2	2	2	2	2	2	2	2	2	2	7	7	7	7	7	7	7	7	7	7
	583	5	6	6	6	6	6	5	6	6	6	6	6	6	6	6	6	6	5	5	5	6	6	5	6	6	6	5	6	6	6	5	6	6	5	6	6	6	5	6	6	5	6	6	5	6	5	6	6
	584	9	6	8	10	10	9	9	5	10	9	8	9	5	7	10	2	7	2	10	10	8	10	10	8	7	6	10	9	2	5	7	7	8	9	7	7	2	9	8	8	8	8	8	6	6	10	10	10
	585	5	9	9	5	9	5	9	7	5	8	7	5	7	2	8	2	2	6	2	2	5	8	2	9	8	10	7	2	8	10	5	9	8	10	10	5	5	2	10	10	10	10	10	8	7	8	10	8
	586	2	2	2	7	7	7	7	7	7	7	7	7	7	7	7	7	7	7	7	7	7	7	7	7	7	7	7	7	6	6	6	6	6	6	6	6	6	6	5	5	5	5	5	7	7	7	7	7
	587	2	10	7	2	6	2	7	6	9	8	9	6	2	5	7	5	7	2	7	2	7	9	6	8	9	2	8	10	6	9	8	5	8	9	6	10	7	9	7	7	7	7	7	10	6	7	10	7
	588	2	2	2	6	6	6	6	6	6	6	6	6	6	10	6	10	10	10	10	10	10	6	6	6	6	6	6	6	8	8	8	8	8	8	8	8	8	8	5	5	5	5	5	6	6	6	6	6
	589	10	10	10	5	5	5	5	5	5	5	5	5	5	9	5	9	9	9	9	9	9	5	5	5	5	5	5	5	7	7	7	7	7	7	7	7	7	7	8	8	8	8	8	5	5	5	5	5
	590	8	8	8	10	10	10	10	10	10	10	10	10	10	6	10	6	6	6	6	6	6	10	10	10	10	10	10	10	6	6	6	6	6	6	6	6	6	6	10	10	10	10	10	10	10	10	10	10
	591	5	5	5	10	10	10	10	10	10	10	10	10	10	2	10	2	2	2	2	2	2	10	10	10	10	10	10	10	2	2	2	2	2	2	2	2	2	2	6	6	6	6	6	10	10	10	10	10
	592	9	9	2	9	7	9	2	9	5	10	2	5	8	9	10	9	9	8	10	8	2	10	2	10	10	9	10	9	9	10	8	2	2	5	8	2	10	8	10	7	5	5	10	9	2	7	10	5
	593	5	5	5	5	6	6	6	5	5	6	5	5	5	5	5	6	5	5	5	6	5	5	5	5	5	5	6	5	6	5	5	6	6	6	6	5	5	5	6	5	6	6	6	5	6	5	5	5
	594	9	9	9	6	6	6	6	6	6	6	6	6	6	6	6	6	6	6	6	6	6	6	6	6	6	6	6	6	5	5	5	5	5	5	5	5	5	5	8	8	8	8	8	6	6	6	6	6
	595	2	2	2	8	2	8	2	8	6	6	8	2	8	2	8	2	2	2	2	8	8	2	2	2	2	2	2	2	2	8	2	2	2	2	2	2	2	2	2	2	8	2	2	2	2	8	8	2
	596	7	10	2	10	9	9	2	2	10	10	10	5	8	2	10	5	10	8	5	2	8	7	10	10	10	10	5	8	7	7	9	7	2	7	6	7	2	7	6	8	7	2	9	7	9	2	8	7
	597	6	6	6	6	6	6	6	6	6	6	6	6	6	6	6	6	6	6	5	5	5	5	5	6	5	6	6	6	6	5	5	6	6	6	6	6	6	6	6	5	6	5	5	6	6	5	6	6
	598	2	2	2	7	7	7	7	7	7	7	7	7	7	8	7	8	8	8	8	8	8	7	7	7	7	7	7	7	10	10	10	10	10	10	10	10	10	10	7	7	7	7	7	7	7	7	7	7
	599	8	8	6	8	6	6	6	6	5	8	8	8	8	8	8	8	6	8	8	6	8	8	8	6	6	8	8	6	8	8	6	6	8	6	8	8	6	8	8	8	6	8	8	6	6	8	8	8
	600	7	7	7	8	8	8	8	8	8	8	8	8	8	8	8	8	8	8	8	8	8	8	8	8	8	8	8	8	7	7	7	7	7	7	7	7	7	7	10	10	10	10	10	8	8	8	8	8
	601	9	9	10	10	10	10	10	10	10	9	9	9	9	10	10	10	10	10	10	10	10	9	9	9	9	9	10	7	9	9	10	10	10	10	9	10	10	9	10	10	9	10	9	10	10	10	10	10
	602	10	9	9	10	9	10	9	9	9	9	10	10	9	10	10	10	9	10	9	10	9	10	10	10	10	9	10	9	10	9	10	9	10	9	10	10	10	9	10	9	10	10	10	9	9	10	9	9
	603	5	5	6	6	5	5	5	5	5	5	5	6	6	5	5	5	5	5	5	5	5	5	5	6	6	6	5	6	6	6	6	5	6	5	5	5	5	5	5	5	5	5	5	5	5	5	5	5
	604	5	5	5	6	5	6	5	6	6	6	6	6	6	6	5	6	6	6	6	6	6	6	6	5	5	5	5	5	6	5	5	6	6	6	6	5	5	6	5	6	6	6	6	6	6	5	6	6
	605	10	2	6	6	2	7	9	5	6	8	2	9	7	7	6	2	8	6	8	8	6	9	8	6	7	5	2	2	7	2	10	8	8	8	2	10	8	7	10	2	9	7	5	6	7	2	8	8
	606	8	8	8	6	6	6	6	6	6	6	6	6	6	10	6	10	10	10	10	10	10	6	6	6	6	6	6	6	10	10	10	10	10	10	10	10	10	10	5	5	5	5	5	6	6	6	6	6
	607	8	8	8	5	5	5	5	5	5	5	5	5	5	7	5	7	7	7	7	7	7	5	5	5	5	5	5	5	9	9	9	9	9	9	9	9	9	9	2	2	2	2	2	5	5	5	5	5
	608	5	7	5	9	9	8	6	5	8	9	5	6	8	9	10	6	10	7	10	10	6	5	10	10	2	8	2	9	6	2	8	9	8	8	9	10	10	10	2	2	2	2	2	9	9	9	9	9
	609	9	9	7	9	2	7	9	7	9	9	9	7	9	9	7	9	9	9	9	9	9	9	7	9	9	7	9	9	9	9	9	9	9	7	9	9	9	9	9	9	9	7	9	9	9	7	9	9
	610	5	9	2	9	5	7	2	2	7	10	5	2	7	6	7	5	7	5	9	9	7	10	6	2	6	6	5	10	2	6	10	8	8	10	2	9	6	10	10	10	5	9	5	5	2	2	2	2
	611	5	5	5	5	6	5	5	5	5	5	6	5	6	5	6	5	5	6	5	6	5	5	5	5	5	5	5	5	5	5	6	6	6	5	6	5	5	6	5	5	5	6	5	6	5	5	5	5
	612	9	10	10	10	10	10	9	10	10	10	10	10	9	10	10	9	10	10	10	9	10	9	9	9	10	7	9	9	9	10	10	9	9	10	10	9	10	10	10	10	10	9	10	9	10	10	10	10
	613	8	8	8	6	6	6	6	6	6	6	6	6	6	8	6	8	8	8	8	8	8	6	6	6	6	6	6	6	10	10	10	10	10	10	10	10	10	10	6	6	6	6	6	6	6	6	6	6
	614	7	7	9	7	9	9	7	7	9	7	9	7	9	9	9	9	9	7	7	9	9	9	7	7	9	7	7	9	7	9	7	9	9	9	9	7	9	9	9	9	7	7	9	9	9	9	7	7
	615	6	6	6	8	8	8	8	8	8	8	8	8	8	5	8	5	5	5	5	5	5	8	8	8	8	8	8	8	10	10	10	10	10	10	10	10	10	10	9	9	9	9	9	8	8	8	8	8
	616	9	7	9	7	9	7	9	9	7	9	9	7	7	9	7	7	7	9	7	9	9	7	7	9	7	7	9	9	9	9	9	9	9	9	9	9	7	7	9	7	9	9	7	9	7	9	9	9
	617	10	9	9	9	10	10	10	10	9	10	7	9	10	9	9	10	10	10	10	9	10	10	10	10	9	10	9	10	9	9	9	9	10	10	10	10	10	10	10	9	10	10	10	9	9	10	10	9
	618	9	7	9	9	7	9	9	7	9	7	9	9	7	9	2	9	9	9	7	9	9	7	9	7	9	9	9	7	9	9	9	7	9	9	7	9	9	9	9	7	9	7	7	9	9	7	9	7
	619	8	10	5	6	5	8	10	9	9	5	10	6	9	2	5	5	2	10	6	5	10	9	9	8	2	9	8	5	5	10	5	6	9	8	10	6	9	8	5	5	5	5	5	5	8	10	6	8
	620	5	6	5	5	7	7	5	8	9	2	9	7	2	7	7	8	8	6	10	10	5	5	6	7	7	6	6	6	10	2	2	5	5	9	2	6	2	6	7	7	7	7	7	2	7	6	5	7
	621	9	9	9	10	10	10	10	10	10	10	10	10	10	9	10	9	9	9	9	9	9	10	10	10	10	10	10	10	6	6	6	6	6	6	6	6	6	6	10	10	10	10	10	10	10	10	10	10
	622	6	9	10	9	7	2	9	10	5	7	6	7	6	8	10	6	7	5	5	9	9	7	7	10	5	10	7	5	10	9	10	7	8	7	9	7	8	10	9	9	9	9	9	5	7	9	6	7
	623	7	8	9	6	10	6	6	7	5	6	5	9	9	5	7	9	2	10	2	9	8	7	6	10	5	5	7	9	8	2	2	10	8	6	5	2	5	8	2	9	7	10	8	7	9	5	6	5
	624	10	6	8	9	5	8	9	6	2	2	9	8	6	7	7	7	2	8	7	8	7	7	9	9	8	6	8	9	6	7	6	6	8	5	2	6	2	2	10	5	10	2	8	9	7	9	6	8
	625	9	9	10	9	10	10	9	10	10	10	10	9	10	10	10	10	10	10	10	10	9	9	7	10	9	9	9	10	10	9	10	9	9	10	10	9	10	10	9	10	9	10	9	10	10	10	10	10
	626	10	5	10	7	7	6	6	7	10	7	2	10	2	5	5	10	8	9	2	10	5	8	8	2	10	6	6	8	6	6	6	10	6	2	2	5	8	9	9	9	9	6	5	2	7	7	6	5
	627	10	10	10	10	10	9	9	10	10	9	10	9	10	9	9	10	10	9	10	10	10	9	10	9	10	10	10	9	10	10	9	10	10	10	9	10	10	9	9	10	10	10	10	10	9	10	9	10
	628	7	7	7	5	5	5	5	5	5	5	5	5	5	8	5	8	8	8	8	8	8	5	5	5	5	5	5	5	7	7	7	7	7	7	7	7	7	7	9	9	9	9	9	5	5	5	5	5
	629	6	5	6	7	9	8	8	6	8	2	7	9	8	2	9	8	10	2	10	2	5	9	6	6	2	10	9	9	10	6	8	6	8	6	8	2	8	6	7	6	2	7	5	8	9	2	8	7
	630	10	10	10	7	7	7	7	7	7	7	7	7	7	9	7	9	9	9	9	9	9	7	7	7	7	7	7	7	2	2	2	2	2	2	2	2	2	2	7	7	7	7	7	7	7	7	7	7
	631	7	6	10	10	8	6	7	9	10	10	8	9	6	7	8	5	10	8	6	5	6	7	6	6	6	8	7	8	6	10	10	2	10	9	6	6	5	6	10	10	10	10	10	7	7	9	7	2
	632	7	2	6	2	6	6	8	6	5	5	9	2	6	5	2	9	9	7	9	8	9	2	9	5	8	10	8	10	2	8	9	5	8	9	2	8	6	2	8	8	8	8	8	8	8	10	10	2
	633	5	2	9	10	2	7	6	5	2	6	2	8	8	8	8	9	10	8	9	6	8	5	10	6	6	10	6	2	2	10	2	2	8	9	9	8	8	2	10	10	10	10	10	10	2	2	8	8
	634	10	10	5	7	5	5	5	10	2	7	2	2	5	9	2	6	5	7	2	2	10	9	5	10	2	6	7	10	8	7	7	8	7	8	5	8	6	5	7	10	9	6	8	9	9	5	5	6
	635	7	7	2	2	7	2	7	7	7	7	7	7	7	7	7	7	7	7	7	7	2	2	2	7	7	7	7	8	7	7	7	7	7	2	7	7	7	7	7	2	7	7	7	7	7	2	2	2
	636	10	10	10	9	10	9	10	7	10	10	10	10	10	10	7	10	10	10	10	9	10	10	10	10	9	9	10	10	10	9	10	10	9	10	10	10	10	10	10	9	10	9	10	9	10	10	10	10
	637	8	8	6	5	6	6	6	6	6	8	8	6	6	8	6	8	8	8	8	8	8	8	6	8	6	8	6	8	8	8	8	6	6	6	8	6	8	8	8	6	8	8	8	8	6	8	8	6
	638	2	8	2	8	2	6	2	2	8	2	2	2	2	2	8	2	2	2	2	8	2	8	2	2	8	8	2	8	2	2	8	2	2	2	8	8	2	2	2	2	2	2	2	2	2	8	2	2
	639	10	7	8	9	10	5	9	8	9	5	8	2	8	7	2	6	10	10	10	7	9	7	9	9	2	7	5	10	7	2	10	6	2	2	9	6	6	2	2	2	2	2	2	8	9	8	10	9
	640	5	5	5	9	9	9	9	9	9	9	9	9	9	6	9	6	6	6	6	6	6	9	9	9	9	9	9	9	8	8	8	8	8	8	8	8	8	8	9	9	9	9	9	9	9	9	9	9
	641	10	8	5	2	9	2	10	5	2	8	6	5	10	2	9	8	9	9	9	2	10	5	10	6	2	10	6	5	9	6	7	9	7	2	6	6	9	9	2	2	2	2	2	6	2	10	9	9
	642	10	10	10	9	10	10	9	7	10	9	9	10	9	10	9	10	10	10	9	10	9	10	9	10	9	10	10	9	10	9	10	10	10	10	9	10	10	10	9	10	9	10	9	10	9	10	9	10
	643	5	5	5	6	6	6	6	6	6	6	6	6	6	7	6	7	7	7	7	7	7	6	6	6	6	6	6	6	9	9	9	9	9	9	9	9	9	9	6	6	6	6	6	6	6	6	6	6
	644	2	2	2	9	9	9	9	9	9	9	9	9	9	6	9	6	6	6	6	6	6	9	9	9	9	9	9	9	7	7	7	7	7	7	7	7	7	7	9	9	9	9	9	9	9	9	9	9
	645	10	6	10	9	2	2	9	2	9	6	7	9	2	9	10	8	8	8	7	10	2	8	10	7	10	7	9	7	5	5	6	6	2	5	6	10	2	6	5	7	2	8	5	7	8	6	9	10
	646	7	7	7	6	6	6	6	6	6	6	6	6	6	8	6	8	8	8	8	8	8	6	6	6	6	6	6	6	5	5	5	5	5	5	5	5	5	5	9	9	9	9	9	6	6	6	6	6
	647	8	2	2	8	6	8	8	8	8	8	2	2	2	2	2	8	2	2	2	2	2	2	8	8	2	2	2	2	2	2	2	2	2	8	8	8	8	8	2	8	2	2	8	2	2	2	2	2
	648	8	8	8	6	6	6	6	6	6	6	6	6	6	9	6	9	9	9	9	9	9	6	6	6	6	6	6	6	8	8	8	8	8	8	8	8	8	8	10	10	10	10	10	6	6	6	6	6
	649	2	2	2	10	10	10	10	10	10	10	10	10	10	5	10	5	5	5	5	5	5	10	10	9	10	10	9	10	5	5	5	5	5	5	5	5	5	5	7	7	7	7	7	10	10	10	10	10
	650	6	5	8	8	10	7	10	8	8	2	2	5	8	6	2	8	7	9	9	6	2	5	7	2	5	5	8	2	5	9	5	2	5	7	6	7	6	9	2	2	2	2	2	8	5	6	8	10
	651	2	8	7	8	9	7	7	6	6	9	2	5	6	9	7	2	9	9	8	9	7	5	7	5	5	5	8	8	8	9	5	5	10	8	7	7	10	7	10	5	10	5	2	2	6	2	6	9
	652	5	2	9	5	7	6	10	9	5	5	10	8	6	7	10	8	10	7	8	8	5	9	5	9	7	10	7	7	6	10	8	6	5	5	7	2	2	10	8	8	8	8	8	9	9	8	6	6
	653	8	8	8	8	8	8	8	8	8	8	8	8	8	5	8	5	5	5	5	5	5	8	8	8	8	8	8	8	10	10	10	10	10	10	10	10	10	10	7	7	7	7	7	8	8	8	8	8
	654	9	5	9	2	2	7	9	10	5	7	10	10	9	5	7	9	5	10	6	6	7	8	9	2	8	10	2	5	7	5	10	6	5	7	6	10	7	6	9	9	9	9	9	5	7	7	8	9
	655	10	9	10	10	10	7	9	9	10	10	9	10	10	10	9	10	10	10	10	10	10	9	9	7	10	9	9	7	10	9	10	9	10	10	10	10	10	10	9	10	9	10	10	10	10	10	9	10
	656	2	8	2	6	8	8	2	2	8	2	2	8	8	8	8	2	2	8	2	8	8	2	8	8	2	2	2	2	2	2	8	2	2	2	2	2	8	2	8	8	2	8	2	2	2	8	8	2
	657	9	9	9	2	2	2	2	2	2	2	2	2	2	7	2	7	7	7	7	7	7	2	2	2	2	2	2	2	6	6	6	6	6	6	6	6	6	6	10	10	10	10	10	2	2	2	2	2
	658	7	7	7	7	7	7	7	7	7	7	7	7	7	7	7	7	7	7	7	7	7	7	7	7	7	7	7	7	7	7	7	7	7	7	7	7	7	7	7	7	7	7	7	7	7	7	7	7
	659	2	2	2	2	2	2	2	2	2	2	2	2	2	2	2	2	2	2	2	2	2	2	2	2	2	2	2	2	2	2	2	2	2	2	2	2	2	2	2	2	2	2	2	2	2	2	2	2
	660	5	5	5	6	6	6	6	6	6	6	6	6	6	8	6	8	8	8	8	8	8	6	6	6	6	6	6	6	5	5	5	5	5	5	5	5	5	5	10	10	10	10	10	6	6	6	6	6
	661	5	5	6	6	6	6	6	5	5	6	5	5	5	5	6	6	5	5	5	5	6	5	5	5	5	6	6	5	5	6	6	6	5	6	5	5	5	5	5	6	6	5	5	5	5	5	5	5
	662	10	10	9	10	7	7	9	9	10	10	9	9	10	9	10	10	10	9	10	9	10	9	9	10	10	9	10	10	10	9	10	10	10	10	10	10	10	9	10	10	10	10	10	10	9	10	10	10
	663	8	5	5	5	8	8	8	5	5	7	7	8	2	5	2	5	8	8	9	9	6	8	2	8	7	5	9	8	9	8	5	7	5	10	10	5	5	10	7	7	7	7	7	7	2	9	9	8
	664	8	6	6	5	6	8	8	6	5	8	6	8	8	8	6	8	8	6	6	6	8	8	8	6	8	8	8	8	6	6	8	8	8	8	8	6	8	8	8	6	8	8	8	6	8	8	8	8
	665	2	7	7	8	8	7	7	7	7	8	2	7	2	7	2	7	7	7	7	7	7	7	8	2	7	7	7	2	2	7	7	7	7	7	7	7	2	7	7	7	7	7	7	7	7	7	7	2
	666	7	7	2	2	8	2	10	6	8	2	8	6	10	7	6	5	5	5	5	8	6	5	10	5	9	10	6	6	10	5	6	8	6	2	10	5	2	6	8	9	5	7	9	6	6	2	8	8
	667	2	9	5	5	10	5	6	2	5	5	8	9	8	10	8	9	8	5	7	7	10	6	10	5	10	2	9	9	7	8	10	10	9	9	10	5	5	2	8	8	8	8	8	8	9	9	9	6
	668	6	8	8	8	6	6	8	5	6	6	8	6	6	8	8	8	6	8	8	8	8	8	6	8	5	5	8	8	8	6	8	6	8	8	6	8	8	8	8	6	8	6	8	8	8	8	8	8
	669	7	6	2	8	5	9	2	7	10	9	7	7	9	7	2	5	5	9	9	6	2	10	8	2	7	5	9	9	8	8	8	10	10	7	9	8	9	2	2	2	2	2	2	10	8	10	10	8
	670	7	7	2	7	7	2	2	7	7	7	2	7	2	2	2	2	7	7	7	7	7	2	2	7	7	7	7	7	7	2	2	7	7	7	7	7	2	7	7	7	7	7	2	2	7	2	7	2
	671	8	2	2	8	8	8	8	6	8	8	2	6	2	2	2	8	8	2	8	2	2	8	2	2	8	8	2	6	2	2	2	2	2	2	2	8	8	8	2	2	2	2	2	2	8	2	2	2
	672	2	8	8	2	8	2	6	8	8	2	8	8	8	2	2	2	8	8	2	2	2	2	8	2	8	2	8	2	2	8	8	2	2	2	2	2	8	8	2	2	2	8	8	2	2	2	8	8
	673	7	7	7	9	7	7	7	9	7	9	9	9	9	9	7	9	9	7	9	7	9	9	9	7	9	7	9	9	9	9	7	9	9	7	7	9	9	9	9	7	9	7	9	9	7	9	9	9
	674	8	7	5	6	10	9	9	2	8	6	10	9	9	6	5	7	6	2	2	8	5	8	9	8	8	6	8	8	8	2	2	10	6	2	10	9	2	10	10	10	10	10	10	2	8	10	5	9
	675	2	2	8	2	2	2	2	2	8	2	8	8	8	2	2	2	2	2	2	2	2	2	8	8	2	2	2	2	2	2	8	8	2	2	8	2	2	2	8	2	8	2	8	2	2	8	8	2
	676	7	7	7	2	2	2	2	2	2	2	2	2	2	5	2	5	5	5	5	5	5	2	2	2	2	2	2	2	6	6	6	6	6	6	6	6	6	6	2	2	2	2	2	2	2	2	2	2
	677	2	8	9	6	7	7	7	5	10	6	5	7	7	7	2	5	8	6	7	9	7	5	7	5	10	9	6	6	10	2	9	7	2	6	5	6	2	10	2	2	2	2	2	2	7	2	2	9
	678	10	10	10	10	10	10	10	9	10	9	10	10	10	10	10	10	10	10	10	10	10	10	10	10	10	10	10	10	10	10	10	10	10	10	10	10	10	10	10	10	10	10	10	10	10	10	10	10
	679	9	9	9	9	9	9	9	9	9	9	9	9	9	9	9	9	9	9	9	9	9	9	9	9	9	9	9	9	9	9	9	9	9	9	9	9	9	9	9	9	9	9	9	9	9	9	9	9
	680	9	9	9	8	8	8	8	8	8	8	8	8	8	8	8	8	8	8	8	8	8	8	8	8	8	8	8	8	10	10	10	10	10	10	10	10	10	10	6	6	6	6	6	8	8	8	8	8
	681	10	7	6	10	5	10	5	6	8	8	8	5	2	10	5	7	6	7	10	10	8	5	9	6	10	2	5	9	8	8	10	2	2	9	8	6	2	6	6	6	6	6	6	5	2	2	10	2
	682	2	6	9	7	6	7	5	6	6	2	6	8	5	8	10	2	8	2	9	2	2	6	10	10	2	8	10	8	9	6	8	2	10	7	2	6	10	6	7	9	2	6	2	7	10	2	2	5
	683	8	8	8	6	8	6	6	8	6	5	8	6	6	8	8	8	8	8	8	8	6	6	8	6	8	8	8	6	8	6	8	8	8	8	8	6	6	8	6	8	8	8	8	8	8	8	8	6
	684	6	6	6	2	2	2	2	2	2	2	2	2	2	5	2	5	5	5	5	5	5	2	2	2	2	2	2	2	8	8	8	8	8	8	8	8	8	8	7	7	7	7	7	2	2	2	2	2
	685	9	7	7	7	9	7	7	7	9	9	7	7	7	9	9	9	9	9	9	9	9	7	7	9	9	7	7	7	9	9	9	7	9	7	9	9	9	9	9	7	9	9	9	7	9	9	7	9
	686	5	9	8	7	7	2	10	2	9	5	2	7	2	2	6	2	6	10	8	5	8	7	5	5	2	6	5	7	5	5	7	2	5	5	7	9	10	10	10	10	10	10	10	7	9	10	6	5
	687	5	5	6	5	6	6	6	5	5	5	6	6	6	5	5	5	5	5	5	6	5	5	6	5	5	5	5	5	5	5	5	5	6	5	6	5	5	5	5	6	6	6	5	6	5	5	5	5
	688	8	2	2	7	5	9	6	2	6	10	10	5	7	10	7	8	5	8	9	10	2	5	9	6	5	7	7	2	2	5	10	10	6	10	6	9	10	5	7	9	10	5	6	9	5	2	7	6
	689	7	2	7	7	2	2	7	7	7	7	8	2	7	7	2	7	2	7	7	7	2	7	2	2	7	2	7	7	2	7	7	7	7	7	2	7	7	7	7	7	2	2	2	2	7	7	2	7
	690	7	7	7	7	7	7	7	7	7	7	7	7	7	7	7	7	7	7	7	7	7	7	7	7	7	7	7	7	7	7	7	7	7	7	7	7	7	7	7	7	7	7	7	7	7	7	7	7
	691	6	6	6	6	6	6	6	6	6	6	6	6	6	8	6	8	8	8	8	8	8	6	6	6	6	6	6	6	8	8	8	8	8	8	8	8	8	8	7	7	7	7	7	6	6	6	6	6
	692	9	5	6	9	5	8	10	8	6	6	10	8	9	9	10	2	5	8	7	6	6	10	5	5	6	5	7	5	5	5	8	2	10	8	8	8	10	2	5	5	5	5	5	5	8	5	9	5
	693	2	2	2	2	2	2	2	2	2	2	2	2	2	2	2	2	2	2	2	2	2	2	2	2	2	2	2	2	2	2	2	2	2	2	2	2	2	2	2	2	2	2	2	2	2	2	2	2
	694	2	2	2	2	2	2	2	2	2	2	2	2	2	10	2	10	10	10	10	10	10	2	2	2	2	2	2	2	7	7	7	7	7	7	7	7	7	7	8	8	8	8	8	2	2	2	2	2
	695	7	2	7	7	2	2	2	7	7	2	7	7	2	7	7	7	7	7	7	7	7	7	8	2	2	7	8	2	7	2	7	7	7	7	7	7	7	7	2	7	2	7	7	7	2	7	2	7
	696	10	10	10	10	9	10	10	9	10	10	10	10	10	9	10	9	9	9	9	9	9	10	10	10	10	10	10	10	5	5	5	5	5	5	5	5	5	5	2	2	2	2	2	10	10	10	10	10
	697	7	7	7	9	9	9	9	9	9	9	9	9	9	5	9	5	5	5	5	5	5	9	9	9	9	9	9	9	2	2	2	2	2	2	2	2	2	2	9	9	9	9	9	9	9	9	9	9
	698	8	10	5	2	2	9	2	2	9	2	6	9	7	2	5	9	6	2	2	8	7	7	9	7	5	9	7	8	2	6	6	5	5	8	6	2	2	7	6	6	6	6	6	6	7	8	7	7
	699	8	2	6	8	2	5	7	8	5	7	2	5	10	6	10	7	8	2	7	7	7	9	7	2	5	8	5	2	10	9	5	8	8	7	5	5	9	9	9	9	9	9	9	5	7	5	2	5
	700	8	8	6	6	8	5	8	6	6	6	8	8	8	8	6	8	6	8	8	8	8	8	6	6	8	6	5	8	6	8	8	6	6	6	8	8	8	8	8	6	6	8	6	8	8	8	6	8
	701	2	2	2	2	6	2	8	8	2	2	8	8	2	2	2	8	8	8	8	2	8	2	2	2	8	6	8	2	2	8	8	2	2	2	2	2	8	2	2	8	2	2	2	8	2	8	8	2
	702	2	7	2	5	8	2	10	2	7	10	5	5	10	8	10	5	5	9	8	10	9	10	7	5	7	7	8	2	7	6	6	2	8	2	7	2	8	7	6	6	6	6	6	2	5	6	6	6
	703	5	8	8	5	9	8	8	8	2	9	6	5	2	7	7	9	7	7	7	6	2	7	6	9	9	9	6	6	5	2	5	2	5	2	6	2	8	8	7	7	7	7	7	7	9	5	2	7
	704	7	2	2	2	2	2	7	7	7	7	7	2	7	7	7	2	7	7	2	7	2	7	2	7	7	7	2	7	2	2	7	2	7	7	7	7	7	7	2	7	2	7	7	7	2	2	7	7
	705	6	6	6	9	9	9	9	9	9	9	9	9	9	5	9	5	5	5	5	5	5	9	9	9	9	9	9	9	2	2	2	2	2	2	2	2	2	2	9	9	9	9	9	9	9	9	9	9
	706	7	7	2	2	7	2	7	8	7	7	2	2	2	7	2	2	7	2	7	7	7	2	2	7	2	7	7	7	2	2	7	7	7	7	2	2	7	2	7	7	7	7	7	2	7	7	7	2
	707	7	7	7	6	6	6	6	6	6	6	6	6	6	6	6	6	6	6	6	6	6	6	6	6	6	6	6	6	6	6	6	6	6	6	6	6	6	6	8	8	8	8	8	6	6	6	6	6
	708	7	7	7	7	7	7	7	8	8	2	2	7	7	7	2	2	2	2	7	7	2	7	7	7	2	2	7	7	2	7	7	7	7	2	2	7	2	2	7	2	2	7	2	7	2	2	7	2
	709	10	10	10	6	6	6	6	6	6	6	6	6	6	6	6	6	6	6	6	6	6	6	6	6	6	6	6	6	6	6	6	6	6	6	6	6	6	6	8	8	8	8	8	6	6	6	6	6
	710	6	5	6	5	6	5	5	5	6	6	5	6	6	5	6	6	6	6	6	5	6	6	5	6	5	6	5	5	6	6	6	6	6	6	6	5	6	6	5	6	6	5	6	6	6	6	6	6
	711	7	9	7	9	7	9	9	9	7	2	7	2	9	9	7	9	9	9	9	7	7	2	9	9	9	9	9	7	9	9	9	9	9	9	9	9	9	7	9	9	7	9	7	7	7	9	9	7
	712	6	6	6	9	9	9	9	9	9	9	9	9	9	6	9	6	6	6	6	6	6	9	9	9	9	9	9	9	2	2	2	2	2	2	2	2	2	2	9	9	9	9	9	9	9	9	9	9
	713	2	2	2	2	2	2	2	2	7	7	7	2	7	7	7	7	7	2	7	7	7	7	2	7	2	7	8	2	7	2	7	7	7	7	7	7	2	7	2	2	2	7	2	7	7	2	7	7
	714	10	10	10	10	10	10	9	9	9	10	10	10	7	9	10	10	10	10	10	10	9	9	9	7	9	10	10	10	9	9	9	9	10	10	10	9	9	10	10	10	10	10	10	10	10	10	10	10
	715	10	10	10	7	10	10	10	9	9	9	10	10	9	10	10	10	10	10	10	10	10	10	10	10	10	9	10	9	10	9	10	9	10	10	10	9	10	10	10	10	9	9	9	10	10	9	10	10
	716	9	9	9	6	6	6	6	6	6	6	6	6	6	7	6	7	7	7	7	7	7	6	6	6	6	6	6	6	10	10	10	10	10	10	10	10	10	10	8	8	8	8	8	6	6	6	6	6
	717	10	10	10	10	10	10	9	10	10	10	10	10	10	10	10	10	10	10	10	10	10	10	10	10	10	10	9	10	10	10	10	10	10	10	10	10	10	10	10	10	10	10	10	10	10	10	10	10
	718	7	9	9	7	9	2	9	9	7	9	7	9	7	9	7	9	9	9	9	9	7	7	9	7	7	9	9	9	7	9	9	9	9	9	9	9	9	7	7	7	9	7	9	9	9	7	9	7
	719	9	9	9	7	7	7	7	7	7	7	7	7	7	10	7	10	10	10	10	10	10	7	7	7	7	7	7	7	2	2	2	2	2	2	2	2	2	2	5	5	5	5	5	7	7	7	7	7
	720	6	9	5	5	8	5	2	9	2	10	8	5	2	9	9	5	6	7	2	5	6	10	8	2	6	9	5	8	7	9	9	7	6	2	9	7	2	2	2	2	2	2	2	6	10	9	5	9
	721	7	7	7	7	7	7	7	7	7	7	7	7	7	7	7	7	7	7	7	7	7	7	7	7	7	7	7	7	7	7	7	7	7	7	7	7	7	7	7	7	7	7	7	7	7	7	7	7
	722	6	6	6	9	9	9	9	9	9	9	9	9	9	10	9	10	10	10	10	10	10	9	9	9	9	9	9	9	6	6	6	6	6	6	6	6	6	6	8	8	8	8	8	9	9	9	9	9
	723	9	9	9	8	8	8	8	8	8	8	8	8	8	10	8	10	10	10	10	10	10	8	8	8	8	8	8	8	8	8	8	8	8	8	8	8	8	8	2	2	2	2	2	8	8	8	8	8
	724	7	5	10	9	6	7	10	7	8	8	8	10	2	10	2	10	6	9	10	2	10	2	2	6	8	9	6	9	5	2	6	6	9	5	9	6	10	6	6	6	6	6	6	10	10	6	7	7
	725	2	2	2	10	10	9	10	10	10	10	10	10	10	9	10	9	9	9	9	9	9	10	10	10	10	10	10	10	8	8	8	8	8	8	8	8	8	8	10	10	10	10	10	10	10	10	10	10
	726	10	10	10	10	9	9	10	9	10	10	9	9	9	9	10	9	10	10	10	9	10	10	9	10	9	10	10	10	10	10	10	10	10	10	10	10	10	10	9	10	10	10	9	10	9	10	10	10
	727	5	5	5	7	7	7	7	7	7	7	7	7	7	6	7	6	6	6	6	6	6	7	7	7	7	7	7	7	5	5	5	5	5	5	5	5	5	5	7	7	7	7	7	7	7	7	7	7
	728	6	6	6	7	7	7	7	7	7	7	7	7	7	6	7	6	6	6	6	6	6	7	7	7	7	7	7	7	7	7	7	7	7	7	7	7	7	7	8	8	8	8	8	7	7	7	7	7
	729	6	9	5	5	10	6	2	10	2	9	2	9	8	8	6	2	2	6	6	2	10	5	5	10	5	8	9	2	9	9	5	2	9	9	2	5	5	7	10	10	10	10	10	6	6	10	2	9
	730	5	5	5	7	7	7	7	7	7	7	7	7	7	9	7	9	9	9	9	9	9	7	7	7	7	7	7	7	5	5	5	5	5	5	5	5	5	5	7	7	7	7	7	7	7	7	7	7
	731	9	10	9	9	9	10	9	9	9	10	10	10	10	9	10	10	9	9	10	9	10	10	9	10	9	10	9	9	10	10	9	10	9	10	10	10	9	9	10	9	10	10	10	9	10	9	10	10
	732	8	8	8	9	9	9	9	9	9	9	9	9	9	2	9	2	2	2	2	2	2	9	9	9	9	9	9	9	10	10	10	10	10	10	10	10	10	10	7	7	7	7	7	9	9	9	9	9
	733	7	7	7	6	6	6	6	6	6	6	6	6	6	8	6	8	8	8	8	8	8	6	6	6	6	6	6	6	7	7	7	7	7	7	7	7	7	7	6	6	6	6	6	6	6	6	6	6
	734	8	9	2	2	2	5	5	10	10	8	8	8	8	7	8	10	10	7	8	8	6	2	7	7	8	8	10	7	6	2	8	9	9	7	9	6	9	9	5	5	5	5	5	8	2	8	8	2
	735	5	5	5	10	10	10	10	10	10	10	10	10	10	5	10	5	5	5	5	5	5	10	10	10	10	10	10	10	5	5	5	5	5	5	5	5	5	5	9	9	9	9	9	10	10	10	10	10
	736	8	8	8	6	6	6	6	6	6	6	6	6	6	10	6	10	10	10	10	10	10	6	6	6	6	6	6	6	10	10	10	10	10	10	10	10	10	10	7	7	7	7	7	6	6	6	6	6
	737	7	7	7	2	2	2	2	2	2	2	2	2	2	2	2	2	2	2	2	2	2	2	2	2	2	2	2	2	6	6	6	6	6	6	6	6	6	6	9	9	9	9	9	2	2	2	2	2
	738	8	8	8	10	10	10	10	10	10	10	10	10	10	9	10	9	9	9	9	9	9	10	10	10	10	10	10	10	2	2	2	2	2	2	2	2	2	2	10	10	10	10	10	10	10	10	10	10
	739	5	6	6	5	6	6	5	5	6	6	5	5	6	6	6	5	6	5	6	6	6	6	6	6	5	6	5	5	5	6	5	5	6	5	6	5	6	6	6	6	6	6	5	6	6	6	6	5
	740	10	6	2	5	2	2	2	5	7	6	8	8	8	2	2	2	8	7	8	7	8	8	6	9	9	6	8	9	5	2	8	5	8	6	6	10	10	8	2	6	9	8	5	7	8	7	8	2
	741	10	10	10	10	10	10	10	10	10	10	10	10	10	10	10	10	10	10	10	10	10	10	10	10	10	10	9	10	10	10	10	10	10	10	10	10	10	10	10	10	10	10	10	10	10	10	10	10
	742	7	2	2	2	7	2	2	2	2	2	7	2	7	2	7	7	2	7	7	7	7	7	2	7	7	2	8	2	2	7	2	2	7	7	7	7	7	7	7	7	7	7	7	2	7	7	7	2
	743	2	2	2	2	2	2	2	2	2	2	2	2	2	9	2	9	9	9	9	9	9	2	2	2	2	2	2	2	6	6	6	6	6	6	6	6	6	6	7	7	7	7	7	2	2	2	2	2
	744	6	6	6	9	9	9	9	9	9	9	9	9	9	6	9	6	6	6	6	6	6	9	9	9	9	9	9	9	10	10	10	10	10	10	10	10	10	10	9	9	9	9	9	9	9	9	9	9
	745	6	6	5	5	5	6	6	6	6	6	6	6	6	6	6	6	5	5	6	5	5	5	5	5	5	5	5	6	6	6	5	6	5	6	6	6	6	6	6	6	6	6	5	6	6	6	6	5
	746	6	6	6	9	9	9	9	9	9	9	9	9	9	7	9	7	7	7	7	7	7	9	9	9	9	9	9	9	2	2	2	2	2	2	2	2	2	2	9	9	9	9	9	9	9	9	9	9
	747	2	2	8	2	2	2	8	8	8	2	2	8	8	2	2	8	8	2	2	2	8	8	2	2	2	2	2	2	8	2	8	8	2	8	2	2	2	2	2	2	8	2	2	2	2	2	8	2
	748	2	7	7	7	7	2	7	7	8	2	2	8	2	2	2	7	7	7	7	2	7	7	7	7	7	2	2	2	7	7	7	7	7	7	7	2	7	7	2	7	7	7	7	2	7	7	7	7
	749	7	7	2	2	2	8	2	2	2	2	2	7	7	2	2	2	2	7	7	7	2	2	2	7	7	7	7	8	7	2	7	7	7	7	7	7	7	7	7	7	7	7	7	7	7	2	7	2
	750	5	6	8	8	7	10	6	9	10	9	10	6	7	10	7	6	5	7	9	6	8	6	10	9	7	2	10	6	5	10	8	9	8	10	6	6	10	2	10	10	10	10	10	8	2	7	7	9
	751	2	2	2	7	7	7	7	7	7	7	7	7	7	7	7	7	7	7	7	7	7	7	7	7	7	7	7	7	7	7	7	7	7	7	7	7	7	7	8	8	8	8	8	7	7	7	7	7
	752	6	6	6	5	5	6	6	6	5	5	6	5	5	6	6	6	6	6	5	6	6	5	5	6	5	5	6	5	5	5	5	6	6	6	6	6	6	6	6	5	6	6	6	6	5	5	6	6
	753	2	2	7	7	8	7	7	8	2	7	8	7	2	7	8	7	7	2	7	7	7	2	8	7	2	2	7	8	2	7	7	7	7	7	7	7	2	7	2	7	7	7	7	7	7	7	7	7
	754	2	2	2	9	9	9	9	9	9	9	9	9	9	6	9	6	6	6	6	6	6	9	9	9	9	9	9	9	7	7	7	7	7	7	7	7	7	7	8	8	8	8	8	9	9	9	9	9
	755	9	9	9	7	9	7	7	9	9	7	9	7	2	9	7	9	9	9	9	9	9	2	7	9	9	9	7	9	9	9	7	9	9	9	9	9	9	9	7	9	9	9	9	9	9	9	9	9
	756	7	5	9	6	7	6	7	2	6	6	6	7	8	7	2	6	8	2	9	10	7	8	8	7	10	10	7	7	2	8	9	6	5	10	5	5	9	10	10	10	10	10	10	2	8	5	2	10
	757	10	10	9	9	10	9	10	10	9	10	10	10	9	10	10	10	10	10	10	9	10	10	9	10	10	10	10	10	10	9	10	10	10	10	10	10	9	10	10	10	10	9	10	9	9	10	10	10
	758	7	9	9	9	9	9	9	9	2	9	9	9	7	7	9	9	9	7	9	9	9	7	9	7	7	7	7	7	9	7	9	7	7	7	9	9	7	9	7	9	9	9	7	9	7	7	9	9
	759	6	6	6	8	8	6	8	6	6	8	5	5	6	8	6	6	8	8	8	8	8	6	6	8	8	6	6	6	6	8	6	8	6	8	8	6	8	8	8	8	6	6	8	8	8	8	8	8
	760	9	9	9	8	8	8	8	8	8	8	8	8	8	10	8	10	10	10	10	10	10	8	8	8	8	8	8	8	10	10	10	10	10	10	10	10	10	10	6	6	6	6	6	8	8	8	8	8
	761	5	5	6	5	5	5	5	5	6	5	5	6	5	5	6	5	6	5	6	5	5	6	5	6	5	5	5	5	5	5	5	5	5	5	6	5	5	5	6	5	6	5	5	6	6	6	5	5
	762	9	5	8	6	6	2	10	6	6	5	2	8	10	5	8	5	7	2	10	8	8	2	8	8	7	5	2	5	8	8	7	2	2	10	10	2	10	7	9	2	2	10	9	6	10	5	6	7
	763	6	6	5	8	6	2	9	8	5	6	9	6	8	10	6	9	6	2	5	5	8	2	10	9	5	5	5	2	2	2	2	5	5	8	7	9	2	5	2	2	2	2	2	6	5	8	6	6
	764	5	2	10	6	10	8	7	10	7	7	5	7	10	5	6	2	9	7	6	9	7	8	7	7	5	8	2	2	9	9	8	7	2	9	9	7	7	7	5	5	5	5	5	2	2	7	7	10
	765	6	8	8	6	6	8	8	8	6	8	6	8	6	6	6	8	8	8	8	8	8	8	6	8	8	6	8	6	8	6	6	8	6	8	8	8	6	8	8	8	8	6	6	6	8	8	8	6
	766	7	7	7	6	6	6	6	6	6	6	6	6	6	10	6	10	10	10	10	10	10	6	6	6	6	6	6	6	2	2	2	2	2	2	2	2	2	2	9	9	9	9	9	6	6	6	6	6
	767	10	9	10	10	10	10	7	10	9	10	7	9	10	10	7	10	10	9	10	10	9	10	9	10	10	10	10	10	10	9	9	10	10	10	10	9	9	9	9	10	9	9	10	9	10	10	10	10
	768	2	2	2	10	10	10	10	10	10	10	10	10	10	7	10	7	7	7	7	7	7	10	10	10	10	10	10	10	2	2	2	2	2	2	2	2	2	2	8	8	8	8	8	10	10	10	10	10
	769	2	2	2	9	9	9	9	9	9	9	9	9	9	5	9	5	5	5	5	5	5	9	9	9	9	9	9	9	2	2	2	2	2	2	2	2	2	2	9	9	9	9	9	9	9	9	9	9
	770	2	7	2	2	2	7	2	7	7	8	2	7	2	7	7	2	7	7	2	7	7	8	2	2	7	7	7	7	7	2	7	2	7	7	7	2	7	7	7	7	7	2	2	7	2	7	7	7
	771	10	9	10	9	10	10	9	9	9	9	10	10	9	10	9	10	9	10	10	10	10	9	7	10	10	10	10	10	10	9	10	10	10	10	10	9	9	10	10	9	10	10	10	10	10	10	9	10
	772	2	2	2	9	9	9	9	9	9	9	9	9	9	8	9	8	8	8	8	8	8	9	9	9	9	9	9	9	9	9	9	9	9	9	9	9	9	9	7	7	7	7	7	9	9	9	9	9
	773	7	7	7	5	5	5	5	5	5	5	5	5	5	6	5	6	6	6	6	6	6	5	5	5	5	5	5	5	9	9	9	9	9	9	9	9	9	9	10	10	10	10	10	5	5	5	5	5
	774	8	8	8	7	7	7	7	7	7	7	7	7	7	5	7	5	5	5	5	5	5	7	7	7	7	7	7	7	7	7	7	7	7	7	7	7	7	7	9	9	9	9	9	7	7	7	7	7
	775	8	8	8	6	6	6	6	6	6	6	6	6	6	7	6	7	7	7	7	7	7	6	6	6	6	6	6	6	10	10	10	10	10	10	10	10	10	10	5	5	5	5	5	6	6	6	6	6
	776	6	10	7	7	5	7	9	10	7	5	7	2	8	9	2	9	8	6	7	7	2	8	7	7	10	2	2	7	8	10	8	6	10	5	5	5	5	6	7	7	7	7	7	9	2	9	9	9
	777	9	5	8	10	7	10	9	7	10	7	5	8	10	2	2	2	10	9	5	9	6	9	9	5	9	5	7	7	8	5	10	10	2	5	10	2	9	10	7	7	9	5	2	10	8	8	8	8
	778	9	9	9	7	9	7	9	9	9	7	9	9	7	9	9	7	9	9	9	9	9	9	2	7	7	7	2	7	9	9	9	9	9	9	9	7	7	9	7	9	9	9	7	9	9	9	9	9
	779	7	7	9	7	9	9	7	9	7	7	2	7	2	9	9	9	7	7	9	9	9	9	9	9	9	7	9	2	9	9	9	9	9	7	9	9	9	7	9	9	9	7	9	9	9	9	9	9
	780	7	8	10	9	9	2	9	6	8	9	7	2	6	8	10	8	7	9	8	10	10	6	6	9	9	8	8	7	5	8	9	5	9	10	5	10	9	5	7	7	7	7	7	9	7	10	8	9
	781	10	2	7	8	2	7	2	10	9	2	9	6	8	7	2	7	10	2	8	9	7	6	10	8	9	10	2	6	7	10	6	5	2	2	2	9	10	6	5	8	6	8	5	9	8	6	6	7
	782	8	8	2	8	8	8	8	8	2	2	2	2	2	2	6	2	2	2	2	2	8	2	8	8	8	8	2	8	2	2	8	2	2	8	2	8	2	2	2	2	2	2	2	2	2	2	2	2
	783	6	6	5	5	5	5	6	5	5	6	5	6	6	6	6	6	5	5	5	5	6	6	5	5	6	5	5	5	6	5	6	6	5	6	6	6	6	6	6	6	6	6	6	5	6	5	5	6
	784	4	4	4	10	10	10	10	10	10	10	10	10	10	10	10	10	10	10	10	10	10	10	10	10	10	10	10	10	4	4	4	4	4	4	4	4	4	4	1	1	1	1	1	10	10	10	10	10
	785	1	1	4	1	1	1	1	1	4	1	1	4	1	4	1	4	1	1	1	1	1	1	1	1	4	4	4	1	1	1	1	4	4	1	1	1	4	1	1	1	1	1	1	1	4	1	1	4
	786	6	5	6	5	6	6	6	5	5	5	5	6	6	6	6	5	5	5	5	5	6	5	5	5	5	5	6	6	5	5	5	5	5	5	6	5	5	5	6	5	5	5	5	6	5	5	5	5
	787	4	4	3	3	3	6	4	4	4	3	3	4	6	4	4	4	4	4	4	4	4	4	4	4	3	3	4	3	3	4	4	4	4	4	4	4	4	4	4	3	3	4	4	4	4	4	4	4
	788	7	7	7	7	7	7	7	7	7	7	7	7	7	3	7	3	3	3	3	3	3	7	7	7	7	7	7	7	6	6	6	6	6	6	6	6	6	6	4	4	4	4	4	7	7	7	7	7
	789	7	7	7	3	3	3	3	3	3	3	3	3	3	5	3	5	5	5	5	5	5	3	3	3	3	3	3	3	2	2	2	2	2	2	2	2	2	2	4	4	4	4	4	3	3	3	3	3
	790	7	7	7	5	5	5	5	5	5	5	5	5	5	3	5	3	3	3	3	3	3	5	5	5	5	5	5	5	4	4	4	4	4	4	4	4	4	4	6	6	6	6	6	5	5	5	5	5
	791	4	4	3	4	3	4	3	4	4	4	3	4	6	3	3	4	4	4	4	3	4	3	4	4	3	3	3	4	3	4	4	4	3	3	4	4	3	3	4	3	3	4	4	4	3	4	4	4
	792	2	2	2	8	8	8	8	8	8	8	8	8	8	8	8	8	8	8	8	8	8	8	8	8	8	8	8	8	8	8	8	8	8	8	8	8	8	8	7	7	7	7	7	8	8	8	8	8
	793	5	5	3	8	4	7	6	6	8	4	6	2	4	4	4	6	3	5	6	6	6	8	2	2	6	6	4	2	4	2	6	4	7	7	7	2	8	8	3	3	3	3	3	2	6	8	2	6
	794	6	3	3	6	3	6	3	3	3	6	6	6	6	3	3	3	3	3	3	6	3	3	3	3	3	3	6	3	3	6	3	3	6	3	3	3	6	3	3	6	3	3	3	3	3	6	6	3
	795	7	3	7	3	5	6	4	8	5	4	3	2	8	5	2	5	6	2	3	3	5	5	6	3	2	6	8	5	2	7	7	3	2	6	5	6	4	2	4	4	4	4	4	8	2	6	6	4
	796	2	2	2	2	4	4	2	4	4	4	4	2	2	2	2	2	2	2	2	2	2	2	4	4	3	4	2	2	2	2	2	2	2	4	4	4	2	2	2	2	4	2	4	2	4	2	2	4
	797	4	4	4	7	7	7	7	7	7	7	7	7	7	4	7	4	4	4	4	4	4	7	7	7	7	7	7	7	6	6	6	6	6	6	6	6	6	6	3	3	3	3	3	7	7	7	7	7
	798	8	4	6	7	4	2	8	7	8	8	8	4	7	2	4	6	2	2	2	5	2	4	6	4	7	4	7	2	5	6	8	6	5	7	5	5	6	6	8	8	8	8	8	5	6	4	2	5
	799	3	3	3	5	3	6	6	3	3	6	3	6	5	6	6	6	6	3	3	6	3	3	6	6	3	3	5	3	6	3	3	3	6	3	3	3	6	3	3	3	3	6	6	3	3	3	3	3
	800	3	3	3	5	5	5	5	5	5	5	5	5	5	6	5	6	6	6	6	6	6	5	5	5	5	5	5	5	3	3	3	3	3	3	3	3	3	3	4	4	4	4	4	5	5	5	5	5
	801	2	2	2	8	8	8	8	8	8	8	8	8	8	3	8	3	3	3	3	3	3	8	8	8	8	8	8	8	2	2	2	2	2	2	2	2	2	2	6	6	6	6	6	8	8	8	8	8
	802	2	4	4	2	2	3	2	2	2	4	2	2	2	4	4	4	2	2	2	2	2	2	4	2	2	2	4	2	2	4	4	2	4	4	4	2	2	4	2	2	2	4	2	2	2	2	2	2
	803	4	4	4	8	8	8	8	8	8	8	8	8	8	5	8	5	5	5	5	5	5	8	8	8	8	8	8	8	3	3	3	3	3	3	3	3	3	3	7	7	7	7	7	8	8	8	8	8
	804	6	6	6	2	2	2	2	2	2	2	2	2	2	7	2	7	7	7	7	7	7	2	2	2	2	2	2	2	8	8	8	8	8	8	8	8	8	8	2	2	2	2	2	2	2	2	2	2
	805	6	6	6	2	2	2	2	2	2	2	2	2	2	7	2	7	7	7	7	7	7	2	2	2	2	2	2	2	2	2	2	2	2	2	2	2	2	2	4	4	4	4	4	2	2	2	2	2
	806	3	4	4	4	3	3	4	4	3	4	4	3	4	4	4	4	3	4	4	4	4	3	4	6	4	4	3	4	3	3	3	3	4	4	4	4	4	3	3	4	4	4	4	4	4	4	3	4
	807	6	6	6	6	6	5	6	5	6	6	6	6	5	5	5	6	5	6	5	6	6	5	6	5	5	6	5	6	5	6	6	6	5	6	5	5	6	6	6	6	6	6	6	6	5	6	5	6
	808	6	6	6	5	5	5	5	5	5	5	5	5	5	7	5	7	7	7	7	7	7	5	5	5	5	5	5	5	6	6	6	6	6	6	6	6	6	6	4	4	4	4	4	5	5	5	5	5
	809	6	4	4	7	3	2	4	5	2	2	7	5	2	4	5	4	5	7	8	8	7	5	6	3	2	6	2	4	2	4	6	8	8	8	8	2	2	5	5	5	5	5	5	2	5	4	6	2
	810	5	5	5	8	8	8	8	8	8	8	8	8	8	5	8	5	5	5	5	5	5	8	8	8	8	8	8	8	4	4	4	4	4	4	4	4	4	4	8	8	8	8	8	8	8	8	8	8
	811	6	5	6	5	6	5	5	5	5	6	6	5	6	6	5	5	5	5	5	5	5	6	5	6	5	6	5	6	5	5	6	5	6	5	5	5	5	5	5	5	5	5	5	5	5	5	5	5
	812	8	8	7	7	2	7	2	8	8	8	7	7	8	8	8	7	7	7	8	7	7	7	7	7	7	7	7	7	7	7	7	7	8	8	7	7	8	8	7	7	7	7	7	7	7	7	7	8
	813	4	4	4	2	2	2	2	2	2	2	2	2	2	5	2	5	5	5	5	5	5	2	2	2	2	2	2	2	3	3	3	3	3	3	3	3	3	3	6	6	6	6	6	2	2	2	2	2
	814	2	8	2	8	3	2	8	2	2	7	4	2	4	4	5	3	6	5	6	5	3	3	7	5	5	3	7	3	4	5	4	4	6	8	6	4	8	4	7	2	7	4	7	5	2	7	8	5
	815	5	5	5	7	7	7	7	7	7	7	7	7	7	6	7	6	6	6	6	6	6	7	7	7	7	7	7	7	3	3	3	3	3	3	3	3	3	3	7	7	7	7	7	7	7	7	7	7
	816	2	4	2	4	4	4	4	4	2	4	4	4	2	2	2	2	2	4	4	4	2	4	2	4	4	4	3	2	2	2	2	2	2	4	2	4	2	4	4	2	4	4	2	2	2	2	2	2
	817	5	5	6	6	6	5	5	5	5	6	5	6	5	5	5	5	5	6	6	5	5	5	5	5	6	5	6	5	5	5	5	5	6	5	5	5	6	5	5	5	5	5	5	5	5	6	5	5
	818	8	8	2	2	2	7	4	5	4	4	7	4	4	6	5	8	8	2	2	4	6	5	5	4	5	6	6	8	3	6	5	4	5	3	6	4	2	4	2	2	2	2	2	4	5	7	6	7
	819	2	6	2	3	2	4	6	3	3	2	6	4	2	8	8	6	3	8	5	6	2	6	2	2	4	3	8	3	2	8	6	5	6	8	8	7	5	2	2	2	2	2	2	2	5	3	4	2
	820	6	8	5	5	5	6	5	6	2	5	4	7	6	5	8	8	7	3	8	6	7	5	2	6	4	2	2	6	4	8	3	3	8	8	7	4	7	4	8	8	8	8	8	2	8	2	2	6
	821	7	7	7	8	7	8	7	7	8	8	7	7	2	7	7	7	7	8	7	7	8	8	7	8	7	8	8	7	7	7	7	7	7	7	8	8	7	7	7	7	7	7	7	8	7	8	7	7
	822	8	5	3	8	7	4	8	7	5	6	5	2	6	5	5	5	5	4	4	5	6	5	6	7	6	2	7	6	7	2	5	5	3	3	5	4	6	2	5	5	5	5	5	8	4	8	8	2
	823	6	6	6	4	4	4	4	4	4	4	4	4	4	6	4	6	6	6	6	6	6	4	4	4	4	4	4	4	8	8	8	8	8	8	8	8	8	8	7	7	7	7	7	4	4	4	4	4
	824	8	4	8	5	6	7	5	5	6	5	7	5	6	7	6	6	7	3	2	8	8	3	3	5	6	3	3	5	8	6	6	7	7	6	7	5	3	5	3	3	3	3	3	7	4	4	3	7
	825	8	2	8	8	8	4	4	2	2	2	8	2	8	8	8	8	8	2	8	2	8	8	8	2	2	8	2	8	8	8	8	8	8	8	8	2	8	8	8	8	8	8	2	8	8	8	8	8
	826	8	8	7	7	7	8	7	8	8	7	8	7	8	7	7	7	7	7	7	7	7	8	7	8	7	8	8	7	7	8	7	7	7	8	7	7	7	7	8	7	8	7	7	8	7	7	7	7
	827	5	5	5	6	6	6	6	6	6	6	6	6	6	8	6	8	8	8	8	8	8	6	6	6	6	6	6	6	4	4	4	4	4	4	4	4	4	4	2	2	2	2	2	6	6	6	6	6
	828	6	6	3	6	3	6	6	6	3	6	3	6	3	3	3	3	3	3	3	3	3	3	6	3	3	3	6	3	6	3	3	3	3	3	6	3	6	3	6	3	3	3	6	3	3	3	6	3
	829	4	5	4	5	4	8	8	3	7	4	7	3	2	8	3	5	2	3	5	8	2	3	5	3	7	4	8	8	5	5	2	7	7	7	2	7	5	4	7	7	7	7	7	2	8	4	4	8
	830	5	5	4	5	6	3	3	3	6	6	5	3	7	4	7	4	8	2	6	5	4	8	8	7	3	5	7	8	8	8	4	5	5	2	8	2	4	3	4	7	7	3	2	6	7	2	3	2
	831	2	2	2	2	2	3	2	4	4	4	2	3	2	4	4	4	2	2	2	2	2	2	2	2	4	2	4	2	2	2	2	2	2	4	4	2	4	4	2	4	4	4	2	2	4	2	4	4
	832	3	3	3	6	3	6	6	5	3	6	3	3	3	6	6	6	3	3	3	3	6	3	3	6	6	6	6	6	6	3	3	3	3	6	6	3	3	3	3	3	6	3	6	3	3	6	6	3
	833	7	7	8	7	8	8	8	8	8	7	7	8	8	7	7	7	7	8	8	7	8	7	7	7	7	8	7	7	8	7	7	7	7	7	7	7	7	7	7	8	7	7	7	7	8	7	8	7
	834	6	6	2	5	4	7	4	4	4	4	7	7	4	3	2	8	6	4	2	2	2	7	5	3	3	2	8	5	2	5	7	2	7	7	6	8	8	7	4	4	5	8	5	5	7	4	8	5
	835	2	4	2	2	2	2	2	4	4	4	2	2	4	2	4	4	2	4	2	4	4	4	4	4	2	4	2	2	2	4	4	2	4	2	2	4	2	4	2	2	2	2	2	4	4	4	2	2
	836	8	8	8	4	4	4	4	4	4	4	4	4	4	4	4	4	4	4	4	4	4	4	4	4	4	4	4	4	2	2	2	2	2	2	2	2	2	2	6	6	6	6	6	4	4	4	4	4
	837	2	7	2	5	2	2	5	7	3	7	5	7	3	4	5	8	8	4	5	8	7	4	3	5	7	2	4	5	7	4	8	2	7	8	7	5	8	4	3	6	2	4	6	5	5	5	6	4
	838	6	6	6	8	8	8	8	8	8	8	8	8	8	7	8	7	7	7	7	7	7	8	8	8	8	8	8	8	3	3	3	3	3	3	3	3	3	3	8	8	8	8	8	8	8	8	8	8
	839	2	2	2	2	2	2	4	4	2	2	2	2	2	2	4	2	2	4	4	2	4	2	2	3	2	2	2	4	4	4	2	2	2	2	2	4	2	4	2	2	4	2	4	2	4	2	2	4
	840	2	8	2	2	2	4	8	8	8	8	2	2	2	8	2	2	8	8	8	8	8	8	2	8	8	8	8	2	8	8	8	2	2	2	8	2	8	2	8	8	8	8	8	2	8	8	8	8
	841	6	5	6	6	6	6	6	6	6	6	6	5	5	6	6	6	5	5	6	6	6	5	5	6	5	6	6	6	6	5	6	6	5	6	6	5	6	6	6	5	6	6	6	6	6	6	6	6
	842	2	2	4	4	2	4	4	4	4	4	4	3	2	2	4	4	2	2	2	2	2	4	4	2	4	4	2	4	2	4	4	2	2	4	4	2	2	2	2	2	4	4	2	4	2	4	2	2
	843	5	5	5	3	3	3	3	3	3	3	3	3	3	2	3	2	2	2	2	2	2	3	3	3	3	3	3	3	8	8	8	8	8	8	8	8	8	8	4	4	4	4	4	3	3	3	3	3
	844	7	8	6	5	8	5	2	8	4	6	7	7	8	6	2	7	5	6	6	5	4	2	4	6	8	2	4	7	2	7	6	2	5	7	8	7	5	2	6	6	6	6	6	5	8	7	6	7
	845	2	3	3	4	2	4	4	4	3	8	2	8	2	5	8	7	3	2	2	6	5	2	2	3	4	4	6	2	7	3	5	8	4	2	5	7	3	8	3	3	3	3	3	8	6	4	4	7
	846	8	4	4	3	5	5	5	5	5	5	7	6	7	7	7	2	5	8	8	8	7	3	2	2	5	4	7	2	6	6	7	2	4	2	6	7	5	4	4	6	3	3	8	4	2	2	3	3
	847	2	2	2	2	2	2	2	2	2	2	2	2	2	7	2	7	7	7	7	7	7	2	2	2	2	2	2	2	6	6	6	6	6	6	6	6	6	6	4	4	4	4	4	2	2	2	2	2
	848	4	4	4	4	4	4	4	4	4	4	4	4	4	4	4	4	4	4	4	4	4	4	4	4	4	4	4	4	6	6	6	6	6	6	6	6	6	6	5	5	5	5	5	4	4	4	4	4
	849	8	8	3	4	6	5	7	7	2	6	6	5	7	5	5	8	4	4	2	7	4	2	8	4	6	2	7	6	6	4	7	6	3	4	2	8	4	8	3	5	6	3	4	7	8	6	5	8
	850	2	2	2	8	8	8	8	8	8	8	8	8	8	3	8	3	3	3	3	3	3	8	8	8	8	8	8	8	6	6	6	6	6	6	6	6	6	6	8	8	8	8	8	8	8	8	8	8
	851	5	5	5	8	8	8	8	8	8	8	8	8	8	6	8	6	6	6	6	6	6	8	8	8	8	8	8	8	5	5	5	5	5	5	5	5	5	5	3	3	3	3	3	8	8	8	8	8
	852	2	2	2	3	3	3	3	3	3	3	3	3	3	8	3	8	8	8	8	8	8	3	3	3	3	3	3	3	8	8	8	8	8	8	8	8	8	8	3	3	3	3	3	3	3	3	3	3
	853	3	4	2	7	7	5	8	5	7	6	5	2	7	6	7	6	4	6	7	4	6	3	2	6	3	5	6	3	2	7	2	8	6	5	8	4	4	8	7	7	7	7	7	8	5	6	3	6
	854	4	3	4	3	3	4	6	3	4	6	3	4	4	4	3	4	4	4	4	4	4	3	4	4	4	4	3	4	3	3	4	4	3	3	4	4	3	4	4	3	3	4	4	4	4	4	4	4
	855	4	4	4	8	8	8	8	8	8	8	8	8	8	6	8	6	6	6	6	6	6	8	8	8	8	8	8	8	2	2	2	2	2	2	2	2	2	2	5	5	5	5	5	8	8	8	8	8
	856	8	6	2	3	3	5	5	3	8	6	6	8	4	3	4	7	5	4	7	6	4	3	8	7	6	6	6	5	5	5	3	5	3	3	3	6	2	7	6	7	6	7	8	4	4	8	7	5
	857	3	3	3	4	4	4	4	4	4	4	4	4	4	4	4	4	4	4	4	4	4	4	4	4	4	4	4	4	6	6	6	6	6	6	6	6	6	6	5	5	5	5	5	4	4	4	4	4
	858	4	6	7	3	3	7	6	7	4	2	2	8	7	2	6	7	5	5	4	3	3	7	2	8	3	8	6	6	6	4	4	3	5	4	3	2	2	5	8	4	6	8	7	6	3	2	8	2
	859	8	8	8	8	8	8	8	8	8	8	8	8	8	8	8	8	8	8	8	8	8	8	8	8	8	8	8	8	8	8	8	8	8	8	8	8	8	8	8	8	8	8	8	8	8	8	8	8
	860	7	7	7	7	7	7	7	7	7	7	7	7	7	7	7	7	7	7	7	7	7	7	7	7	7	7	7	7	7	7	7	7	7	7	7	7	7	7	7	7	7	7	7	7	7	7	7	7
	861	7	7	7	2	2	2	2	2	2	2	2	2	2	6	2	6	6	6	6	6	6	2	2	2	2	2	2	2	5	5	5	5	5	5	5	5	5	5	2	2	2	2	2	2	2	2	2	2
	862	5	5	5	3	3	3	3	3	3	3	3	3	3	7	3	7	7	7	7	7	7	3	3	3	3	3	3	3	7	7	7	7	7	7	7	7	7	7	3	3	3	3	3	3	3	3	3	3
	863	4	4	3	4	4	4	4	6	3	4	4	4	4	3	4	4	3	4	4	4	4	3	3	3	4	6	4	4	4	3	4	3	4	4	3	3	3	3	4	3	3	4	3	4	4	3	4	4
	864	4	4	4	3	3	3	4	4	4	4	6	4	3	4	3	3	4	3	4	4	4	3	6	3	4	4	4	3	3	4	4	4	4	4	4	4	3	3	4	4	3	4	4	4	4	4	3	4
	865	3	3	3	2	2	2	2	2	2	2	2	2	2	2	2	2	2	2	2	2	2	2	2	2	2	2	2	2	7	7	7	7	7	7	7	7	7	7	8	8	8	8	8	2	2	2	2	2
	866	8	8	8	8	8	8	8	8	8	8	8	8	8	5	8	5	5	5	5	5	5	8	8	8	8	8	8	8	6	6	6	6	6	6	6	6	6	6	7	7	7	7	7	8	8	8	8	8
	867	7	7	7	7	7	7	7	7	7	7	7	7	7	7	7	7	7	7	7	7	7	7	7	7	7	7	7	7	7	7	7	7	7	7	7	7	7	7	7	7	7	7	7	7	7	7	7	7
	868	6	6	6	6	6	6	6	6	6	5	6	6	6	5	5	5	6	6	6	6	6	6	6	5	5	6	5	6	6	5	6	6	6	6	6	6	6	6	6	6	6	6	6	5	5	6	5	6
	869	3	6	3	3	6	6	3	3	3	6	6	3	6	3	6	3	3	3	6	6	3	6	6	3	6	3	3	3	3	3	6	3	6	3	3	3	3	3	6	6	3	3	6	6	3	6	3	3
	870	8	8	8	5	5	5	5	5	5	5	5	5	5	3	5	3	3	3	3	3	3	5	5	5	5	5	5	5	2	2	2	2	2	2	2	2	2	2	7	7	7	7	7	5	5	5	5	5
	871	6	3	6	3	6	6	6	3	6	3	3	3	3	3	3	3	3	6	3	3	6	3	6	3	3	6	5	5	3	3	3	6	3	3	6	3	3	3	3	3	6	3	3	6	3	6	6	3
	872	7	6	2	4	8	3	5	3	4	7	2	2	4	4	8	4	3	6	6	3	5	8	5	5	2	5	8	7	3	4	7	2	6	4	2	7	3	7	2	2	2	2	2	5	2	2	4	3
	873	8	7	8	2	7	8	7	7	8	7	8	8	2	7	8	7	7	8	7	7	7	8	7	8	7	7	2	7	8	7	7	7	8	7	7	7	7	8	7	7	7	7	7	7	8	7	8	8
	874	2	2	2	4	4	4	4	4	4	4	4	4	4	3	4	3	3	3	3	3	3	4	4	4	4	4	4	4	7	7	7	7	7	7	7	7	7	7	8	8	8	8	8	4	4	4	4	4
	875	4	4	4	5	5	5	5	5	5	5	5	5	5	4	5	4	4	4	4	4	4	5	5	5	5	5	5	5	3	3	3	3	3	3	3	3	3	3	5	5	5	5	5	5	5	5	5	5
	876	7	7	7	8	7	8	2	8	7	8	7	8	7	7	7	7	7	8	7	8	7	7	2	8	8	7	7	8	8	7	8	7	8	7	7	7	8	8	7	7	7	7	8	7	7	7	7	7
	877	2	2	2	4	2	4	2	2	2	4	4	2	3	4	4	2	4	2	2	2	2	2	4	4	2	2	3	2	4	2	2	4	2	2	2	2	2	2	2	4	2	4	2	2	2	2	4	2
	878	6	5	5	5	5	6	5	5	6	6	5	6	6	6	6	5	5	5	5	5	5	6	5	6	6	5	5	5	5	5	5	5	5	5	5	6	5	6	6	6	5	5	5	5	5	5	6	5
	879	8	5	4	5	3	6	2	8	8	3	3	4	8	4	5	7	6	7	7	7	5	8	4	2	6	4	3	6	7	6	4	6	6	8	3	7	4	6	8	8	8	8	8	2	5	5	6	4
	880	5	5	5	6	6	6	6	6	6	6	6	6	6	4	6	4	4	4	4	4	4	6	6	6	6	6	6	6	5	5	5	5	5	5	5	5	5	5	3	3	3	3	3	6	6	6	6	6
	881	8	7	8	8	7	2	7	7	7	8	7	8	7	8	8	7	7	8	7	7	8	2	7	8	7	7	7	7	7	8	7	8	7	8	7	7	7	7	7	7	7	7	7	8	8	7	7	8
	882	2	4	3	3	7	4	4	4	4	3	4	2	3	8	2	4	3	2	2	8	8	4	3	2	2	8	8	5	8	2	7	3	3	2	3	7	2	2	7	7	7	7	7	7	5	7	4	2
	883	2	2	2	8	8	8	8	8	8	8	8	8	8	2	8	2	2	2	2	2	2	8	8	8	8	8	8	8	6	6	6	6	6	6	6	6	6	6	4	4	4	4	4	8	8	8	8	8
	884	3	3	4	4	4	8	5	3	4	2	4	5	8	7	3	2	6	5	8	5	4	5	4	2	6	8	5	8	3	5	7	6	6	8	5	8	8	7	8	7	5	6	6	5	4	8	5	8
	885	3	3	6	6	3	3	6	6	6	5	6	6	3	3	5	3	6	3	3	3	6	3	3	3	6	3	6	6	3	6	3	6	6	6	3	3	3	6	3	3	3	6	3	3	3	3	3	3
	886	3	7	4	8	6	4	5	4	6	2	2	8	8	4	3	7	8	4	8	5	2	5	3	6	2	2	6	3	3	3	6	3	8	6	3	4	6	8	6	5	3	4	7	2	2	8	3	2
	887	7	7	7	8	8	8	7	8	2	7	7	7	7	7	7	8	8	7	7	7	8	8	7	7	7	2	7	7	7	7	7	7	7	8	7	7	7	7	8	7	7	7	8	7	7	7	7	8
	888	6	6	6	7	7	7	7	7	7	7	7	7	7	5	7	5	5	5	5	5	5	7	7	7	7	7	7	7	5	5	5	5	5	5	5	5	5	5	7	7	7	7	7	7	7	7	7	7
	889	6	6	6	2	2	2	2	2	2	2	2	2	2	5	2	5	5	5	5	5	5	2	2	2	2	2	2	2	5	5	5	5	5	5	5	5	5	5	3	3	3	3	3	2	2	2	2	2
	890	7	7	7	8	8	8	7	8	7	7	7	8	7	7	2	7	8	8	8	7	8	7	8	8	8	7	7	7	7	7	7	7	7	7	7	7	7	8	7	8	7	7	7	7	7	8	7	8
	891	8	3	4	2	6	5	4	8	8	3	6	4	5	6	2	6	5	7	8	8	8	5	2	4	6	3	8	4	7	7	6	7	7	5	7	4	8	5	4	4	4	4	6	3	4	3	5	5
	892	7	8	7	7	2	7	7	7	8	8	7	7	7	7	8	7	8	7	7	8	7	7	7	8	7	7	8	8	7	7	7	8	7	8	8	7	7	7	7	7	8	7	7	7	8	7	7	7
	893	8	8	8	2	8	2	8	2	2	8	2	4	8	8	2	8	8	2	2	2	2	2	2	8	2	8	4	2	8	8	2	8	8	8	2	8	8	8	8	2	8	2	8	2	8	8	8	2
	894	8	5	8	8	4	8	5	7	7	8	6	6	5	8	7	3	5	2	7	2	5	4	4	4	5	4	8	6	2	4	5	7	4	5	7	7	3	5	8	6	4	2	5	3	4	6	8	6
	895	4	4	4	2	4	4	2	2	2	4	3	2	2	4	4	4	2	2	2	2	2	4	2	3	4	2	4	3	4	2	2	2	4	2	2	4	2	2	2	2	2	4	2	2	2	4	2	2
	896	8	4	4	2	2	7	3	6	6	2	2	3	6	5	7	5	3	7	5	8	5	2	2	8	7	4	3	3	3	4	4	2	4	4	7	2	4	3	8	7	2	4	2	4	4	6	6	3
	897	7	3	8	4	6	2	4	2	3	4	6	6	6	4	3	4	3	3	6	6	7	5	4	6	4	4	6	5	3	4	3	8	2	5	5	7	5	4	5	5	5	5	5	6	4	7	7	3
	898	6	2	8	8	4	8	4	4	5	2	2	4	3	2	5	4	8	4	8	7	7	3	2	8	4	8	2	2	7	8	8	7	3	8	5	7	3	5	5	8	7	3	8	7	2	7	5	8
	899	5	6	5	6	5	5	6	6	5	5	6	6	5	5	6	5	6	5	5	5	6	5	6	6	6	6	6	5	5	5	5	5	5	6	5	5	6	5	5	6	5	5	5	6	5	5	6	5
	900	6	2	4	3	4	3	6	3	4	4	7	2	2	3	7	4	2	5	8	6	5	7	3	4	3	8	6	6	5	6	7	4	8	7	6	6	6	8	6	6	6	6	6	2	6	8	3	3
	901	7	7	7	7	7	7	7	7	7	7	7	7	7	7	7	7	7	7	7	7	7	7	7	7	7	7	7	7	7	7	7	7	7	7	7	7	7	7	7	7	7	7	7	7	7	7	7	7
	902	8	2	2	8	2	8	2	2	8	8	8	8	2	2	8	8	8	8	8	2	8	2	8	2	8	2	2	8	8	2	8	2	8	2	8	8	2	8	8	2	2	8	2	8	8	8	8	8
	903	3	6	3	3	6	3	3	3	6	5	6	6	5	3	3	3	6	3	3	3	3	6	3	3	3	6	6	3	3	3	6	3	3	3	3	6	3	6	6	3	6	3	3	3	6	3	3	3
	904	2	8	3	4	3	8	3	5	2	3	3	2	6	5	3	2	2	8	8	3	8	4	8	5	8	6	6	8	6	8	8	3	5	6	8	7	3	8	5	5	5	5	5	2	2	4	3	8
	905	7	7	7	7	8	8	8	8	7	7	8	8	7	8	7	7	7	8	8	7	7	8	7	8	8	8	7	8	8	7	7	7	7	7	7	7	7	8	8	7	7	7	7	7	8	7	7	7
	906	5	6	6	5	6	5	6	5	6	5	6	5	6	6	5	6	6	5	6	6	5	6	5	6	6	6	5	5	6	6	6	5	6	6	6	5	6	6	6	5	6	5	6	6	5	6	6	6
	907	4	4	4	4	3	3	3	3	4	3	3	6	3	4	3	4	3	3	4	4	3	3	4	3	3	4	4	3	4	4	4	3	4	4	4	4	4	4	4	4	4	4	4	4	4	4	4	4
	908	5	5	5	5	5	5	5	5	5	5	5	5	5	2	5	2	2	2	2	2	2	5	5	5	5	5	5	5	3	3	3	3	3	3	3	3	3	3	7	7	7	7	7	5	5	5	5	5
	909	4	4	4	7	7	7	7	7	7	7	7	7	7	3	7	3	3	3	3	3	3	7	7	7	7	7	7	7	4	4	4	4	4	4	4	4	4	4	7	7	7	7	7	7	7	7	7	7
	910	8	8	8	8	8	8	8	8	8	8	8	8	8	3	8	3	3	3	3	3	3	8	8	8	8	8	8	8	4	4	4	4	4	4	4	4	4	4	7	7	7	7	7	8	8	8	8	8
	911	7	7	7	3	3	3	3	3	3	3	3	3	3	7	3	7	7	7	7	7	7	3	3	3	3	3	3	3	4	4	4	4	4	4	4	4	4	4	6	6	6	6	6	3	3	3	3	3
	912	8	8	8	7	7	7	7	7	7	7	7	7	7	2	7	2	2	2	2	2	2	7	7	7	7	7	7	7	6	6	6	6	6	6	6	6	6	6	5	5	5	5	5	7	7	7	7	7
	913	4	3	4	4	3	4	3	3	4	4	3	4	3	3	4	4	4	4	4	4	3	4	3	4	3	3	6	3	4	4	4	4	3	4	4	3	3	4	4	4	3	3	4	3	4	4	4	3
	914	5	5	5	6	5	5	6	6	6	6	5	5	5	5	5	5	5	6	6	5	5	5	5	6	6	6	5	5	6	6	5	6	5	5	5	5	5	5	5	6	5	6	5	5	5	6	5	6
	915	6	6	6	7	7	7	7	7	7	7	7	7	7	4	7	4	4	4	4	4	4	7	7	7	7	7	7	7	2	2	2	2	2	2	2	2	2	2	3	3	3	3	3	7	7	7	7	7
	916	2	4	3	3	8	8	6	4	2	4	6	4	6	8	4	4	7	6	3	6	2	6	6	4	8	8	3	2	5	7	5	7	2	5	3	4	5	5	6	6	6	6	6	3	4	3	4	8
	917	3	7	2	4	2	2	4	6	5	6	3	4	2	2	4	4	3	4	8	3	3	8	8	5	4	5	2	3	3	8	6	7	7	6	5	5	8	8	8	8	8	8	8	4	6	2	3	4
	918	8	8	8	4	4	4	4	4	4	4	4	4	4	2	4	2	2	2	2	2	2	4	4	4	4	4	4	4	6	6	6	6	6	6	6	6	6	6	5	5	5	5	5	4	4	4	4	4
	919	7	7	7	8	8	8	8	8	8	8	8	8	8	4	8	4	4	4	4	4	4	8	8	8	8	8	8	8	3	3	3	3	3	3	3	3	3	3	8	8	8	8	8	8	8	8	8	8
	920	8	2	8	2	2	2	8	2	2	8	8	2	2	8	8	8	8	8	8	8	2	8	8	8	4	8	8	8	8	8	2	2	2	8	8	8	8	8	8	8	2	2	2	8	2	8	2	2
	921	2	4	2	2	3	3	2	2	4	2	2	4	2	2	3	4	4	4	2	2	2	3	2	2	2	4	2	4	2	2	2	4	4	2	2	4	2	2	4	4	2	2	2	2	2	4	2	2
	922	4	2	2	2	2	2	2	2	2	4	2	2	4	4	4	2	2	2	4	2	2	4	4	2	4	2	4	2	2	4	4	2	2	4	2	2	2	2	2	2	2	2	2	2	4	2	2	4
	923	6	4	5	8	8	2	2	8	5	2	4	5	6	7	2	8	7	8	7	2	2	8	7	2	5	4	5	7	5	2	8	5	6	4	2	2	7	8	7	7	7	7	7	2	5	8	7	5
	924	2	2	3	3	3	4	8	3	3	3	5	2	5	4	4	3	3	6	3	5	6	5	4	2	5	2	4	3	5	2	4	2	5	7	6	3	5	2	6	6	6	6	6	2	6	8	2	2
	925	2	2	8	3	5	2	2	2	2	2	5	7	6	4	4	6	6	4	8	8	7	4	3	2	3	2	4	2	6	2	4	3	2	7	7	2	2	5	2	2	2	2	2	5	6	6	2	4
	926	8	8	8	3	3	3	3	3	3	3	3	3	3	8	3	8	8	8	8	8	8	3	3	3	3	3	3	3	4	4	4	4	4	4	4	4	4	4	3	3	3	3	3	3	3	3	3	3
	927	8	8	2	4	8	8	4	8	2	2	2	8	2	2	2	8	8	8	8	2	8	8	8	2	8	8	8	2	8	8	8	2	8	8	8	2	8	8	8	2	2	8	8	8	8	8	8	8
	928	4	4	4	4	4	4	4	4	4	4	4	4	4	4	4	4	4	4	4	4	4	4	4	4	4	4	4	4	4	4	4	4	4	4	4	4	4	4	4	4	4	4	4	4	4	4	4	4
	929	3	3	3	4	3	4	4	3	3	3	3	4	3	4	3	4	4	4	4	4	4	4	4	3	4	3	6	4	4	3	4	4	4	4	4	3	4	4	4	3	3	4	4	3	4	4	4	3
	930	8	8	8	6	6	6	6	6	6	6	6	6	6	5	6	5	5	5	5	5	5	6	6	6	6	6	6	6	7	7	7	7	7	7	7	7	7	7	2	2	2	2	2	6	6	6	6	6
	931	3	6	3	6	3	3	3	6	6	3	6	6	6	6	3	3	3	3	3	6	6	3	3	6	3	6	3	6	3	3	3	6	3	6	3	3	3	3	3	3	3	6	3	6	3	6	3	6
	932	3	3	3	4	4	4	4	4	4	4	4	4	4	6	4	6	6	6	6	6	6	4	4	4	4	4	4	4	8	8	8	8	8	8	8	8	8	8	4	4	4	4	4	4	4	4	4	4
	933	2	4	2	2	4	4	4	2	2	2	2	3	4	2	4	2	2	2	2	2	2	4	2	4	4	4	4	2	2	2	2	4	2	2	2	4	2	4	2	2	2	2	4	2	2	2	2	4
	934	7	7	7	7	8	8	8	7	7	7	7	2	7	7	7	7	7	8	7	7	7	7	7	2	8	7	8	8	7	7	7	7	7	7	8	8	7	7	7	8	7	8	8	8	8	8	7	7
	935	2	2	2	5	5	5	5	5	5	5	5	5	5	4	5	4	4	4	4	4	4	5	5	5	5	5	5	5	4	4	4	4	4	4	4	4	4	4	8	8	8	8	8	5	5	5	5	5
	936	5	6	8	7	2	7	7	3	3	3	5	5	8	8	3	6	7	6	5	7	8	8	6	3	3	5	2	7	5	7	2	7	8	8	3	2	7	8	3	6	6	6	4	5	7	5	7	2
	937	2	2	5	6	5	4	7	4	6	8	8	5	8	5	4	3	2	7	2	7	7	5	5	5	8	6	6	7	5	6	6	6	7	7	6	2	8	4	7	7	7	7	7	5	7	8	7	6
	938	3	3	3	2	2	2	2	2	2	2	2	2	2	3	2	3	3	3	3	3	3	2	2	2	2	2	2	2	4	4	4	4	4	4	4	4	4	4	7	7	7	7	7	2	2	2	2	2
	939	4	4	4	8	8	8	8	8	8	8	8	8	8	3	8	3	3	3	3	3	3	8	8	8	8	8	8	8	2	2	2	2	2	2	2	2	2	2	8	8	8	8	8	8	8	8	8	8
	940	5	5	5	3	3	3	3	3	3	3	3	3	3	9	3	9	9	9	9	9	9	3	3	3	3	3	3	3	1	1	1	1	1	1	1	1	1	1	3	3	3	3	3	3	3	3	3	3
	941	1	1	1	1	4	1	1	3	4	1	4	1	3	1	1	1	1	1	1	1	4	4	4	1	1	1	4	1	1	4	1	1	1	1	1	1	1	1	1	1	4	1	1	1	4	4	4	1
	942	10	10	10	3	3	3	3	3	3	3	3	3	3	9	3	9	9	9	9	9	9	3	3	3	3	3	3	3	3	3	3	3	3	3	3	3	3	3	1	1	1	1	1	3	3	3	3	3
	943	6	6	6	9	9	9	9	9	9	9	9	9	9	10	9	10	10	10	10	10	10	9	9	9	9	9	9	9	10	10	10	10	10	10	10	10	10	10	9	9	9	9	9	9	9	9	9	9
	944	4	4	4	5	5	5	5	5	5	5	5	5	5	10	5	10	10	10	10	10	10	5	5	5	5	5	5	5	4	4	4	4	4	4	4	4	4	4	1	1	1	1	1	5	5	5	5	5
	945	4	4	4	1	1	1	1	1	1	1	1	1	1	4	1	4	4	4	4	4	4	1	1	1	1	1	1	1	10	10	10	10	10	10	10	10	10	10	3	3	3	3	3	1	1	1	1	1
	946	5	5	5	9	9	9	9	9	9	9	9	9	9	10	9	10	10	10	10	10	10	9	9	9	9	9	9	9	9	9	9	9	9	9	9	9	9	9	6	6	6	6	6	9	9	9	9	9
	947	6	4	5	8	8	2	2	8	5	2	4	5	6	7	2	8	7	8	7	2	2	8	7	2	5	4	5	7	5	2	8	5	6	4	2	2	7	8	7	7	7	7	7	2	5	8	7	5
	948	2	2	3	3	3	4	8	3	3	3	5	2	5	4	4	3	3	6	3	5	6	5	4	2	5	2	4	3	5	2	4	2	5	7	6	3	5	2	6	6	6	6	6	2	6	8	2	2
	949	3	3	3	3	6	6	6	3	3	3	6	6	3	6	3	6	3	3	6	6	3	6	6	6	5	3	3	6	6	3	3	6	3	3	6	3	3	3	3	3	3	3	3	3	3	3	3	3
	950	2	2	8	3	5	2	2	2	2	2	5	7	6	4	4	6	6	4	8	8	7	4	3	2	3	2	4	2	6	2	4	3	2	7	7	2	2	5	2	2	2	2	2	5	6	6	2	4
	951	8	8	8	3	3	3	3	3	3	3	3	3	3	8	3	8	8	8	8	8	8	3	3	3	3	3	3	3	4	4	4	4	4	4	4	4	4	4	3	3	3	3	3	3	3	3	3	3
	952	8	8	2	4	8	8	4	8	2	2	2	8	2	2	2	8	8	8	8	2	8	8	8	2	8	8	8	2	8	8	8	2	8	8	8	2	8	8	8	2	2	8	8	8	8	8	8	8
	953	4	4	4	4	4	4	4	4	4	4	4	4	4	4	4	4	4	4	4	4	4	4	4	4	4	4	4	4	4	4	4	4	4	4	4	4	4	4	4	4	4	4	4	4	4	4	4	4
	954	8	8	8	6	6	6	6	6	6	6	6	6	6	5	6	5	5	5	5	5	5	6	6	6	6	6	6	6	7	7	7	7	7	7	7	7	7	7	2	2	2	2	2	6	6	6	6	6
	955	3	3	3	4	3	4	4	3	3	3	3	4	3	4	3	4	4	4	4	4	4	4	4	3	4	3	6	4	4	3	4	4	4	4	4	3	4	4	4	3	3	4	4	3	4	4	4	3
	956	3	6	3	6	3	3	3	6	6	3	6	6	6	6	3	3	3	3	3	6	6	3	3	6	3	6	3	6	3	3	3	6	3	6	3	3	3	3	3	3	3	6	3	6	3	6	3	6
	957	7	7	7	7	8	8	8	7	7	7	7	2	7	7	7	7	7	8	7	7	7	7	7	2	8	7	8	8	7	7	7	7	7	7	8	8	7	7	7	8	7	8	8	8	8	8	7	7
	958	2	4	2	2	4	4	4	2	2	2	2	3	4	2	4	2	2	2	2	2	2	4	2	4	4	4	4	2	2	2	2	4	2	2	2	4	2	4	2	2	2	2	4	2	2	2	2	4
	959	2	2	2	5	5	5	5	5	5	5	5	5	5	4	5	4	4	4	4	4	4	5	5	5	5	5	5	5	4	4	4	4	4	4	4	4	4	4	8	8	8	8	8	5	5	5	5	5
	960	5	6	8	7	2	7	7	3	3	3	5	5	8	8	3	6	7	6	5	7	8	8	6	3	3	5	2	7	5	7	2	7	8	8	3	2	7	8	3	6	6	6	4	5	7	5	7	2
	961	3	3	3	4	4	4	4	4	4	4	4	4	4	6	4	6	6	6	6	6	6	4	4	4	4	4	4	4	8	8	8	8	8	8	8	8	8	8	4	4	4	4	4	4	4	4	4	4
	MV descriptives
		Mean	Median	Observed min	Observed max	Standard deviation	Excess kurtosis	Skewness	Number of observations used	Cramér-von Mises test statistic	Cramér-von Mises p value
	CSE1	5.6632	6	1	10	2.8216	-1.15797	0.0110881	962	2.05264	7.37e-10
	CSE2	5.64657	6	1	10	2.73459	-1.09513	0.0121186	962	1.88159	7.37e-10
	CSE3	5.55198	5	1	10	2.79997	-1.16	0.0694547	962	2.17227	7.37e-10
	CT1	5.89813	6	1	10	2.72663	-1.08147	-0.0551209	962	2.02394	7.37e-10
	CT10	5.74428	6	1	10	2.77633	-1.13036	-0.0126206	962	2.10599	7.37e-10
	CT11	5.78898	6	1	10	2.75737	-1.09751	-0.0353432	962	1.94403	7.37e-10
	CT12	5.85967	6	1	10	2.79182	-1.1475	-0.0726142	962	2.20322	7.37e-10
	CT13	5.84096	6	1	10	2.70148	-1.08285	-0.0359807	962	2.0789	7.37e-10
	CT14	5.7921	6	1	10	2.78069	-1.12661	-0.0385445	962	2.12887	7.37e-10
	CT15	5.82328	6	1	10	2.79254	-1.15279	-0.0463531	962	2.20693	7.37e-10
	CT16	5.81601	6	1	10	2.72824	-1.1242	-0.000544858	962	2.11084	7.37e-10
	CT17	5.85967	6	1	10	2.7102	-1.08142	-0.0317746	962	2.09893	7.37e-10
	CT18	5.89293	6	1	10	2.75884	-1.11486	-0.106202	962	2.14777	7.37e-10
	CT19	5.8711	6	1	10	2.75696	-1.10726	0.00117133	962	2.20778	7.37e-10
	CT2	5.81705	6	1	10	2.74369	-1.08716	-0.0153944	962	1.9761	7.37e-10
	CT20	5.89709	6	1	10	2.78413	-1.15056	-0.022182	962	2.3284	7.37e-10
	CT21	5.89293	6	1	10	2.81442	-1.15876	-0.0487681	962	2.27417	7.37e-10
	CT22	5.8711	6	1	10	2.78957	-1.13854	-0.0402461	962	2.21639	7.37e-10
	CT23	5.94387	6	1	10	2.78938	-1.13979	-0.0535055	962	2.23519	7.37e-10
	CT24	5.99272	6	1	10	2.74997	-1.11651	-0.0822137	962	2.25762	7.37e-10
	CT25	5.9501	6	1	10	2.80214	-1.13214	-0.0654512	962	2.17555	7.37e-10
	CT3	5.842	6	1	10	2.72052	-1.09907	-0.0313986	962	2.07415	7.37e-10
	CT4	5.86279	6	1	10	2.714	-1.11367	-0.0373241	962	2.18372	7.37e-10
[truncated: 1,015 more rows]
[truncated: 27 more columns]

## Sheet: complete Charts
	SmartPLS report
	Please cite the use of SmartPLS: Ringle, C. M., Wende, S., and Becker, J.-M. 2024. "SmartPLS 4." Bönningstedt: SmartPLS, https://www.smartpls.com.
